# Supplementary material for: Characterization of the Radiation Desiccation Response Regulon of the Radioresistant Bacterium Deinococcus radiodurans by Integrative Genomic Analyses
Source: Cells. 2021 Sep 25;10(10):2536. doi: 10.3390/cells10102536 (PMC8533742; doi:10.3390/cells10102536)
Supplement: Supplementary file 1 [file cells-10-02536-s001.zip]

Archive with 10 entries (9 files):
- cells-1325232-supplementary publish check/upload/
- cells-1325232-supplementary publish check/upload/Figure S1-S6.pdf
- cells-1325232-supplementary publish check/upload/File S1.pdf
- cells-1325232-supplementary publish check/upload/Table S1.pdf
- cells-1325232-supplementary publish check/upload/Table S2.pdf
- cells-1325232-supplementary publish check/upload/Table S3.xlsx
- cells-1325232-supplementary publish check/upload/Table S4.xlsx
- cells-1325232-supplementary publish check/upload/Table S5.xlsx
- cells-1325232-supplementary publish check/upload/Table S6.pdf
- cells-1325232-supplementary publish check/upload/Table S7-S14.xlsx
