# Supplementary material for: Characterization of the Radiation Desiccation Response Regulon of the Radioresistant Bacterium Deinococcus radiodurans by Integrative Genomic Analyses
Source: Cells. 2021 Sep 25;10(10):2536. doi: 10.3390/cells10102536 (PMC8533742; doi:10.3390/cells10102536)
Supplement: Supplementary file 1 [file cells-10-02536-s001.zip › cells-1325232-supplementary publish check/upload/Table S3.xlsx]

## Sheet: Table S3
Local ID	paralogues	Hua and Hua (2016) ID	White et al (1999) ID
DRO_0001	DRO_0001	A2G07_00390	DR0001
DRO_0002	DRO_0002	A2G07_00385	DR0002
DRO_0003	DRO_0003	A2G07_00380
DRO_0004	DRO_0004	A2G07_00375	DR0004
DRO_0005	DRO_0005	A2G07_00370	DR0005
DRO_0006	DRO_0006	A2G07_00365	DR0006
DRO_0007	DRO_0007	A2G07_00360	DR0007
DRO_0008	DRO_0008	A2G07_00355	DR0008
DRO_0009	DRO_0009	A2G07_00350	DR0009
DRO_0010	DRO_0010 DRO_B0062 DRO_B0138 DRO_B0120 DRO_B0019 DRO_B0108 DRO_B0060 DRO_A0253	A2G07_15230 A2G07_15535 A2G07_15030 A2G07_15025 A2G07_13385 A2G07_08710 A2G07_02470 A2G07_00345 A2G07_15390 A2G07_14730 A2G07_15480	DR1618 DRB0058 DRB0059 DR2222 DR0870 DRB0018 DRB0113 DRB0103 DRA0253 DR0010
DRO_0011	DRO_A0253 DRO_A0336 DRO_2195 DRO_B0062 DRO_B0137 DRO_B0121 DRO_B0109 DRO_B0061 DRO_B0020 DRO_1742 DRO_0011	A2G07_14730 A2G07_15230 A2G07_00345 A2G07_15025 A2G07_13385 A2G07_08710 A2G07_02470 A2G07_15390 A2G07_04780 A2G07_15030 A2G07_15480 A2G07_15535	DR1762 DRB0058 DRB0059 DR2222 DR1618 DR0870 DRB0103 DR0010 DRB0018 DRA0253 DRB0113 DRB0132
DRO_0012	DRO_0012	A2G07_00340	DR0011
DRO_0013	DRO_0013	A2G07_00335	DR0012
DRO_0014	DRO_0014	A2G07_00330	DR0013
DRO_0015	DRO_0015	A2G07_00325	DR0014
DRO_0016	DRO_0016	A2G07_00320	DR0015
DRO_0017	DRO_0017	A2G07_00315	DR0016
DRO_0018	DRO_0018	A2G07_00310	DR0017
DRO_0019	DRO_0019	A2G07_00305	DR0018
DRO_0020	DRO_0020		DR0019
DRO_0021	DRO_0021		DR0020
DRO_0022	DRO_0022	A2G07_00290	DR0021
DRO_0023	DRO_0023		DR0022
DRO_0024	DRO_0024	A2G07_00270	DR0023
DRO_0025	DRO_0025	A2G07_00265	DR0024
DRO_0026	DRO_0026	A2G07_00260	DR0025
DRO_0027	DRO_0027	A2G07_00255	DR0026
DRO_0028	DRO_0028	A2G07_00250	DR0027
DRO_0029	DRO_0029	A2G07_00245	DR0028
DRO_0030	DRO_0030	A2G07_00240	DR0029
DRO_0031	DRO_0031	A2G07_00235	DR0030
DRO_0032	DRO_0032	A2G07_00230	DR0031
DRO_0033	DRO_0033	A2G07_00225	DR0032
DRO_0034	DRO_0034	A2G07_00220	DR0033
DRO_0035	DRO_0035	A2G07_00215	DR0034
DRO_0036	DRO_0036	A2G07_00210	DR0035
DRO_0037	DRO_0037	A2G07_00205	DR0036
DRO_0038	DRO_0038	A2G07_00200	DR0037
DRO_0039	DRO_0039	A2G07_00195	DR0038
DRO_0040	DRO_0040	A2G07_00190	DR0039
DRO_0041	DRO_0041	A2G07_00190	DR0039
DRO_0042	DRO_0042	A2G07_00185	DR0040
DRO_0043	DRO_0043	A2G07_00180	DR0041
DRO_0044	DRO_0044		DR0042
DRO_0045	DRO_0045	A2G07_00165	DR0043
DRO_0046	DRO_0046	A2G07_00160	DR0044
DRO_0047	DRO_0047	A2G07_00155	DR0045
DRO_0048	DRO_0048	A2G07_00150	DR0046
DRO_0049	DRO_0049	A2G07_00145	DR0047
DRO_0050	DRO_0050	A2G07_00140	DR0048
DRO_0051	DRO_0051	A2G07_00135	DR0049
DRO_0052	DRO_0052	A2G07_00130	DR0050
DRO_0053	DRO_0053		DR0051
DRO_0054	DRO_0054	A2G07_00125	DR0052
DRO_0055	DRO_0055	A2G07_00120	DR0053
DRO_0056	DRO_0056	A2G07_00115	DR0054
DRO_0057	DRO_0057	A2G07_00110	DR0055
DRO_0058	DRO_0058	A2G07_00105	DR0056
DRO_0059	DRO_0059	A2G07_00100	DR0057
DRO_0060	DRO_0060	A2G07_00095	DR0058
DRO_0061	DRO_0061	A2G07_00090	DR0061
DRO_0062	DRO_0062	A2G07_00080	DR0062
DRO_0063	DRO_0063	A2G07_00075	DR0063
DRO_0064	DRO_0064	A2G07_00070	DR0064
DRO_0065	DRO_0065	A2G07_00065	DR0065
DRO_0066	DRO_0066	A2G07_00060	DR0066
DRO_0067	DRO_0067	A2G07_00055	DR0067
DRO_0068	DRO_0068	A2G07_00050	DR0068
DRO_0069	DRO_0069	A2G07_00045	DR0069
DRO_0070	DRO_0070	A2G07_00040	DR0070
DRO_0071	DRO_0071	A2G07_00035	DR0071
DRO_0072	DRO_0072	A2G07_00025	DR0072
DRO_0073	DRO_0073	A2G07_00020	DR0073
DRO_0074	DRO_0074	A2G07_00015	DR0074
DRO_0075	DRO_0075	A2G07_00010	DR0075
DRO_0076	DRO_0076	A2G07_00005	DR0076
DRO_0077	DRO_0077	A2G07_13125	DR0077
DRO_0078	DRO_0078	A2G07_13120	DR0078
DRO_0079	DRO_0079	A2G07_13115	DR0079
DRO_0080	DRO_0080	A2G07_13110	DR0080
DRO_0081	DRO_0081	A2G07_13105	DR0081
DRO_0082	DRO_0082	A2G07_13100	DR0082
DRO_0083	DRO_0083	A2G07_13095	DR0083
DRO_0084	DRO_0084	A2G07_13085	DR0084
DRO_0085	DRO_0085	A2G07_13080	DR0085
DRO_0086	DRO_0086	A2G07_13075	DR0086
DRO_0087	DRO_0087	A2G07_13070	DR0087
DRO_0088	DRO_0088	A2G07_13065	DR0088
DRO_0089	DRO_0089	A2G07_13060	DR0089
DRO_0090	DRO_0090	A2G07_13055	DR0090
DRO_0091	DRO_0091	A2G07_13050	DR0091
DRO_0092	DRO_0092	A2G07_13045	DR0092
DRO_0093	DRO_0093	A2G07_13040	DR0093
DRO_0094	DRO_0094	A2G07_13035	DR0094
DRO_0095	DRO_0095	A2G07_13030	DR0095
DRO_0096	DRO_0096	A2G07_13025	DR0096
DRO_0097	DRO_0097	A2G07_13020	DR0097
DRO_0098	DRO_0098	A2G07_13015	DR0098
DRO_0099	DRO_0099	A2G07_13010
DRO_0100	DRO_0100	A2G07_13005	DR0101
DRO_0101	DRO_0101	A2G07_13000	DR0102
DRO_0102	DRO_0102	A2G07_12995	DR0103
DRO_0103	DRO_0103	A2G07_12990	DR0104
DRO_0104	DRO_0104	A2G07_12985	DR0105
DRO_0105	DRO_0105	A2G07_12980	DR0106
DRO_0106	DRO_0106	A2G07_12975	DR0107
DRO_0107	DRO_0107	A2G07_12970	DR0108
DRO_0108	DRO_0108	A2G07_12965	DR0109
DRO_0109	DRO_0109	A2G07_12960	DR0110
DRO_0110	DRO_0110	A2G07_12955	DR0111
DRO_0111	DRO_0111	A2G07_12950	DR0112
DRO_0112	DRO_0112	A2G07_12945	DR0113
DRO_0113	DRO_0113	A2G07_12940	DR0114
DRO_0114	DRO_0114	A2G07_12935
DRO_0115	DRO_0115	A2G07_12930	DR0117
DRO_0116	DRO_0116	A2G07_12925	DR0118
DRO_0117	DRO_0117	A2G07_12920	DR0119
DRO_0118	DRO_0118	A2G07_12915	DR0120
DRO_0119	DRO_0119	A2G07_12910	DR0121
DRO_0120	DRO_0120	A2G07_12905	DR0122
DRO_0121	DRO_0121	A2G07_12900	DR0123
DRO_0122	DRO_0122	A2G07_12895	DR0124
DRO_0123	DRO_0123	A2G07_12890	DR0125
DRO_0124	DRO_0124	A2G07_12885	DR0126
DRO_0125	DRO_0125	A2G07_12880	DR0127
DRO_0126	DRO_0126	A2G07_	DR
DRO_0127	DRO_0127	A2G07_12875	DR0128
DRO_0128	DRO_0128	A2G07_12870	DR0129
DRO_0129	DRO_0129	A2G07_12865	DR0130
DRO_0130	DRO_0130	A2G07_12860	DR0131
DRO_0131	DRO_0131
DRO_0132	DRO_0132	A2G07_12855	DR0132
DRO_0133	DRO_0133	A2G07_12850	DR0133
DRO_0134	DRO_0134	A2G07_12845
DRO_0135	DRO_0135		DR0135
DRO_0136	DRO_0136	A2G07_12835	DR0136
DRO_0137	DRO_0137	A2G07_12830	DR0137
DRO_0138	DRO_0138	A2G07_12825	DR0138
DRO_0139	DRO_0139	A2G07_12820	DR0139
DRO_0140	DRO_0140
DRO_0141	DRO_0141 DRO_B0059 DRO_C0028 DRO_B0140 DRO_B0107 DRO_B0123 DRO_C0009 DRO_B0005 DRO_C0031 DRO_1193 DRO_B0023	A2G07_15540 A2G07_15295 A2G07_12810 A2G07_12815 A2G07_15465 A2G07_15950 A2G07_15850 A2G07_15035 A2G07_15380 A2G07_07540 A2G07_15220	DRB0005 DRB0102 DR0144 DRB0117 DRC0029 DR1196 DRB0020 DRB0057 DRB0134
DRO_0142	DRO_0142		DR0143
DRO_0143	DRO_0143		DR1197
DRO_0144	DRO_0144	A2G07_12805	DR0145
DRO_0145	DRO_0145	A2G07_12800	DR0146
DRO_0146	DRO_0146
DRO_0147	DRO_0147	A2G07_12790	DR0148
DRO_0148	DRO_0148	A2G07_12785	DR0149
DRO_0149	DRO_0149	A2G07_12780	DR0150
DRO_0150	DRO_0150	A2G07_12775	DR0151
DRO_0151	DRO_0151	A2G07_12770	DR0152
DRO_0152	DRO_0152	A2G07_12765	DR0153
DRO_0153	DRO_0153	A2G07_12760	DR0154
DRO_0154	DRO_0154	A2G07_12755	DR0155
DRO_0155	DRO_0155	A2G07_12750	DR0156
DRO_0156	DRO_0156	A2G07_12745
DRO_0157	DRO_0157	A2G07_12740	DR0158
DRO_0158	DRO_0158	A2G07_12735	DR0159
DRO_0159	DRO_0159	A2G07_12730	DR0160
DRO_0160	DRO_0160	A2G07_12725	DR0161
DRO_0161	DRO_0161	A2G07_12720	DR0162
DRO_0162	DRO_0162	A2G07_12715	DR0163
DRO_0163	DRO_0163	A2G07_12710	DR0164
DRO_0164	DRO_0164	A2G07_12705	DR0165
DRO_0165	DRO_0165	A2G07_12705	DR0165
DRO_0166	DRO_0166	A2G07_12700	DR0166
DRO_0167	DRO_0167	A2G07_12695	DR0167
DRO_0168	DRO_0168	A2G07_12690	DR0168
DRO_0169	DRO_0169	A2G07_12685	DR0169
DRO_0170	DRO_0170	A2G07_12680	DR0170
DRO_0171	DRO_0171	A2G07_12675	DR0171
DRO_0172	DRO_0172	A2G07_12670	DR0172
DRO_0173	DRO_0173	A2G07_12665	DR0173
DRO_0174	DRO_0174	A2G07_12660	DR0174
DRO_0175	DRO_0175	A2G07_12655	DR0175
DRO_0176	DRO_0176	A2G07_12650	DR0176
DRO_0177	DRO_1628 DRO_0177	A2G07_12645 A2G07_05340	DR1932 DR0667 DR0979 DR1382 DR1592 DR0177 DR2323 DR1652
DRO_0178	DRO_1627 DRO_0178	A2G07_05345 A2G07_12640	DR0666 DR1381 DR1651 DR2324 DR0178 DR1933 DR1593 DR0978
DRO_0179	DRO_0179	A2G07_12635	DR0179
DRO_0180	DRO_0180	A2G07_12630	DR0180
DRO_0181	DRO_0181	A2G07_12625
DRO_0182	DRO_0182	A2G07_12620	DR0182
DRO_0183	DRO_0183	A2G07_12615	DR0183
DRO_0184	DRO_0184	A2G07_12610	DR0184
DRO_0185	DRO_0185	A2G07_12605	DR0185
DRO_0186	DRO_0186	A2G07_12600	DR0186
DRO_0187	DRO_0187	A2G07_12595	DR0187
DRO_0188	DRO_0188	A2G07_12590	DR0188
DRO_0189	DRO_0189		DR0189
DRO_0190	DRO_0190	A2G07_12580	DR0190
DRO_0191	DRO_0191	A2G07_12575	DR0191
DRO_0192	DRO_0192	A2G07_12570	DR0192
DRO_0193	DRO_0193	A2G07_12565	DR0193
DRO_0194	DRO_0194	A2G07_12560	DR0194
DRO_0195	DRO_0195	A2G07_12555	DR0195
DRO_0196	DRO_0196	A2G07_12550	DR0196
DRO_0197	DRO_0197	A2G07_12545	DR0197
DRO_0198	DRO_0198	A2G07_12540	DR0198
DRO_0199	DRO_0199	A2G07_12535	DR0199
DRO_0200	DRO_0200	A2G07_12530	DR0200
DRO_0201	DRO_0201	A2G07_12525	DR0201
DRO_0202	DRO_0202	A2G07_12520	DR0202
DRO_0203	DRO_0203	A2G07_12515	DR0203
DRO_0204	DRO_0204	A2G07_12510	DR0204
DRO_0205	DRO_0205	A2G07_12505	DR0205
DRO_0206	DRO_0206	A2G07_12500	DR0206
DRO_0207	DRO_0207	A2G07_12495	DR0207
DRO_0208	DRO_0208	A2G07_12490	DR0208
DRO_0209	DRO_0209	A2G07_12485	DR0209
DRO_0210	DRO_0210	A2G07_12480	DR0210
DRO_0211	DRO_0211	A2G07_12475	DR0211
DRO_0212	DRO_0212	A2G07_12470	DR0212
DRO_0213	DRO_0213	A2G07_12465	DR0213
DRO_0214	DRO_0214	A2G07_12460	DR0214
DRO_0215	DRO_0215	A2G07_12455	DR0215
DRO_0216	DRO_0216	A2G07_12450	DR0216
DRO_0217	DRO_0217	A2G07_12445	DR0217
DRO_0218	DRO_0218	A2G07_12440	DR0218
DRO_0219	DRO_0219		DR0219
DRO_0220	DRO_0220	A2G07_12435	DR0220
DRO_0221	DRO_0221	A2G07_12430	DR0221
DRO_0222	DRO_0222	A2G07_12425	DR0222
DRO_0223	DRO_0223	A2G07_12420	DR0223
DRO_0224	DRO_0224	A2G07_12415	DR0224
DRO_0225	DRO_0225		DR0225
DRO_0226	DRO_0226	A2G07_12410	DR0226
DRO_0227	DRO_0227	A2G07_12405	DR0227
DRO_0228	DRO_0228	A2G07_12400	DR0228
DRO_0229	DRO_0229	A2G07_12395	DR0229
DRO_0230	DRO_0230	A2G07_12390	DR0230
DRO_0231	DRO_0231	A2G07_12385	DR0231
DRO_0232	DRO_0232	A2G07_12380	DR0232
DRO_0233	DRO_0233	A2G07_12375
DRO_0234	DRO_0234	A2G07_12370	DR0235
DRO_0235	DRO_0235	A2G07_12365	DR0236
DRO_0236	DRO_0236	A2G07_12360	DR0237
DRO_0237	DRO_0237	A2G07_12355
DRO_0238	DRO_0238	A2G07_12350	DR0239
DRO_0239	DRO_0239	A2G07_12345	DR0240
DRO_0240	DRO_0240	A2G07_12340	DR0241
DRO_0241	DRO_0241	A2G07_12335	DR0242
DRO_0242	DRO_0242	A2G07_12330	DR0243
DRO_0243	DRO_0243	A2G07_12325	DR0244
DRO_0244	DRO_0244	A2G07_12320	DR0245
DRO_0245	DRO_0245	A2G07_12315	DR0246
DRO_0246	DRO_0246	A2G07_12310	DR0247
DRO_0247	DRO_0247	A2G07_12305	DR0248
DRO_0248	DRO_0248	A2G07_12300	DR0249
DRO_0249	DRO_0249	A2G07_12295	DR0250
DRO_0250	DRO_0250	A2G07_12290
DRO_0251	DRO_0251	A2G07_12285	DR0252
DRO_0252	DRO_0252	A2G07_12260	DR0256
DRO_0253	DRO_0253	A2G07_12255	DR0257
DRO_0254	DRO_0254	A2G07_12250	DR0258
DRO_0255	DRO_0255	A2G07_12245	DR0259
DRO_0256	DRO_0256	A2G07_12240	DR0260
DRO_0257	DRO_0257	A2G07_12235	DR0261
DRO_0258	DRO_0258	A2G07_12230	DR0262
DRO_0259	DRO_0259	A2G07_12225
DRO_0260	DRO_0260	A2G07_12220
DRO_0261	DRO_0261	A2G07_12215	DR0264
DRO_0262	DRO_0262	A2G07_12210	DR0265
DRO_0263	DRO_0263	A2G07_12205
DRO_0264	DRO_0264	A2G07_12200	DR0267
DRO_0265	DRO_0265	A2G07_12195	DR0268
DRO_0266	DRO_0266	A2G07_12190	DR0269
DRO_0267	DRO_0267	A2G07_12185	DR0270
DRO_0268	DRO_0268	A2G07_12180	DR0271
DRO_0269	DRO_0269		DR0272
DRO_0270	DRO_0270	A2G07_12170	DR0273
DRO_0271	DRO_0271	A2G07_12165	DR0274
DRO_0272	DRO_0272	A2G07_12160	DR0275
DRO_0273	DRO_0273	A2G07_12155	DR0276
DRO_0274	DRO_0274	A2G07_12150	DR0277
DRO_0275	DRO_0275	A2G07_12145	DR0278
DRO_0276	DRO_0276		DR0279
DRO_0277	DRO_0277	A2G07_12135	DR0280
DRO_0278	DRO_0278	A2G07_12130	DR0281
DRO_0279	DRO_0279	A2G07_12125	DR0282
DRO_0280	DRO_0280	A2G07_12120	DR0283
DRO_0281	DRO_0281	A2G07_12115	DR0284
DRO_0282	DRO_0282	A2G07_12110	DR0285
DRO_0283	DRO_0283	A2G07_12105	DR0286
DRO_0284	DRO_0284	A2G07_12100	DR0287
DRO_0285	DRO_0285	A2G07_12095	DR0288
DRO_0286	DRO_0286	A2G07_12090	DR0289
DRO_0287	DRO_0287		DR0290
DRO_0288	DRO_0288	A2G07_12080	DR0291
DRO_0289	DRO_0289	A2G07_12075	DR0292
DRO_0290	DRO_0290	A2G07_12065	DR0293
DRO_0291	DRO_0291	A2G07_12060	DR0294
DRO_0292	DRO_0292	A2G07_12055	DR0295
DRO_0293	DRO_0293	A2G07_12050	DR0296
DRO_0294	DRO_0294	A2G07_12045	DR0297
DRO_0295	DRO_0295	A2G07_12040	DR0298
DRO_0296	DRO_0296	A2G07_12035	DR0299
DRO_0297	DRO_0297	A2G07_12030	DR0300
DRO_0298	DRO_0298	A2G07_12025	DR0301
DRO_0299	DRO_0299	A2G07_12020	DR0302
DRO_0300	DRO_0300	A2G07_12015	DR0303
DRO_0301	DRO_0301	A2G07_12015
DRO_0302	DRO_0302		DR0305
DRO_0303	DRO_0303	A2G07_12005	DR0306
DRO_0304	DRO_0304	A2G07_12000	DR0307
DRO_0305	DRO_0305	A2G07_11995	DR0308
DRO_0306	DRO_0306 DRO_2025	A2G07_03375 A2G07_11990	DR2050 DR0309
DRO_0307	DRO_0307	A2G07_11985	DR0310
DRO_0308	DRO_0308	A2G07_11980	DR0311
DRO_0309	DRO_0309	A2G07_11975	DR0312
DRO_0310	DRO_0310	A2G07_11970	DR0313
DRO_0311	DRO_0311	A2G07_11965	DR0314
DRO_0312	DRO_0312	A2G07_11960	DR0315
DRO_0313	DRO_0313	A2G07_11955	DR0316
DRO_0314	DRO_0314	A2G07_11950	DR0317
DRO_0315	DRO_0315	A2G07_11945	DR0318
DRO_0316	DRO_0316	A2G07_11940	DR0319
DRO_0317	DRO_0317	A2G07_11935	DR0320
DRO_0318	DRO_0318	A2G07_11930	DR0321
DRO_0319	DRO_0319	A2G07_11925	DR0322
DRO_0320	DRO_0320	A2G07_11920	DR0323
DRO_0321	DRO_0321	A2G07_11915	DR0324
DRO_0322	DRO_0322	A2G07_11910	DR0325
DRO_0323	DRO_0323	A2G07_11905	DR0326
DRO_0324	DRO_0324	A2G07_11900	DR0327
DRO_0325	DRO_0325	A2G07_11895	DR0328
DRO_0326	DRO_0326	A2G07_11890	DR0329
DRO_0327	DRO_0327	A2G07_11885	DR0330
DRO_0328	DRO_0328	A2G07_11885	DR0330
DRO_0329	DRO_0329	A2G07_11880	DR0331
DRO_0330	DRO_0330	A2G07_11875	DR0332
DRO_0331	DRO_0331	A2G07_11870	DR0333
DRO_0332	DRO_0332
DRO_0333	DRO_0333	A2G07_11865	DR0334
DRO_0334	DRO_0334	A2G07_11860	DR0335
DRO_0335	DRO_0335	A2G07_11855	DR0336
DRO_0336	DRO_0336	A2G07_11850	DR0337
DRO_0337	DRO_0337	A2G07_11845	DR0338
DRO_0338	DRO_0338	A2G07_11840	DR0339
DRO_0339	DRO_0339	A2G07_11835	DR0340
DRO_0340	DRO_0340	A2G07_11825	DR0341
DRO_0341	DRO_0341	A2G07_11820	DR0342
DRO_0342	DRO_0342	A2G07_11815	DR0343
DRO_0343	DRO_0343	A2G07_11810	DR0344
DRO_0344	DRO_0344	A2G07_11805	DR0345
DRO_0345	DRO_0345	A2G07_11800	DR0346
DRO_0346	DRO_0346	A2G07_11795	DR0347
DRO_0347	DRO_0347
DRO_0348	DRO_0348	A2G07_11790	DR0348
DRO_0349	DRO_0349	A2G07_11785	DR0349
DRO_0350	DRO_0350	A2G07_11780	DR0350
DRO_0351	DRO_0351	A2G07_11775	DR0351
DRO_0352	DRO_0352	A2G07_11770
DRO_0353	DRO_0353	A2G07_11765	DR0354
DRO_0354	DRO_0354	A2G07_11760	DR0355
DRO_0355	DRO_0355	A2G07_11755	DR0356
DRO_0356	DRO_0356	A2G07_11750	DR0357
DRO_0357	DRO_0357	A2G07_11745	DR0358
DRO_0358	DRO_0358	A2G07_11740	DR0359
DRO_0359	DRO_0359	A2G07_11735	DR0360
DRO_0360	DRO_0360	A2G07_11730	DR0361
DRO_0361	DRO_0361	A2G07_11725	DR0362
DRO_0362	DRO_0362	A2G07_11720	DR0363
DRO_0363	DRO_0363	A2G07_11715	DR0364
DRO_0364	DRO_0364	A2G07_11710	DR0365
DRO_0365	DRO_0365	A2G07_11705	DR0366
DRO_0366	DRO_0366	A2G07_11700	DR0367
DRO_0367	DRO_0367	A2G07_11695	DR0368
DRO_0368	DRO_0368	A2G07_11690	DR0369
DRO_0369	DRO_0369	A2G07_11685	DR0370
DRO_0370	DRO_0370	A2G07_11680
DRO_0371	DRO_0371	A2G07_11675	DR0372
DRO_0372	DRO_0372	A2G07_11670	DR0373
DRO_0373	DRO_0373	A2G07_11665	DR0374
DRO_0374	DRO_0374	A2G07_11660	DR0375
DRO_0375	DRO_0375
DRO_0376	DRO_0376		DR0376
DRO_0377	DRO_0377	A2G07_11650	DR0377
DRO_0378	DRO_0378	A2G07_11645	DR0378
DRO_0379	DRO_0379	A2G07_11640	DR0379
DRO_0380	DRO_0380	A2G07_11635	DR0380
DRO_0381	DRO_0381	A2G07_11630	DR0381
DRO_0382	DRO_0382	A2G07_11625	DR0382
DRO_0383	DRO_0383	A2G07_11620	DR0383
DRO_0384	DRO_0384	A2G07_11615	DR0384
DRO_0385	DRO_0385	A2G07_11610	DR0385
DRO_0386	DRO_0386	A2G07_11605	DR0386
DRO_0387	DRO_0387	A2G07_11600	DR0387
DRO_0388	DRO_0388	A2G07_11595	DR0388
DRO_0389	DRO_0389	A2G07_11590	DR0389
DRO_0390	DRO_0390	A2G07_11585	DR0390
DRO_0391	DRO_0391	A2G07_11580	DR0391
DRO_0392	DRO_0392	A2G07_11575	DR0392
DRO_0393	DRO_0393	A2G07_11570	DR0393
DRO_0394	DRO_0394	A2G07_11565	DR0394
DRO_0395	DRO_0395	A2G07_11560	DR0395
DRO_0396	DRO_0396	A2G07_11555	DR0396
DRO_0397	DRO_0397	A2G07_11550	DR0397
DRO_0398	DRO_0398	A2G07_11545	DR0398
DRO_0399	DRO_0399	A2G07_11540	DR0399
DRO_0400	DRO_0400	A2G07_11535
DRO_0401	DRO_0401	A2G07_11530	DR0402
DRO_0402	DRO_0402	A2G07_11525	DR0403
DRO_0403	DRO_0403	A2G07_11520	DR0404
DRO_0404	DRO_0404	A2G07_11515	DR0405
DRO_0405	DRO_0405	A2G07_11510	DR0406
DRO_0406	DRO_0406	A2G07_11505	DR0407
DRO_0407	DRO_0407	A2G07_11500	DR0408
DRO_0408	DRO_0408	A2G07_11495	DR0409
DRO_0409	DRO_0409	A2G07_11485	DR0411
DRO_0410	DRO_0410	A2G07_11480	DR0412
DRO_0411	DRO_0411	A2G07_11475	DR0413
DRO_0412	DRO_0412	A2G07_11470
DRO_0413	DRO_0413	A2G07_11465	DR0415
DRO_0414	DRO_0414	A2G07_11460	DR0416
DRO_0415	DRO_0415	A2G07_11455	DR0417
DRO_0416	DRO_0416	A2G07_11450	DR0418
DRO_0417	DRO_0417	A2G07_11445	DR0419
DRO_0418	DRO_0418	A2G07_11440	DR0420
DRO_0419	DRO_0419	A2G07_11435	DR0421
DRO_0420	DRO_0420	A2G07_11430	DR0422
DRO_0421	DRO_0421	A2G07_11420	DR0423
DRO_0422	DRO_0422	A2G07_11415	DR0424
DRO_0423	DRO_0423	A2G07_11410	DR0425
DRO_0424	DRO_0424	A2G07_11405	DR0426
DRO_0425	DRO_0425	A2G07_11400	DR0427
DRO_0426	DRO_0426	A2G07_11395	DR0428
DRO_0427	DRO_0427	A2G07_11390	DR0429
DRO_0428	DRO_0428	A2G07_11385	DR0430
DRO_0429	DRO_0429	A2G07_11380	DR0431
DRO_0430	DRO_0430	A2G07_11375	DR0432
DRO_0431	DRO_0431	A2G07_11370
DRO_0432	DRO_0432	A2G07_11365	DR0433
DRO_0433	DRO_0433	A2G07_11360	DR0434
DRO_0434	DRO_0434	A2G07_11355
DRO_0435	DRO_0435	A2G07_11350	DR0436
DRO_0436	DRO_0436	A2G07_11340
DRO_0437	DRO_0437	A2G07_11335	DR0439
DRO_0438	DRO_0438	A2G07_11330	DR0440
DRO_0439	DRO_0439	A2G07_11325
DRO_0440	DRO_0440	A2G07_11320	DR0442
DRO_0441	DRO_0441	A2G07_11315	DR0443
DRO_0442	DRO_0442	A2G07_11310	DR0444
DRO_0443	DRO_0443	A2G07_11305	DR0445
DRO_0444	DRO_0444	A2G07_11300	DR0446
DRO_0445	DRO_0445	A2G07_11295	DR0447
DRO_0446	DRO_0446	A2G07_11290	DR0448
DRO_0447	DRO_0447	A2G07_11285	DR0449
DRO_0448	DRO_0448	A2G07_11280	DR0450
DRO_0449	DRO_0449	A2G07_11275	DR0451
DRO_0450	DRO_0450	A2G07_11270	DR0452
DRO_0451	DRO_0451	A2G07_11265	DR0453
DRO_0452	DRO_0452	A2G07_11260	DR0454
DRO_0453	DRO_0453	A2G07_11255	DR0455
DRO_0454	DRO_0454	A2G07_11250	DR0456
DRO_0455	DRO_0455	A2G07_11245	DR0457
DRO_0456	DRO_0456
DRO_0457	DRO_0457	A2G07_11230
DRO_0458	DRO_0458	A2G07_11225	DR0459
DRO_0459	DRO_0459	A2G07_11220	DR0460
DRO_0460	DRO_0460	A2G07_11215	DR0461
DRO_0461	DRO_0461	A2G07_11210	DR0462
DRO_0462	DRO_0462	A2G07_11205	DR0463
DRO_0463	DRO_0463	A2G07_11200	DR0464
DRO_0464	DRO_0464	A2G07_11195	DR0465
DRO_0465	DRO_0465	A2G07_11190	DR0466
DRO_0466	DRO_0466	A2G07_11185	DR0467
DRO_0467	DRO_0467	A2G07_11180	DR0468
DRO_0468	DRO_0468	A2G07_11175	DR0469
DRO_0469	DRO_0469	A2G07_11170	DR0470
DRO_0470	DRO_0470	A2G07_11165	DR0471
DRO_0471	DRO_0471	A2G07_11160	DR0472
DRO_0472	DRO_0472	A2G07_11155	DR0473
DRO_0473	DRO_0473	A2G07_11150	DR0474
DRO_0474	DRO_0474	A2G07_11145	DR0475
DRO_0475	DRO_0475	A2G07_11140	DR0476
DRO_0476	DRO_0476	A2G07_11135	DR0477
DRO_0477	DRO_0477	A2G07_11130
DRO_0478	DRO_0478		DR0479
DRO_0479	DRO_0479	A2G07_11120	DR0480
DRO_0480	DRO_0480	A2G07_11115	DR0481
DRO_0481	DRO_0481	A2G07_11110	DR0482
DRO_0482	DRO_0482	A2G07_11105	DR0483
DRO_0483	DRO_0483	A2G07_11100	DR0484
DRO_0484	DRO_0484	A2G07_11095	DR0485
DRO_0485	DRO_0485	A2G07_11090	DR0486
DRO_0486	DRO_0486	A2G07_11085	DR0487
DRO_0487	DRO_0487	A2G07_11080	DR0488
DRO_0488	DRO_0488	A2G07_11075	DR0490
DRO_0489	DRO_0489	A2G07_11070	DR0491
DRO_0490	DRO_0490	A2G07_11065	DR0492
DRO_0491	DRO_0491	A2G07_11060	DR0493
DRO_0492	DRO_0492	A2G07_11055	DR0494
DRO_0493	DRO_0493	A2G07_11050	DR0495
DRO_0494	DRO_0494	A2G07_11045	DR0496
DRO_0495	DRO_0495	A2G07_11040	DR0497
DRO_0496	DRO_0496	A2G07_11025	DR0498
DRO_0497	DRO_0497	A2G07_11020	DR0499
DRO_0498	DRO_0498	A2G07_11015	DR0500
DRO_0499	DRO_0499	A2G07_11010	DR0501
DRO_0500	DRO_0500		DR0502
DRO_0501	DRO_0501	A2G07_11000	DR0503
DRO_0502	DRO_0502	A2G07_10995	DR0504
DRO_0503	DRO_0503	A2G07_10990	DR0505
DRO_0504	DRO_0504		DR0506
DRO_0505	DRO_0505	A2G07_10980	DR0507
DRO_0506	DRO_0506	A2G07_10975	DR0508
DRO_0507	DRO_0507	A2G07_10970	DR0509
DRO_0508	DRO_0508	A2G07_10965	DR0510
DRO_0509	DRO_0509	A2G07_10960	DR0511
DRO_0510	DRO_0510	A2G07_10955	DR0512
DRO_0511	DRO_0511	A2G07_10945	DR0513
DRO_0512	DRO_0512
DRO_0513	DRO_0513	A2G07_10940	DR0515
DRO_0514	DRO_0514	A2G07_10935	DR0516
DRO_0515	DRO_0515	A2G07_10925	DR0518
DRO_0516	DRO_0516	A2G07_10920	DR0519
DRO_0517	DRO_0517	A2G07_10915	DR0520
DRO_0518	DRO_0518	A2G07_10910	DR0521
DRO_0519	DRO_0519	A2G07_10905	DR0522
DRO_0520	DRO_0520	A2G07_10900	DR0523
DRO_0521	DRO_0521	A2G07_10895	DR0524
DRO_0522	DRO_0522	A2G07_10890	DR0525
DRO_0523	DRO_0523	A2G07_10885	DR0526
DRO_0524	DRO_0524	A2G07_10880	DR0527
DRO_0525	DRO_0525	A2G07_10875	DR0528
DRO_0526	DRO_0526	A2G07_10865
DRO_0527	DRO_0527	A2G07_10860	DR0529
DRO_0528	DRO_0528	A2G07_10855	DR0530
DRO_0529	DRO_0529	A2G07_10850	DR0531
DRO_0530	DRO_0530	A2G07_10845	DR0532
DRO_0531	DRO_0531		DR0533
DRO_0532	DRO_0532	A2G07_10835	DR0534
DRO_0533	DRO_0533	A2G07_10830	DR0535
DRO_0534	DRO_0534	A2G07_10825	DR0536
DRO_0535	DRO_0535	A2G07_10820	DR0537
DRO_0536	DRO_0536	A2G07_10815	DR0538
DRO_0537	DRO_0537	A2G07_10810	DR0539
DRO_0538	DRO_0538	A2G07_10805	DR0540
DRO_0539	DRO_0539	A2G07_10800	DR0541
DRO_0540	DRO_0540	A2G07_10795	DR0542
DRO_0541	DRO_0541	A2G07_10790	DR0543
DRO_0542	DRO_0542	A2G07_10785	DR0544
DRO_0543	DRO_0543	A2G07_10780	DR0545
DRO_0544	DRO_0544	A2G07_10775	DR0547
DRO_0545	DRO_0545		DR0548
DRO_0546	DRO_0546	A2G07_10765	DR0549
DRO_0547	DRO_0547	A2G07_10760	DR0550
DRO_0548	DRO_0548	A2G07_10755	DR0551
DRO_0549	DRO_0549	A2G07_10750	DR0552
DRO_0550	DRO_0550	A2G07_10745	DR0553
DRO_0551	DRO_0551	A2G07_10745	DR0553
DRO_0552	DRO_0552	A2G07_10740	DR0554
DRO_0553	DRO_0553	A2G07_10735	DR0555
DRO_0554	DRO_0554	A2G07_10730	DR0556
DRO_0555	DRO_0555	A2G07_10725	DR0557
DRO_0556	DRO_0556	A2G07_10720	DR0558
DRO_0557	DRO_0557	A2G07_10705	DR0559
DRO_0558	DRO_0558	A2G07_10700	DR0560
DRO_0559	DRO_0559	A2G07_10695	DR0561
DRO_0560	DRO_0560	A2G07_10690	DR0562
DRO_0561	DRO_0561	A2G07_10685	DR0563
DRO_0562	DRO_0562	A2G07_10680	DR0564
DRO_0563	DRO_0563	A2G07_10675	DR0565
DRO_0564	DRO_0564	A2G07_10670	DR0566
DRO_0565	DRO_0565
DRO_0566	DRO_0566	A2G07_10665	DR0567
DRO_0567	DRO_0567	A2G07_10660	DR0568
DRO_0568	DRO_0568	A2G07_10645	DR0569
DRO_0569	DRO_0569	A2G07_10640
DRO_0570	DRO_0570	A2G07_10635	DR0570
DRO_0571	DRO_0571	A2G07_10630	DR0571
DRO_0572	DRO_0572	A2G07_10625	DR0572
DRO_0573	DRO_0573	A2G07_10620	DR0573
DRO_0574	DRO_0574	A2G07_10615	DR0574
DRO_0575	DRO_0575	A2G07_10610	DR0575
DRO_0576	DRO_0576	A2G07_10605	DR0576
DRO_0577	DRO_0577	A2G07_10600	DR0577
DRO_0578	DRO_0578	A2G07_10595	DR0578
DRO_0579	DRO_0579	A2G07_10590	DR0579
DRO_0580	DRO_0580	A2G07_10585	DR0580
DRO_0581	DRO_0581	A2G07_10580	DR0581
DRO_0582	DRO_0582	A2G07_10575	DR0582
DRO_0583	DRO_0583	A2G07_10570	DR0583
DRO_0584	DRO_0584	A2G07_10565	DR0584
DRO_0585	DRO_0585	A2G07_10560	DR0585
DRO_0586	DRO_0586	A2G07_10555	DR0586
DRO_0587	DRO_0587	A2G07_10550	DR0587
DRO_0588	DRO_0588	A2G07_10545	DR0588
DRO_0589	DRO_0589	A2G07_10540
DRO_0590	DRO_0590	A2G07_10535	DR0590
DRO_0591	DRO_0591	A2G07_10530	DR0591
DRO_0592	DRO_0592	A2G07_10525	DR0592
DRO_0593	DRO_0593	A2G07_10520	DR0593
DRO_0594	DRO_0594	A2G07_10515	DR0594
DRO_0595	DRO_0595		DR0595
DRO_0596	DRO_0596	A2G07_10505	DR0596
DRO_0597	DRO_0597	A2G07_10500	DR0597
DRO_0598	DRO_0598	A2G07_10495	DR0598
DRO_0599	DRO_0599	A2G07_10490	DR0599
DRO_0600	DRO_0600	A2G07_10485	DR0600
DRO_0601	DRO_0601	A2G07_10480	DR0601
DRO_0602	DRO_0602	A2G07_10475	DR0602
DRO_0603	DRO_0603	A2G07_10470	DR0603
DRO_0604	DRO_0604	A2G07_10465	DR0604
DRO_0605	DRO_0605	A2G07_10460	DR0605
DRO_0606	DRO_0606	A2G07_10455	DR0606
DRO_0607	DRO_0607	A2G07_10450	DR0607
DRO_0608	DRO_0608	A2G07_10445	DR0608
DRO_0609	DRO_0609	A2G07_10440
DRO_0610	DRO_0610		DR0609
DRO_0611	DRO_0611	A2G07_10430	DR0611
DRO_0612	DRO_0612	A2G07_10425	DR0612
DRO_0613	DRO_0613	A2G07_10420	DR0613
DRO_0614	DRO_0614	A2G07_10415	DR0614
DRO_0615	DRO_0615	A2G07_10410	DR0615
DRO_0616	DRO_1590 DRO_0616	A2G07_05530 A2G07_10405	DR1612 DR0616
DRO_0617	DRO_0617	A2G07_10400	DR0617
DRO_0618	DRO_0618	A2G07_10395	DR0618
DRO_0619	DRO_0619	A2G07_10390	DR0619
DRO_0620	DRO_0620	A2G07_10385	DR0620
DRO_0621	DRO_0621	A2G07_10380	DR0621
DRO_0622	DRO_0622	A2G07_10370	DR0623
DRO_0623	DRO_0623	A2G07_10365
DRO_0624	DRO_0624	A2G07_10360	DR0624
DRO_0625	DRO_0625	A2G07_10355	DR0625
DRO_0626	DRO_0626	A2G07_10350	DR0626
DRO_0627	DRO_0627	A2G07_10345	DR0627
DRO_0628	DRO_0628	A2G07_10340	DR0628
DRO_0629	DRO_0629	A2G07_10335	DR0629
DRO_0630	DRO_0630	A2G07_10330	DR0630
DRO_0631	DRO_0631	A2G07_10325	DR0631
DRO_0632	DRO_0632	A2G07_10320	DR0632
DRO_0633	DRO_0633	A2G07_10315	DR0633
DRO_0634	DRO_0634	A2G07_10310	DR0634
DRO_0635	DRO_0635	A2G07_10305	DR0635
DRO_0636	DRO_0636	A2G07_10300	DR0636
DRO_0637	DRO_0637	A2G07_10295	DR0637
DRO_0638	DRO_0638	A2G07_10290	DR0638
DRO_0639	DRO_0639	A2G07_10275	DR0640
DRO_0640	DRO_0640	A2G07_10270	DR0641
DRO_0641	DRO_0641	A2G07_10265	DR0642
DRO_0642	DRO_0642	A2G07_10260	DR0643
DRO_0643	DRO_0643	A2G07_10255	DR0644
DRO_0644	DRO_0644	A2G07_10250	DR0645
DRO_0645	DRO_0645	A2G07_10245	DR0646
DRO_0646	DRO_0646	A2G07_10240	DR0647
DRO_0647	DRO_0647	A2G07_10235
DRO_0648	DRO_0648	A2G07_10230	DR0650
DRO_0649	DRO_0649	A2G07_10225	DR0651
DRO_0650	DRO_0650	A2G07_10220	DR0652
DRO_0651	DRO_0651	A2G07_10215	DR0653
DRO_0652	DRO_0652	A2G07_10210	DR0654
DRO_0653	DRO_0653	A2G07_10205
DRO_0654	DRO_0654	A2G07_10200	DR0656
DRO_0655	DRO_0655		DR0657
DRO_0656	DRO_0656	A2G07_10190	DR0658
DRO_0657	DRO_0657	A2G07_10185	DR0659
DRO_0658	DRO_0658
DRO_0659	DRO_0659	A2G07_10175	DR0660
DRO_0660	DRO_0660	A2G07_10170	DR0661
DRO_0661	DRO_0661	A2G07_10165	DR0662
DRO_0662	DRO_0662		DR0665
DRO_0663	DRO_0663	A2G07_10160	DR0668
DRO_0664	DRO_0664	A2G07_10155	DR0669
DRO_0665	DRO_0665	A2G07_10150	DR0670
DRO_0666	DRO_0666	A2G07_10145	DR0671
DRO_0667	DRO_0667	A2G07_10140	DR0672
DRO_0668	DRO_0668	A2G07_10135	DR0673
DRO_0669	DRO_0669	A2G07_10130	DR0674
DRO_0670	DRO_0670	A2G07_10125	DR0675
DRO_0671	DRO_0671	A2G07_10120	DR0676
DRO_0672	DRO_0672	A2G07_10115	DR0677
DRO_0673	DRO_0673	A2G07_10115	DR0677
DRO_0674	DRO_0674	A2G07_10110	DR0678
DRO_0675	DRO_0675	A2G07_10105	DR0679
DRO_0676	DRO_0676	A2G07_10100	DR0680
DRO_0677	DRO_0677	A2G07_10095	DR0681
DRO_0678	DRO_0678	A2G07_10090	DR0682
DRO_0679	DRO_0679	A2G07_10085	DR0683
DRO_0680	DRO_0680	A2G07_10080	DR0684
DRO_0681	DRO_0681	A2G07_10075	DR0685
DRO_0682	DRO_0682	A2G07_10070	DR0686
DRO_0683	DRO_0683	A2G07_10065	DR0687
DRO_0684	DRO_1505 DRO_B0119 DRO_B0058 DRO_0684	A2G07_15040 A2G07_10060	DRB0056
DRO_0685	DRO_0685		DR0687
DRO_0686	DRO_0686	A2G07_10050	DR0688
DRO_0687	DRO_0687	A2G07_10045	DR0689
DRO_0688	DRO_0688	A2G07_10040	DR0690
DRO_0689	DRO_0689	A2G07_10035	DR0691
DRO_0690	DRO_0690	A2G07_10030	DR0692
DRO_0691	DRO_0691	A2G07_10025	DR0693
DRO_0692	DRO_0692	A2G07_10020	DR0694
DRO_0693	DRO_0693	A2G07_10015	DR0695
DRO_0694	DRO_0694	A2G07_10010	DR0696
DRO_0695	DRO_0695	A2G07_10005	DR0697
DRO_0696	DRO_0696	A2G07_10000	DR0698
DRO_0697	DRO_0697	A2G07_09995	DR0699
DRO_0698	DRO_0698	A2G07_09990	DR0700
DRO_0699	DRO_0699	A2G07_09985	DR0701
DRO_0700	DRO_0700	A2G07_09980	DR0702
DRO_0701	DRO_0701	A2G07_09975	DR0703
DRO_0702	DRO_0702	A2G07_09970	DR0704
DRO_0703	DRO_0703	A2G07_09965	DR0705
DRO_0704	DRO_0704	A2G07_09960	DR0706
DRO_0705	DRO_0705	A2G07_09955	DR0707
DRO_0706	DRO_0706	A2G07_09950	DR0708
DRO_0707	DRO_0707	A2G07_09945	DR0709
DRO_0708	DRO_0708	A2G07_09940	DR0710
DRO_0709	DRO_0709	A2G07_09935	DR0711
DRO_0710	DRO_0710	A2G07_09930	DR0712
DRO_0711	DRO_0711	A2G07_09925	DR0713
DRO_0712	DRO_0712	A2G07_09920	DR0714
DRO_0713	DRO_0713	A2G07_09915	DR0715
DRO_0714	DRO_0714	A2G07_09910	DR0716
DRO_0715	DRO_0715	A2G07_09905
DRO_0716	DRO_0716	A2G07_09900	DR0718
DRO_0717	DRO_0717	A2G07_09895	DR0719
DRO_0718	DRO_0718	A2G07_09890	DR0720
DRO_0719	DRO_0719		DR0721
DRO_0720	DRO_0720		DR0722
DRO_0721	DRO_0721	A2G07_09880	DR0723
DRO_0722	DRO_0722	A2G07_09875	DR0724
DRO_0723	DRO_0723	A2G07_09870	DR0726
DRO_0724	DRO_0724	A2G07_09865	DR0727
DRO_0725	DRO_0725	A2G07_09860	DR0728
DRO_0726	DRO_0726	A2G07_09855	DR0729
DRO_0727	DRO_0727	A2G07_09850	DR0730
DRO_0728	DRO_0728	A2G07_09845	DR0731
DRO_0729	DRO_0729	A2G07_09840	DR0732
DRO_0730	DRO_0730	A2G07_09835	DR0733
DRO_0731	DRO_0731	A2G07_09830	DR0734
DRO_0732	DRO_0732	A2G07_09825	DR0735
DRO_0733	DRO_0733	A2G07_09820
DRO_0734	DRO_0734	A2G07_09815	DR0738
DRO_0735	DRO_0735	A2G07_09810	DR0739
DRO_0736	DRO_0736	A2G07_09805	DR0740
DRO_0737	DRO_0737	A2G07_09800	DR0741
DRO_0738	DRO_0738	A2G07_09795	DR0742
DRO_0739	DRO_0739	A2G07_09790	DR0743
DRO_0740	DRO_0740	A2G07_09785	DR0744
DRO_0741	DRO_0741	A2G07_09780	DR0745
DRO_0742	DRO_0742	A2G07_09775	DR0746
DRO_0743	DRO_0743	A2G07_09770	DR0747
DRO_0744	DRO_0744	A2G07_09765	DR0748
DRO_0745	DRO_0745	A2G07_09760	DR0748a
DRO_0746	DRO_0746	A2G07_09755	DR0750
DRO_0747	DRO_0747	A2G07_09750	DR0751
DRO_0748	DRO_0748	A2G07_09745	DR0752
DRO_0749	DRO_0749	A2G07_09740	DR0753
DRO_0750	DRO_0750	A2G07_09735	DR0754
DRO_0751	DRO_0751	A2G07_09730	DR0755
DRO_0752	DRO_0752	A2G07_09725	DR0756
DRO_0753	DRO_0753	A2G07_09720	DR0757
DRO_0754	DRO_0754	A2G07_09715	DR0758
DRO_0755	DRO_0755	A2G07_09710	DR0759
DRO_0756	DRO_0756	A2G07_09705	DR0760
DRO_0757	DRO_0757	A2G07_09700	DR0761
DRO_0758	DRO_0758	A2G07_09695	DR0762
DRO_0759	DRO_0759	A2G07_09690	DR0763
DRO_0760	DRO_0760	A2G07_09685	DR0764
DRO_0761	DRO_0761	A2G07_09680	DR0765
DRO_0762	DRO_0762	A2G07_09675	DR0766
DRO_0763	DRO_0763	A2G07_09670	DR0767
DRO_0764	DRO_0764	A2G07_09665	DR0768
DRO_0765	DRO_0765	A2G07_09660	DR0769
DRO_0766	DRO_0766	A2G07_09655	DR0770
DRO_0767	DRO_0767	A2G07_09650	DR0771
DRO_0768	DRO_0768	A2G07_09645	DR0772
DRO_0769	DRO_0769	A2G07_09640	DR0773
DRO_0770	DRO_0770	A2G07_09635	DR0774
DRO_0771	DRO_0771	A2G07_09630	DR0775
DRO_0772	DRO_0772	A2G07_09625	DR0776
DRO_0773	DRO_0773	A2G07_09620	DR0777
DRO_0774	DRO_0774	A2G07_09615	DR0778
DRO_0775	DRO_0775	A2G07_09610	DR0779
DRO_0776	DRO_0776	A2G07_09605	DR0780
DRO_0777	DRO_0777	A2G07_09600	DR0781
DRO_0778	DRO_0778	A2G07_09595	DR0782
DRO_0779	DRO_0779	A2G07_09590	DR0783
DRO_0780	DRO_0780	A2G07_09585	DR0784
DRO_0781	DRO_0781
DRO_0782	DRO_0782	A2G07_09575	DR0786
DRO_0783	DRO_0783	A2G07_09570	DR0787
DRO_0784	DRO_0784	A2G07_09565	DR0788
DRO_0785	DRO_0785	A2G07_09560	DR0789
DRO_0786	DRO_0786	A2G07_09555	DR0790
DRO_0787	DRO_0787	A2G07_09550	DR0791
DRO_0788	DRO_0788	A2G07_09545	DR0792
DRO_0789	DRO_0789	A2G07_09540	DR0793
DRO_0790	DRO_0790	A2G07_09535	DR0794
DRO_0791	DRO_0791	A2G07_09530	DR0795
DRO_0792	DRO_0792	A2G07_09525	DR0796
DRO_0793	DRO_0793	A2G07_09520	DR0797
DRO_0794	DRO_0794	A2G07_09515	DR0798
DRO_0795	DRO_0795	A2G07_09510	DR0799
DRO_0796	DRO_0796	A2G07_09505	DR0800
DRO_0797	DRO_0797	A2G07_09500	DR0801
DRO_0798	DRO_0798	A2G07_09495
DRO_0799	DRO_0799	A2G07_09490	DR0804
DRO_0800	DRO_0800	A2G07_09485	DR0805
DRO_0801	DRO_0801	A2G07_09480	DR0806
DRO_0802	DRO_0802	A2G07_09475	DR0807
DRO_0803	DRO_0803	A2G07_09470	DR0808
DRO_0804	DRO_0804	A2G07_09465	DR0809
DRO_0805	DRO_0805	A2G07_09460	DR0810
DRO_0806	DRO_0806	A2G07_09455	DR0811
DRO_0807	DRO_0807	A2G07_09450	DR0812
DRO_0808	DRO_0808	A2G07_09445	DR0813
DRO_0809	DRO_0809	A2G07_09440	DR0814
DRO_0810	DRO_0810	A2G07_09435	DR0815
DRO_0811	DRO_0811	A2G07_09430	DR0816
DRO_0812	DRO_0812	A2G07_09425	DR0817
DRO_0813	DRO_0813	A2G07_09420
DRO_0814	DRO_0814	A2G07_09415	DR0819
DRO_0815	DRO_0815	A2G07_09410	DR0820
DRO_0816	DRO_0816	A2G07_09405	DR0821
DRO_0817	DRO_0817	A2G07_09400	DR0822
DRO_0818	DRO_0818		DR0823
DRO_0819	DRO_0819	A2G07_09390	DR0824
DRO_0820	DRO_0820	A2G07_09385	DR0825
DRO_0821	DRO_0821	A2G07_09380	DR0826
DRO_0822	DRO_0822	A2G07_09375	DR0827
DRO_0823	DRO_0823	A2G07_09370	DR0828
DRO_0824	DRO_0824	A2G07_09365	DR0829
DRO_0825	DRO_0825	A2G07_09360	DR0830
DRO_0826	DRO_0826	A2G07_09355	DR0831
DRO_0827	DRO_0827	A2G07_09350	DR0832
DRO_0828	DRO_0828
DRO_0829	DRO_0829	A2G07_09345	DR0833
DRO_0830	DRO_0830	A2G07_09340	DR0834
DRO_0831	DRO_1771 DRO_0831	A2G07_09335 A2G07_04635
DRO_0832	DRO_0832	A2G07_09330	DR0836
DRO_0833	DRO_0833	A2G07_09325	DR0837
DRO_0834	DRO_0834	A2G07_09320	DR0838
DRO_0835	DRO_0835	A2G07_09315	DR0839
DRO_0836	DRO_0836	A2G07_09310	DR0840
DRO_0837	DRO_0837	A2G07_09305	DR0841
DRO_0838	DRO_0838	A2G07_09300	DR0842
DRO_0839	DRO_0839	A2G07_09295	DR0843
DRO_0840	DRO_0840	A2G07_09290	DR0844
DRO_0841	DRO_0841	A2G07_09285	DR0845
DRO_0842	DRO_0842	A2G07_09280	DR0846
DRO_0843	DRO_0843	A2G07_09275	DR0847
DRO_0844	DRO_0844	A2G07_09270	DR0848
DRO_0845	DRO_0845	A2G07_09265	DR0849
DRO_0846	DRO_0846	A2G07_09260	DR0850
DRO_0847	DRO_0847	A2G07_09255	DR0851
DRO_0848	DRO_0848
DRO_0849	DRO_0849	A2G07_09240	DR0853
DRO_0850	DRO_0850	A2G07_09235	DR0854
DRO_0851	DRO_0851	A2G07_09230	DR0855
DRO_0852	DRO_0852	A2G07_09225	DR0856
DRO_0853	DRO_0853	A2G07_09220
DRO_0854	DRO_0854	A2G07_09215	DR0858
DRO_0855	DRO_0855	A2G07_09210	DR0859
DRO_0856	DRO_0856	A2G07_09205	DR0860
DRO_0857	DRO_0857	A2G07_09200	DR0861
DRO_0858	DRO_0858	A2G07_09195	DR0862
DRO_0859	DRO_0859	A2G07_09190	DR0863
DRO_0860	DRO_0860	A2G07_09185	DR0864
DRO_0861	DRO_0861	A2G07_09180	DR0865
DRO_0862	DRO_0862	A2G07_09175	DR0866
DRO_0863	DRO_0863	A2G07_09170	DR0867
DRO_0864	DRO_0864	A2G07_09165	DR0868
DRO_0865	DRO_0865	A2G07_09160
DRO_0866	DRO_0866	A2G07_09155	DR0871
DRO_0867	DRO_0867	A2G07_09150	DR0872
DRO_0868	DRO_0868	A2G07_09145	DR0873
DRO_0869	DRO_0869	A2G07_09135	DR0874
DRO_0870	DRO_0870	A2G07_09130	DR0875
DRO_0871	DRO_0871	A2G07_09125	DR0876
DRO_0872	DRO_0872	A2G07_09120	DR0877
DRO_0873	DRO_0873	A2G07_09115	DR0878
DRO_0874	DRO_0874		DR0879
DRO_0875	DRO_0875	A2G07_09110	DR0880
DRO_0876	DRO_0876	A2G07_09105	DR0881
DRO_0877	DRO_0877	A2G07_09100	DR0882
DRO_0878	DRO_0878	A2G07_09095
DRO_0879	DRO_0879	A2G07_09090	DR0884
DRO_0880	DRO_0880	A2G07_09085	DR0885
DRO_0881	DRO_0881	A2G07_09080	DR0886
DRO_0882	DRO_0882	A2G07_09075	DR0887
DRO_0883	DRO_0883	A2G07_09070	DR0888
DRO_0884	DRO_0884	A2G07_09065	DR0889
DRO_0885	DRO_0885	A2G07_09060	DR0890
DRO_0886	DRO_0886	A2G07_09055	DR0891
DRO_0887	DRO_0887	A2G07_09050	DR0892
DRO_0888	DRO_0888	A2G07_09045	DR0893
DRO_0889	DRO_0889	A2G07_09040	DR0894
DRO_0890	DRO_0890	A2G07_09035	DR0895
DRO_0891	DRO_0891	A2G07_09030	DR0896
DRO_0892	DRO_0892	A2G07_09020	DR0897
DRO_0893	DRO_0893	A2G07_09015	DR0898
DRO_0894	DRO_0894	A2G07_09010	DR0899
DRO_0895	DRO_0895	A2G07_09005	DR0900
DRO_0896	DRO_0896	A2G07_09000	DR0901
DRO_0897	DRO_0897	A2G07_08995	DR0902
DRO_0898	DRO_0898	A2G07_08990
DRO_0899	DRO_0899	A2G07_08985	DR0906
DRO_0900	DRO_0900	A2G07_08980	DR0907
DRO_0901	DRO_0901	A2G07_08975
DRO_0902	DRO_0902	A2G07_08970
DRO_0903	DRO_0903	A2G07_08965	DR0909
DRO_0904	DRO_0904	A2G07_08960	DR0910
DRO_0905	DRO_0905	A2G07_08955	DR0911
DRO_0906	DRO_0906	A2G07_08950	DR0912
DRO_0907	DRO_0907	A2G07_08945
DRO_0908	DRO_0908	A2G07_08940
DRO_0909	DRO_0909	A2G07_08935	DR0917
DRO_0910	DRO_0910		DR0918
DRO_0911	DRO_0911	A2G07_08925	DR0919
DRO_0912	DRO_0912	A2G07_08920	DR0920
DRO_0913	DRO_0913	A2G07_08915	DR0921
DRO_0914	DRO_0914	A2G07_08900	DR0922
DRO_0915	DRO_0915	A2G07_08895	DR0923
DRO_0916	DRO_0916	A2G07_08890	DR0924
DRO_0917	DRO_0917	A2G07_08885	DR0925
DRO_0918	DRO_0918	A2G07_08880	DR0926
DRO_0919	DRO_0919	A2G07_08875	DR0927
DRO_0920	DRO_0920	A2G07_08870	DR0928
DRO_0921	DRO_0921	A2G07_08865	DR0929
DRO_0922	DRO_0922	A2G07_08860	DR0930
DRO_0923	DRO_0923	A2G07_08855
DRO_0924	DRO_0924	A2G07_08850	DR0932
DRO_0925	DRO_0925	A2G07_08845	DR0933
DRO_0926	DRO_0926	A2G07_08840	DR0934
DRO_0927	DRO_0927	A2G07_08835	DR0935
DRO_0928	DRO_0928	A2G07_08830	DR0936
DRO_0929	DRO_0929	A2G07_08825	DR0937
DRO_0930	DRO_0930
DRO_0931	DRO_0931	A2G07_08820	DR0938
DRO_0932	DRO_0932	A2G07_08815	DR0939
DRO_0933	DRO_0933	A2G07_08810	DR0940
DRO_0934	DRO_0934	A2G07_08805	DR0941
DRO_0935	DRO_0935	A2G07_08800	DR0942
DRO_0936	DRO_0936	A2G07_08795	DR0943
DRO_0937	DRO_0937	A2G07_08790	DR0944
DRO_0938	DRO_0938	A2G07_08785	DR0945
DRO_0939	DRO_0939	A2G07_08780	DR0946
DRO_0940	DRO_0940	A2G07_08775	DR0947
DRO_0941	DRO_0941	A2G07_08770	DR0948
DRO_0942	DRO_0942	A2G07_08765	DR0949
DRO_0943	DRO_0943	A2G07_08760	DR0950
DRO_0944	DRO_0944	A2G07_08755	DR0951
DRO_0945	DRO_0945	A2G07_08750	DR0952
DRO_0946	DRO_0946	A2G07_08745	DR0953
DRO_0947	DRO_0947	A2G07_08740	DR0954
DRO_0948	DRO_0948	A2G07_08735	DR0955
DRO_0949	DRO_0949	A2G07_08730	DR0956
DRO_0950	DRO_0950	A2G07_08725	DR0957
DRO_0951	DRO_0951	A2G07_08720	DR0958
DRO_0952	DRO_0952	A2G07_08715	DR0959
DRO_0953	DRO_0953
DRO_0954	DRO_0954	A2G07_08705	DR0960
DRO_0955	DRO_0955	A2G07_08700	DR0961
DRO_0956	DRO_0956	A2G07_08695	DR0962
DRO_0957	DRO_0957		DR0963
DRO_0958	DRO_0958	A2G07_08685	DR0964
DRO_0959	DRO_0959	A2G07_08680	DR0965
DRO_0960	DRO_0960	A2G07_08675	DR0966
DRO_0961	DRO_0961	A2G07_08670	DR0967
DRO_0962	DRO_0962	A2G07_08665	DR0968
DRO_0963	DRO_0963	A2G07_08660	DR0969
DRO_0964	DRO_0964	A2G07_08655	DR0970
DRO_0965	DRO_0965	A2G07_08650	DR0971
DRO_0966	DRO_0966	A2G07_08645	DR0972
DRO_0967	DRO_0967	A2G07_08640	DR0973
DRO_0968	DRO_0968	A2G07_08635	DR0974
DRO_0969	DRO_0969	A2G07_08630	DR0975
DRO_0970	DRO_0970	A2G07_08625	DR0976
DRO_0971	DRO_0971	A2G07_08620	DR0977
DRO_0972	DRO_0972	A2G07_08615
DRO_0973	DRO_0973
DRO_0974	DRO_0974	A2G07_08610
DRO_0975	DRO_0975	A2G07_08605
DRO_0976	DRO_0976	A2G07_08600
DRO_0977	DRO_0977	A2G07_08595
DRO_0978	DRO_0978	A2G07_08590	DR0981
DRO_0979	DRO_0979	A2G07_08585	DR0982
DRO_0980	DRO_0980	A2G07_08580	DR0983
DRO_0981	DRO_0981	A2G07_08575
DRO_0982	DRO_0982	A2G07_08570	DR0985
DRO_0983	DRO_0983	A2G07_08565	DR0986
DRO_0984	DRO_0984	A2G07_08560	DR0987
DRO_0985	DRO_0985	A2G07_08555	DR0988
DRO_0986	DRO_0986	A2G07_08550	DR0989
DRO_0987	DRO_0987	A2G07_08545	DR0990
DRO_0988	DRO_0988	A2G07_08540	DR0991
DRO_0989	DRO_0989	A2G07_08535	DR0992
DRO_0990	DRO_0990	A2G07_08530	DR0993
DRO_0991	DRO_0991	A2G07_08525	DR0994
DRO_0992	DRO_0992	A2G07_08520	DR0995
DRO_0993	DRO_0993	A2G07_08515	DR0997
DRO_0994	DRO_0994	A2G07_08510	DR0998
DRO_0995	DRO_0995	A2G07_08505	DR0999
DRO_0996	DRO_0996	A2G07_08500	DR1000
DRO_0997	DRO_0997	A2G07_08495	DR1001
DRO_0998	DRO_0998	A2G07_08490	DR1002
DRO_0999	DRO_0999	A2G07_08485	DR1003
DRO_1000	DRO_1000	A2G07_08480	DR1004
DRO_1001	DRO_1001	A2G07_08475	DR1005
DRO_1002	DRO_1002	A2G07_08470	DR1006
DRO_1003	DRO_1003	A2G07_08465	DR1007
DRO_1004	DRO_1004	A2G07_08460	DR1008
DRO_1005	DRO_1005	A2G07_08465	DR1009
DRO_1006	DRO_1006	A2G07_08450	DR1011
DRO_1007	DRO_1007		DR1012
DRO_1008	DRO_1008	A2G07_08440	DR1013
DRO_1009	DRO_1009	A2G07_08435
DRO_1010	DRO_1010	A2G07_08430	DR1016
DRO_1011	DRO_1011
DRO_1012	DRO_1012	A2G07_08425	DR1017
DRO_1013	DRO_1013	A2G07_08420	DR1018
DRO_1014	DRO_1014	A2G07_08415	DR1019
DRO_1015	DRO_1015	A2G07_08410	DR1020
DRO_1016	DRO_1016	A2G07_08405	DR1021
DRO_1017	DRO_1017		DR1022 DR1023
DRO_1018	DRO_1018	A2G07_08395	DR1024
DRO_1019	DRO_1019	A2G07_08390	DR1025
DRO_1020	DRO_1020	A2G07_08385	DR1026
DRO_1021	DRO_1021	A2G07_08380	DR1027
DRO_1022	DRO_1022	A2G07_08375	DR1028
DRO_1023	DRO_1023	A2G07_08370	DR1029m
DRO_1024	DRO_1024	A2G07_08365	DR1030
DRO_1025	DRO_1025	A2G07_08360	DR1031
DRO_1026	DRO_1026	A2G07_08355	DR1032
DRO_1027	DRO_1027		DR1033
DRO_1028	DRO_1028	A2G07_08350	DR1034
DRO_1029	DRO_1029	A2G07_08345	DR1035
DRO_1030	DRO_1030	A2G07_08340	DR1036
DRO_1031	DRO_1031	A2G07_08335	DR1037
DRO_1032	DRO_1032	A2G07_08330	DR1038
DRO_1033	DRO_1033	A2G07_08325
DRO_1034	DRO_1034	A2G07_08320	DR1040
DRO_1035	DRO_1035	A2G07_08315	DR1041
DRO_1036	DRO_1036	A2G07_08310	DR1042
DRO_1037	DRO_1037	A2G07_08305
DRO_1038	DRO_1038	A2G07_08300	DR1045
DRO_1039	DRO_1039	A2G07_08295	DR1046
DRO_1040	DRO_1040	A2G07_08290	DR1047
DRO_1041	DRO_1041	A2G07_08285	DR1048
DRO_1042	DRO_1042	A2G07_08280	DR1049
DRO_1043	DRO_1043		DR1050
DRO_1044	DRO_1044	A2G07_08275	DR1051
DRO_1045	DRO_1045	A2G07_08270	DR1052
DRO_1046	DRO_1046	A2G07_08265	DR1053
DRO_1047	DRO_1047	A2G07_08260
DRO_1048	DRO_1048	A2G07_08255	DR1055
DRO_1049	DRO_1049	A2G07_08250	DR1056
DRO_1050	DRO_1050	A2G07_08245	DR1057
DRO_1051	DRO_1051	A2G07_08240	DR1058
DRO_1052	DRO_1052	A2G07_08235	DR1059
DRO_1053	DRO_1053	A2G07_08230	DR1060
DRO_1054	DRO_1054	A2G07_08225	DR1061
DRO_1055	DRO_1055	A2G07_08220
DRO_1056	DRO_1056	A2G07_08215	DR1062
DRO_1057	DRO_1057	A2G07_08210	DR1063
DRO_1058	DRO_1058	A2G07_08205
DRO_1059	DRO_1059	A2G07_08200	DR1065
DRO_1060	DRO_1060	A2G07_08195
DRO_1061	DRO_1061	A2G07_08190	DR1067
DRO_1062	DRO_1062	A2G07_08185	DR1068
DRO_1063	DRO_1063	A2G07_08180	DR1069
DRO_1064	DRO_1064	A2G07_08175	DR1070
DRO_1065	DRO_1065	A2G07_08170	DR1071
DRO_1066	DRO_1066	A2G07_08165	DR1072
DRO_1067	DRO_1067	A2G07_08160	DR1073
DRO_1068	DRO_1068		DR1074
DRO_1069	DRO_1069	A2G07_08150	DR1074
DRO_1070	DRO_1070	A2G07_08145	DR1075
DRO_1071	DRO_1071	A2G07_08140	DR1076
DRO_1072	DRO_1072	A2G07_08135	DR1077
DRO_1073	DRO_1073	A2G07_08130	DR1078
DRO_1074	DRO_1074	A2G07_08125	DR1079
DRO_1075	DRO_1075	A2G07_08120	DR1080
DRO_1076	DRO_1076		DR1081
DRO_1077	DRO_1077	A2G07_08110	DR1082
DRO_1078	DRO_1078	A2G07_08105	DR1083
DRO_1079	DRO_1079	A2G07_08100	DR1084
DRO_1080	DRO_1080	A2G07_08095	DR1085
DRO_1081	DRO_1081	A2G07_08090	DR1086
DRO_1082	DRO_1082	A2G07_08085	DR1087
DRO_1083	DRO_1083
DRO_1084	DRO_1084	A2G07_08080	DR1088
DRO_1085	DRO_1085	A2G07_08075	DR1089
DRO_1086	DRO_1086	A2G07_08070	DR1090
DRO_1087	DRO_1087	A2G07_08065	DR1091
DRO_1088	DRO_1088	A2G07_08060	DR1092
DRO_1089	DRO_1089	A2G07_08055	DR1093
DRO_1090	DRO_1090	A2G07_08050	DR1094
DRO_1091	DRO_1091	A2G07_08045	DR1095
DRO_1092	DRO_1092	A2G07_08040	DR1096
DRO_1093	DRO_1093	A2G07_08035	DR1097
DRO_1094	DRO_1094	A2G07_08030	DR1098
DRO_1095	DRO_1095	A2G07_08025	DR1099
DRO_1096	DRO_1096	A2G07_08020	DR1100
DRO_1097	DRO_1097	A2G07_08015	DR1101
DRO_1098	DRO_1098	A2G07_08010	DR1102
DRO_1099	DRO_1099	A2G07_08005	DR1103
DRO_1100	DRO_1100	A2G07_08000	DR1104
DRO_1101	DRO_1101	A2G07_07995	DR1105
DRO_1102	DRO_1102	A2G07_07990	DR1106
DRO_1103	DRO_1103		DR1107
DRO_1104	DRO_1104	A2G07_07980	DR1108
DRO_1105	DRO_1105	A2G07_07975	DR1109
DRO_1106	DRO_1106	A2G07_07970	DR1110
DRO_1107	DRO_1107
DRO_1108	DRO_1108		DR1111
DRO_1109	DRO_1109	A2G07_07960	DR1112
DRO_1110	DRO_1110	A2G07_07955	DR1113
DRO_1111	DRO_1111	A2G07_07950	DR1114
DRO_1112	DRO_1112	A2G07_07945	DR1115
DRO_1113	DRO_1113	A2G07_07940	DR1116
DRO_1114	DRO_1114	A2G07_07935	DR1117
DRO_1115	DRO_1115	A2G07_07930	DR1118
DRO_1116	DRO_1116	A2G07_07925	DR1119
DRO_1117	DRO_1117	A2G07_07915	DR1120
DRO_1118	DRO_1118	A2G07_07910	DR1121
DRO_1119	DRO_1119	A2G07_07905	DR1122
DRO_1120	DRO_1120	A2G07_07900	DR1123
DRO_1121	DRO_1121	A2G07_07895	DR1124
DRO_1122	DRO_1122	A2G07_07890	DR1125
DRO_1123	DRO_1123	A2G07_07885	DR1126
DRO_1124	DRO_1124	A2G07_07880	DR1127
DRO_1125	DRO_1125	A2G07_07875	DR1128
DRO_1126	DRO_1126	A2G07_07870	DR1129
DRO_1127	DRO_1127	A2G07_07865	DR1130
DRO_1128	DRO_1128	A2G07_07860	DR1131
DRO_1129	DRO_1129	A2G07_07855	DR1132
DRO_1130	DRO_1130	A2G07_07850	DR1133
DRO_1131	DRO_1131		DR1134
DRO_1132	DRO_1132	A2G07_07845	DR1135
DRO_1133	DRO_1133	A2G07_07840	DR1136
DRO_1134	DRO_1134	A2G07_07835	DR1137
DRO_1135	DRO_1135	A2G07_07830	DR1138
DRO_1136	DRO_1136	A2G07_07825	DR1139
DRO_1137	DRO_1137	A2G07_07820	DR1140
DRO_1138	DRO_1138	A2G07_07815	DR1141
DRO_1139	DRO_1139	A2G07_07810
DRO_1140	DRO_1140	A2G07_07805
DRO_1141	DRO_1141	A2G07_07800	DR1144
DRO_1142	DRO_1142	A2G07_07795	DR1145
DRO_1143	DRO_1143	A2G07_07790	DR1146
DRO_1144	DRO_1144	A2G07_07785	DR1147
DRO_1145	DRO_1145	A2G07_07780	DR1148
DRO_1146	DRO_1146	A2G07_07775	DR1149
DRO_1147	DRO_1147	A2G07_07770	DR1150
DRO_1148	DRO_1148	A2G07_07765	DR1151
DRO_1149	DRO_1149	A2G07_07760	DR1152
DRO_1150	DRO_1150	A2G07_07755	DR1153
DRO_1151	DRO_1151	A2G07_07750	DR1154
DRO_1152	DRO_1152	A2G07_07745	DR1155
DRO_1153	DRO_1153	A2G07_07740	DR1156
DRO_1154	DRO_1154	A2G07_07735
DRO_1155	DRO_1155	A2G07_07730
DRO_1156	DRO_1156	A2G07_07725	DR1158
DRO_1157	DRO_1157	A2G07_07720	DR1159
DRO_1158	DRO_1158	A2G07_07715	DR1160
DRO_1159	DRO_1159	A2G07_07710	DR1161
DRO_1160	DRO_1160	A2G07_07705	DR1162
DRO_1161	DRO_1161	A2G07_07700	DR1163
DRO_1162	DRO_1162	A2G07_07695	DR1164
DRO_1163	DRO_1163	A2G07_07690	DR1165
DRO_1164	DRO_1164	A2G07_07685	DR1166
DRO_1165	DRO_1165	A2G07_07680	DR1167
DRO_1166	DRO_1166	A2G07_07675	DR1168
DRO_1167	DRO_1167	A2G07_07670	DR1169
DRO_1168	DRO_1168	A2G07_07665	DR1170
DRO_1169	DRO_1169	A2G07_07660	DR1171
DRO_1170	DRO_1170	A2G07_07655	DR1172
DRO_1171	DRO_1171	A2G07_07650	DR1173
DRO_1172	DRO_1172	A2G07_07645	DR1174
DRO_1173	DRO_1173	A2G07_07640	DR1175
DRO_1174	DRO_1174	A2G07_07635	DR1176
DRO_1175	DRO_1175	A2G07_07630	DR1177
DRO_1176	DRO_1176	A2G07_07625	DR1178
DRO_1177	DRO_1177	A2G07_07620	DR1179
DRO_1178	DRO_1178	A2G07_07615	DR1180
DRO_1179	DRO_1179	A2G07_07610	DR1181
DRO_1180	DRO_1180	A2G07_07605	DR1182
DRO_1181	DRO_1181	A2G07_07600	DR1183
DRO_1182	DRO_1182	A2G07_07595	DR1184
DRO_1183	DRO_1183	A2G07_07590	DR1185
DRO_1184	DRO_1184	A2G07_07585	DR1187
DRO_1185	DRO_1185	A2G07_07580	DR1188
DRO_1186	DRO_1186	A2G07_07575	DR1189
DRO_1187	DRO_1187	A2G07_07570	DR1190
DRO_1188	DRO_1188	A2G07_07565	DR1191
DRO_1189	DRO_1189	A2G07_07560	DR1192
DRO_1190	DRO_1190	A2G07_07555	DR1193
DRO_1191	DRO_1191	A2G07_07550	DR1194
DRO_1192	DRO_1192	A2G07_07545	DR1195
DRO_1193	DRO_B0023 DRO_B0107 DRO_B0005 DRO_C0009 DRO_0141 DRO_C0028 DRO_B0059 DRO_C0031 DRO_B0140 DRO_B0123 DRO_1193	A2G07_12815 A2G07_15295 A2G07_15220 A2G07_15950 A2G07_15540 A2G07_15850 A2G07_15035 A2G07_15380 A2G07_12810 A2G07_15465 A2G07_07540	DRB0102 DRB0020 DRB0005 DRC0029 DR1196 DRB0057 DRB0134 DR0144 DRB0117
DRO_1194	DRO_1194	A2G07_07535	DR1198
DRO_1195	DRO_1195	A2G07_07530	DR1199
DRO_1196	DRO_1196	A2G07_07525	DR1200
DRO_1197	DRO_1197	A2G07_07520	DR1201
DRO_1198	DRO_1198	A2G07_07515	DR1202
DRO_1199	DRO_1199	A2G07_07510	DR1203
DRO_1200	DRO_1200	A2G07_07505	DR1204
DRO_1201	DRO_1201	A2G07_07500	DR1205
DRO_1202	DRO_1202	A2G07_07495	DR1206
DRO_1203	DRO_1203	A2G07_07490	DR1207
DRO_1204	DRO_1204	A2G07_07485	DR1208
DRO_1205	DRO_1205	A2G07_07480	DR1209
DRO_1206	DRO_1206	A2G07_07475	DR1210
DRO_1207	DRO_1207		DR1211
DRO_1208	DRO_1208	A2G07_07465	DR1212
DRO_1209	DRO_1209	A2G07_07460	DR1213
DRO_1210	DRO_1210	A2G07_07455	DR1214
DRO_1211	DRO_1211	A2G07_07450	DR1215
DRO_1212	DRO_1212	A2G07_07445	DR1216
DRO_1213	DRO_1213	A2G07_07440	DR1217
DRO_1214	DRO_1214	A2G07_07435	DR1218
DRO_1215	DRO_1215	A2G07_07430	DR1219
DRO_1216	DRO_1216	A2G07_07425	DR1220
DRO_1217	DRO_1217	A2G07_07420
DRO_1218	DRO_1218	A2G07_07415
DRO_1219	DRO_1219	A2G07_07410
DRO_1220	DRO_1220	A2G07_07405	DR1222
DRO_1221	DRO_1221	A2G07_07400	DR1223
DRO_1222	DRO_1222	A2G07_07395
DRO_1223	DRO_1223	A2G07_07390	DR1225
DRO_1224	DRO_1224	A2G07_07385	DR1226
DRO_1225	DRO_1225	A2G07_07380
DRO_1226	DRO_1226	A2G07_07375	DR1230
DRO_1227	DRO_1227	A2G07_07370	DR1231
DRO_1228	DRO_1228	A2G07_07365	DR1232
DRO_1229	DRO_1229	A2G07_07360	DR1233
DRO_1230	DRO_1230	A2G07_07355	DR1234
DRO_1231	DRO_1231	A2G07_07350	DR1235
DRO_1232	DRO_1232	A2G07_07345	DR1236
DRO_1233	DRO_1233	A2G07_07340	DR1237
DRO_1234	DRO_1234	A2G07_07335	DR1238
DRO_1235	DRO_1235	A2G07_07330	DR1239
DRO_1236	DRO_1236	A2G07_07325	DR1240
DRO_1237	DRO_1237	A2G07_07315	DR1242
DRO_1238	DRO_1238	A2G07_07310	DR1243
DRO_1239	DRO_1239	A2G07_07305	DR1244
DRO_1240	DRO_1240	A2G07_07300	DR1245
DRO_1241	DRO_1241	A2G07_07295	DR1246
DRO_1242	DRO_1242	A2G07_07290	DR1247
DRO_1243	DRO_1243	A2G07_07285	DR1248
DRO_1244	DRO_1244	A2G07_07280	DR1249
DRO_1245	DRO_1245	A2G07_07275	DR1250
DRO_1246	DRO_1246	A2G07_07265	DR1252
DRO_1247	DRO_1247	A2G07_07260	DR1253
DRO_1248	DRO_1248	A2G07_07255	DR1254
DRO_1249	DRO_1249	A2G07_07250	DR1255
DRO_1250	DRO_1250	A2G07_07245	DR1256
DRO_1251	DRO_1251	A2G07_07240	DR1257
DRO_1252	DRO_1252	A2G07_07235
DRO_1253	DRO_1253	A2G07_07230	DR1260
DRO_1254	DRO_1254	A2G07_07225	DR1261
DRO_1255	DRO_1255	A2G07_07220	DR1262
DRO_1256	DRO_1256	A2G07_07215	DR1263
DRO_1257	DRO_1257	A2G07_07200	DR1265
DRO_1258	DRO_1258	A2G07_07195	DR1266
DRO_1259	DRO_1259	A2G07_07190	DR1267
DRO_1260	DRO_1260	A2G07_07185
DRO_1261	DRO_1261	A2G07_07180	DR1269
DRO_1262	DRO_1262	A2G07_07175	DR1270
DRO_1263	DRO_1263	A2G07_07170
DRO_1264	DRO_1264	A2G07_07165	DR1271
DRO_1265	DRO_1265	A2G07_07160	DR1272
DRO_1266	DRO_1266	A2G07_07155	DR1273
DRO_1267	DRO_1267	A2G07_07150	DR1274
DRO_1268	DRO_1268	A2G07_07145	DR1275
DRO_1269	DRO_1269	A2G07_07140	DR1276
DRO_1270	DRO_1270	A2G07_07135	DR1277
DRO_1271	DRO_1271	A2G07_07130	DR1278
DRO_1272	DRO_1272	A2G07_07125	DR1279
DRO_1273	DRO_1273	A2G07_07120	DR1280
DRO_1274	DRO_1274	A2G07_07115	DR1281
DRO_1275	DRO_1275	A2G07_07110	DR1282
DRO_1276	DRO_1276	A2G07_07105	DR1283
DRO_1277	DRO_1277	A2G07_07100
DRO_1278	DRO_1278	A2G07_07095	DR1285
DRO_1279	DRO_1279	A2G07_07090
DRO_1280	DRO_1280	A2G07_07085	DR1289
DRO_1281	DRO_1281	A2G07_07080	DR1290
DRO_1282	DRO_1282	A2G07_07075	DR1291
DRO_1283	DRO_1283	A2G07_07070	DR1292
DRO_1284	DRO_1284	A2G07_07065	DR1293
DRO_1285	DRO_1285	A2G07_07060	DR1294
DRO_1286	DRO_1286	A2G07_07055	DR1295
DRO_1287	DRO_1287 DRO_C0033	A2G07_03340	DR1296 DRC0033
DRO_1288	DRO_1288	A2G07_07040	DR1297
DRO_1289	DRO_1289	A2G07_07035	DR1298
DRO_1290	DRO_1290	A2G07_07030	DR1299
DRO_1291	DRO_1291	A2G07_07025	DR1300
DRO_1292	DRO_1292	A2G07_07020	DR1301
DRO_1293	DRO_1293	A2G07_07015	DR1302
DRO_1294	DRO_1294	A2G07_07010	DR1303
DRO_1295	DRO_1295	A2G07_07005	DR1304
DRO_1296	DRO_1296	A2G07_07000	DR1305
DRO_1297	DRO_1297	A2G07_06995	DR1306
DRO_1298	DRO_1298	A2G07_06990	DR1307
DRO_1299	DRO_1299	A2G07_06985	DR1308
DRO_1300	DRO_1300	A2G07_06980	DR1309
DRO_1301	DRO_1301	A2G07_06975	DR1310
DRO_1302	DRO_1302	A2G07_06965	DR1311
DRO_1303	DRO_1303	A2G07_06960
DRO_1304	DRO_1304	A2G07_06955	DR1313
DRO_1305	DRO_1305	A2G07_06950	DR1314
DRO_1306	DRO_1306	A2G07_06945	DR1315
DRO_1307	DRO_1307	A2G07_06940	DR1316
DRO_1308	DRO_1308	A2G07_06935	DR1317
DRO_1309	DRO_1309	A2G07_06930	DR1318
DRO_1310	DRO_1310	A2G07_06925	DR1319
DRO_1311	DRO_1311	A2G07_06920	DR1320
DRO_1312	DRO_1312	A2G07_06915	DR1321
DRO_1313	DRO_1313	A2G07_06910	DR1322
DRO_1314	DRO_1314	A2G07_06905	DR1323
DRO_1315	DRO_1315	A2G07_06900	DR1324
DRO_1316	DRO_1316	A2G07_06895	DR1325
DRO_1317	DRO_1317	A2G07_06890	DR1326
DRO_1318	DRO_1318	A2G07_06885	DR1327
DRO_1319	DRO_1319	A2G07_06880	DR1328
DRO_1320	DRO_1320	A2G07_06875	DR1329
DRO_1321	DRO_1321	A2G07_06870	DR1330
DRO_1322	DRO_1322	A2G07_06865	DR1331
DRO_1323	DRO_1323	A2G07_06860
DRO_1324	DRO_1324	A2G07_06855	DR1335
DRO_1325	DRO_1325	A2G07_06850	DR1336
DRO_1326	DRO_1326	A2G07_06845	DR1337
DRO_1327	DRO_1327	A2G07_06840	DR1338
DRO_1328	DRO_1328	A2G07_06835	DR1339
DRO_1329	DRO_1329	A2G07_06830	DR1340
DRO_1330	DRO_1330	A2G07_06825	DR1341
DRO_1331	DRO_1331	A2G07_06820	DR1342
DRO_1332	DRO_1332	A2G07_06815	DR1343
DRO_1333	DRO_1333	A2G07_06810	DR1344
DRO_1334	DRO_1334	A2G07_06805
DRO_1335	DRO_1335	A2G07_06800	DR1347
DRO_1336	DRO_1336	A2G07_06795	DR1348
DRO_1337	DRO_1337	A2G07_06790	DR1349
DRO_1338	DRO_1338	A2G07_06785	DR1350
DRO_1339	DRO_1339	A2G07_06780	DR1351
DRO_1340	DRO_1340	A2G07_06775	DR1352
DRO_1341	DRO_1341	A2G07_06770	DR1353
DRO_1342	DRO_1342	A2G07_06765	DR1354
DRO_1343	DRO_1343
DRO_1344	DRO_1344	A2G07_06760	DR1355
DRO_1345	DRO_1345	A2G07_06755	DR1356
DRO_1346	DRO_1346	A2G07_06750	DR1357
DRO_1347	DRO_1347	A2G07_06745	DR1358
DRO_1348	DRO_1348	A2G07_06740	DR1359
DRO_1349	DRO_1349	A2G07_06735	DR1360
DRO_1350	DRO_1350	A2G07_06730	DR1361
DRO_1351	DRO_1351	A2G07_06725	DR1362
DRO_1352	DRO_1352	A2G07_06720	DR1363
DRO_1353	DRO_1353	A2G07_06715	DR1364
DRO_1354	DRO_1354	A2G07_06710	DR1365
DRO_1355	DRO_1355	A2G07_06705	DR1366
DRO_1356	DRO_1356	A2G07_06700	DR1367
DRO_1357	DRO_1357	A2G07_06695	DR1368
DRO_1358	DRO_1358	A2G07_06690	DR1369
DRO_1359	DRO_1359	A2G07_06685	DR1370
DRO_1360	DRO_1360	A2G07_06680	DR1371
DRO_1361	DRO_1361	A2G07_06675	DR1372
DRO_1362	DRO_1362	A2G07_06670	DR1373
DRO_1363	DRO_1363	A2G07_06665	DR1374
DRO_1364	DRO_1364	A2G07_06660	DR1375
DRO_1365	DRO_1365	A2G07_06655	DR1376
DRO_1366	DRO_1366	A2G07_06650	DR1377
DRO_1367	DRO_1367	A2G07_06645	DR1378
DRO_1368	DRO_1368	A2G07_06640	DR1379
DRO_1369	DRO_1369	A2G07_06635	DR1380
DRO_1370	DRO_1370	A2G07_06630	DR1383
DRO_1371	DRO_1371	A2G07_06625	DR1384
DRO_1372	DRO_1372	A2G07_06620	DR1385
DRO_1373	DRO_1373	A2G07_06615	DR1386
DRO_1374	DRO_1374	A2G07_06610	DR1387
DRO_1375	DRO_1375	A2G07_06605	DR1388
DRO_1376	DRO_1376	A2G07_06600	DR1389
DRO_1377	DRO_1377	A2G07_06595	DR1390
DRO_1378	DRO_1378	A2G07_06590	DR1391
DRO_1379	DRO_1379	A2G07_06585	DR1392
DRO_1380	DRO_1380	A2G07_06580	DR1393
DRO_1381	DRO_1381	A2G07_06575	DR1394
DRO_1382	DRO_1382	A2G07_06570	DR1395
DRO_1383	DRO_1383	A2G07_06565	DR1396
DRO_1384	DRO_1384	A2G07_06560	DR1397
DRO_1385	DRO_1385	A2G07_06555	DR1398
DRO_1386	DRO_1386	A2G07_06550	DR1399
DRO_1387	DRO_1387	A2G07_06545	DR1400
DRO_1388	DRO_1388	A2G07_06540	DR1401
DRO_1389	DRO_1389	A2G07_06535	DR1402
DRO_1390	DRO_1390	A2G07_06530	DR1403
DRO_1391	DRO_1391	A2G07_06525
DRO_1392	DRO_1392	A2G07_06520	DR1406
DRO_1393	DRO_1393	A2G07_06515	DR1407
DRO_1394	DRO_1394	A2G07_06510	DR1409
DRO_1395	DRO_1395	A2G07_06505	DR1410
DRO_1396	DRO_1396	A2G07_06500	DR1411
DRO_1397	DRO_1397	A2G07_06495	DR1413
DRO_1398	DRO_1398	A2G07_06490	DR1414
DRO_1399	DRO_1399	A2G07_06485	DR1415
DRO_1400	DRO_1400	A2G07_06480	DR1416
DRO_1401	DRO_1401	A2G07_06475	DR1417
DRO_1402	DRO_1402	A2G07_06470	DR1417
DRO_1403	DRO_1403	A2G07_06465	DR1418
DRO_1404	DRO_1404	A2G07_06460	DR1419
DRO_1405	DRO_1405	A2G07_06455	DR1420
DRO_1406	DRO_1406	A2G07_06450	DR1421
DRO_1407	DRO_1407	A2G07_06445	DR1422
DRO_1408	DRO_1408	A2G07_06440	DR1423
DRO_1409	DRO_1409	A2G07_06435	DR1424
DRO_1410	DRO_1410	A2G07_06430	DR1425
DRO_1411	DRO_1411	A2G07_06425	DR1426
DRO_1412	DRO_1412	A2G07_06420	DR1427
DRO_1413	DRO_1413	A2G07_06415	DR1428
DRO_1414	DRO_1414	A2G07_06410	DR1429
DRO_1415	DRO_1415	A2G07_06405	DR1430
DRO_1416	DRO_1416	A2G07_06400	DR1431
DRO_1417	DRO_1417	A2G07_06395	DR1432
DRO_1418	DRO_1418	A2G07_06390	DR1433
DRO_1419	DRO_1419	A2G07_06385	DR1434
DRO_1420	DRO_1420	A2G07_06380	DR1435
DRO_1421	DRO_1421	A2G07_06375	DR1436
DRO_1422	DRO_1422	A2G07_06370	DR1437
DRO_1423	DRO_1423	A2G07_06365	DR1438
DRO_1424	DRO_1424	A2G07_06360	DR1439
DRO_1425	DRO_1425	A2G07_06355	DR1440
DRO_1426	DRO_1426	A2G07_06350	DR1441
DRO_1427	DRO_1427	A2G07_06345	DR1442
DRO_1428	DRO_1428	A2G07_06340	DR1443
DRO_1429	DRO_1429	A2G07_06335	DR1444
DRO_1430	DRO_1430	A2G07_06330	DR1445
DRO_1431	DRO_1431	A2G07_06325	DR1446
DRO_1432	DRO_1432	A2G07_06320
DRO_1433	DRO_1433	A2G07_06315	DR1449
DRO_1434	DRO_1434	A2G07_06310	DR1450
DRO_1435	DRO_1435	A2G07_06305	DR1451
DRO_1436	DRO_1436	A2G07_06300	DR1452
DRO_1437	DRO_1437	A2G07_03485 A2G07_04785 A2G07_01450 A2G07_15450 A2G07_06295	DR1761 DR2028 DRB0120m
DRO_1438	DRO_1438	A2G07_06290	DR1454
DRO_1439	DRO_1439	A2G07_06285	DR1455
DRO_1440	DRO_1440	A2G07_06280	DR1456
DRO_1441	DRO_1441	A2G07_06275	DR1457
DRO_1442	DRO_1442	A2G07_06270
DRO_1443	DRO_1443		DR1459
DRO_1444	DRO_1444	A2G07_06260
DRO_1445	DRO_1445	A2G07_06260
DRO_1446	DRO_1446		DR1464
DRO_1447	DRO_1447	A2G07_06250	DR1465
DRO_1448	DRO_1448	A2G07_06245	DR1466
DRO_1449	DRO_1449	A2G07_06240	DR1467
DRO_1450	DRO_1450	A2G07_06235	DR1468
DRO_1451	DRO_1451	A2G07_06230	DR1469
DRO_1452	DRO_1452	A2G07_06225	DR1470
DRO_1453	DRO_1453	A2G07_06220	DR1471
DRO_1454	DRO_1454	A2G07_06215	DR1472
DRO_1455	DRO_1455	A2G07_06205	DR1473
DRO_1456	DRO_1456	A2G07_06200	DR1474
DRO_1457	DRO_1457	A2G07_06195	DR1475
DRO_1458	DRO_1458	A2G07_06190	DR1476
DRO_1459	DRO_1459	A2G07_06185	DR1477
DRO_1460	DRO_1460	A2G07_06180	DR1478
DRO_1461	DRO_1461	A2G07_06175	DR1479
DRO_1462	DRO_1462	A2G07_06170	DR1480
DRO_1463	DRO_1463	A2G07_06165	DR1481
DRO_1464	DRO_1464	A2G07_06160	DR1482
DRO_1465	DRO_1465	A2G07_06155	DR1483
DRO_1466	DRO_1466	A2G07_06150	DR1484
DRO_1467	DRO_1467	A2G07_06145	DR1485
DRO_1468	DRO_1468	A2G07_06140	DR1486
DRO_1469	DRO_1469	A2G07_06135	DR1487
DRO_1470	DRO_1470	A2G07_06130	DR1488
DRO_1471	DRO_1471	A2G07_06125
DRO_1472	DRO_1472	A2G07_06120	DR1490
DRO_1473	DRO_1473	A2G07_06115	DR1491
DRO_1474	DRO_1474	A2G07_06110	DR1492
DRO_1475	DRO_1475	A2G07_06105	DR1493
DRO_1476	DRO_1476	A2G07_06100	DR1494
DRO_1477	DRO_1477	A2G07_06095	DR1495
DRO_1478	DRO_1478	A2G07_06090	DR1496
DRO_1479	DRO_1479	A2G07_06085	DR1497
DRO_1480	DRO_1480	A2G07_06080	DR1498
DRO_1481	DRO_1481		DR1499
DRO_1482	DRO_1482	A2G07_06070	DR1500
DRO_1483	DRO_1483	A2G07_06065	DR1501
DRO_1484	DRO_1484	A2G07_06060	DR1502
DRO_1485	DRO_1485	A2G07_06055	DR1503
DRO_1486	DRO_1486	A2G07_06050	DR1504
DRO_1487	DRO_1487	A2G07_06045	DR1505
DRO_1488	DRO_1488	A2G07_06040	DR1506
DRO_1489	DRO_1489	A2G07_06035	DR1507
DRO_1490	DRO_1490	A2G07_06030	DR1508
DRO_1491	DRO_1491	A2G07_06025	DR1509
DRO_1492	DRO_1492	A2G07_06020	DR1510
DRO_1493	DRO_1493	A2G07_06015	DR1511
DRO_1494	DRO_1494	A2G07_06010	DR1512
DRO_1495	DRO_1495	A2G07_06005	DR1513
DRO_1496	DRO_1496	A2G07_06000	DR1514
DRO_1497	DRO_1497	A2G07_05995	DR1515
DRO_1498	DRO_1498	A2G07_05990	DR1516
DRO_1499	DRO_1499	A2G07_05985
DRO_1500	DRO_1500	A2G07_05980	DR1518
DRO_1501	DRO_1501	A2G07_05975	DR1519
DRO_1502	DRO_1502	A2G07_05970	DR1520
DRO_1503	DRO_1503	A2G07_05965	DR1521
DRO_1504	DRO_1504	A2G07_05960	DR1522
DRO_1505	DRO_0684 DRO_B0119 DRO_1505 DRO_B0058	A2G07_10060 A2G07_15040	DRB0056
DRO_1506	DRO_1506	A2G07_05950	DR1524
DRO_1507	DRO_1507	A2G07_05945	DR1525
DRO_1508	DRO_1508	A2G07_05940	DR1526
DRO_1509	DRO_1509	A2G07_05935
DRO_1510	DRO_1510	A2G07_05930	DR1529
DRO_1511	DRO_1511	A2G07_05925	DR1530
DRO_1512	DRO_1512	A2G07_05920	DR1531
DRO_1513	DRO_1513	A2G07_05915	DR1532
DRO_1514	DRO_1514	A2G07_05910	DR1533
DRO_1515	DRO_1515	A2G07_05905	DR1534
DRO_1516	DRO_1516	A2G07_05900	DR1535
DRO_1517	DRO_1517	A2G07_05895	DR1536
DRO_1518	DRO_1518	A2G07_05890	DR1537
DRO_1519	DRO_1519	A2G07_05885	DR1538
DRO_1520	DRO_1520	A2G07_05880	DR1539
DRO_1521	DRO_1521	A2G07_05875	DR1540
DRO_1522	DRO_1522	A2G07_05870	DR1541
DRO_1523	DRO_1523	A2G07_05865	DR1542
DRO_1524	DRO_1524	A2G07_05860	DR1543
DRO_1525	DRO_1525	A2G07_05855	DR1544
DRO_1526	DRO_1526	A2G07_05850	DR1545
DRO_1527	DRO_1527	A2G07_05845	DR1546
DRO_1528	DRO_1528	A2G07_05840	DR1548
DRO_1529	DRO_1529	A2G07_05835	DR1549
DRO_1530	DRO_1530	A2G07_05830	DR1550
DRO_1531	DRO_1531	A2G07_05825	DR1550
DRO_1532	DRO_1532	A2G07_05820	DR1551
DRO_1533	DRO_1533	A2G07_05815	DR1553
DRO_1534	DRO_1534		DR1554
DRO_1535	DRO_1535	A2G07_05805	DR1555
DRO_1536	DRO_1536	A2G07_05800	DR1556
DRO_1537	DRO_1537	A2G07_05795	DR1557
DRO_1538	DRO_1538	A2G07_05790	DR1558
DRO_1539	DRO_1539	A2G07_05785
DRO_1540	DRO_1540	A2G07_05780	DR1560
DRO_1541	DRO_1541	A2G07_05775	DR1561
DRO_1542	DRO_1542	A2G07_05770	DR1562
DRO_1543	DRO_1543	A2G07_05765	DR1563
DRO_1544	DRO_1544	A2G07_05760	DR1564
DRO_1545	DRO_1545	A2G07_05755	DR1565
DRO_1546	DRO_1546	A2G07_05750
DRO_1547	DRO_1547	A2G07_05745	DR1567
DRO_1548	DRO_1548	A2G07_05740	DR1568
DRO_1549	DRO_1549	A2G07_05735	DR1569
DRO_1550	DRO_1550	A2G07_05730	DR1570
DRO_1551	DRO_1551	A2G07_05725	DR1571
DRO_1552	DRO_1552	A2G07_05720
DRO_1553	DRO_1553	A2G07_05715	DR1573
DRO_1554	DRO_1554	A2G07_05710	DR1574
DRO_1555	DRO_1555	A2G07_05705	DR1575
DRO_1556	DRO_1556	A2G07_05700	DR1576
DRO_1557	DRO_1557	A2G07_05695	DR1577
DRO_1558	DRO_1558	A2G07_05690	DR1578
DRO_1559	DRO_1559	A2G07_05685	DR1579
DRO_1560	DRO_1560	A2G07_05680
DRO_1561	DRO_1561	A2G07_05675	DR1580
DRO_1562	DRO_1562	A2G07_05670	DR1581
DRO_1563	DRO_1563	A2G07_05665	DR1582
DRO_1564	DRO_1564	A2G07_05660	DR1583
DRO_1565	DRO_1565	A2G07_05655	DR1584
DRO_1566	DRO_1566	A2G07_05650	DR1585
DRO_1567	DRO_1567		DR1586
DRO_1568	DRO_1568	A2G07_05640	DR1587
DRO_1569	DRO_1569	A2G07_05635	DR1588
DRO_1570	DRO_1570	A2G07_05630	DR1589
DRO_1571	DRO_1571	A2G07_05625	DR1590
DRO_1572	DRO_1572	A2G07_05620	DR1591
DRO_1573	DRO_1573	A2G07_05615	DR1594
DRO_1574	DRO_1574	A2G07_05610	DR1595
DRO_1575	DRO_1575	A2G07_05605	DR1596
DRO_1576	DRO_1576	A2G07_05600	DR1597
DRO_1577	DRO_1577	A2G07_05595	DR1598
DRO_1578	DRO_1578	A2G07_05590
DRO_1579	DRO_1579	A2G07_05585	DR1601
DRO_1580	DRO_1580	A2G07_05580	DR1602
DRO_1581	DRO_1581	A2G07_05575	DR1603
DRO_1582	DRO_1582	A2G07_05570	DR1604
DRO_1583	DRO_1583	A2G07_05565	DR1605
DRO_1584	DRO_1584	A2G07_05560	DR1606
DRO_1585	DRO_1585	A2G07_05555	DR1607
DRO_1586	DRO_1586	A2G07_05550	DR1608
DRO_1587	DRO_1587	A2G07_05545	DR1609
DRO_1588	DRO_1588	A2G07_05540	DR1610
DRO_1589	DRO_1589	A2G07_05535	DR1611
DRO_1590	DRO_0616 DRO_1590	A2G07_05530 A2G07_10405	DR0616 DR1612
DRO_1591	DRO_1591	A2G07_05525	DR1613
DRO_1592	DRO_1592	A2G07_05520	DR1614
DRO_1593	DRO_1593	A2G07_05515	DR1615
DRO_1594	DRO_1594	A2G07_05510	DR1616
DRO_1595	DRO_1595	A2G07_05505	DR1617
DRO_1596	DRO_1596	A2G07_05500	DR1619
DRO_1597	DRO_1597	A2G07_05495	DR1620
DRO_1598	DRO_1598	A2G07_05490	DR1621
DRO_1599	DRO_1599	A2G07_05485	DR1622
DRO_1600	DRO_1600	A2G07_05480	DR1623
DRO_1601	DRO_1601	A2G07_05475
DRO_1602	DRO_1602	A2G07_05470	DR1625
DRO_1603	DRO_1603	A2G07_05465	DR1626
DRO_1604	DRO_1604	A2G07_05460	DR1627
DRO_1605	DRO_1605	A2G07_05455
DRO_1606	DRO_1606	A2G07_05450	DR1629
DRO_1607	DRO_1607	A2G07_05445	DR1630
DRO_1608	DRO_1608	A2G07_05435	DR1631
DRO_1609	DRO_1609	A2G07_05430	DR1632
DRO_1610	DRO_1610	A2G07_05425	DR1633
DRO_1611	DRO_1611	A2G07_05420
DRO_1612	DRO_1612	A2G07_05415	DR1635
DRO_1613	DRO_1613	A2G07_05410	DR1636
DRO_1614	DRO_1614	A2G07_05405
DRO_1615	DRO_1615	A2G07_05400	DR1638
DRO_1616	DRO_1616	A2G07_05395
DRO_1617	DRO_1617		DR1640
DRO_1618	DRO_1618	A2G07_05390	DR1641
DRO_1619	DRO_1619	A2G07_05385	DR1642
DRO_1620	DRO_1620	A2G07_05380
DRO_1621	DRO_1621	A2G07_05375	DR1645
DRO_1622	DRO_1622	A2G07_05370	DR1646
DRO_1623	DRO_1623	A2G07_05365
DRO_1624	DRO_1624	A2G07_05360	DR1648
DRO_1625	DRO_1625	A2G07_05355	DR1649
DRO_1626	DRO_1626	A2G07_05350	DR1650
DRO_1627	DRO_1627 DRO_0178	A2G07_05345 A2G07_12640	DR2324 DR1933 DR1651 DR0978 DR0666 DR1593 DR0178 DR1381
DRO_1628	DRO_1628 DRO_0177	A2G07_05340 A2G07_12645	DR2323 DR1932 DR1592 DR0667 DR0979 DR0177 DR1652 DR1382
DRO_1629	DRO_1629		DR1653
DRO_1630	DRO_1630	A2G07_05330	DR1654
DRO_1631	DRO_1631	A2G07_05325	DR1655
DRO_1632	DRO_1632	A2G07_05320	DR1656
DRO_1633	DRO_1633	A2G07_05315	DR1657
DRO_1634	DRO_1634	A2G07_05310	DR1658
DRO_1635	DRO_1635	A2G07_05305	DR1659
DRO_1636	DRO_1636	A2G07_05300
DRO_1637	DRO_1637	A2G07_05295	DR1661
DRO_1638	DRO_1638	A2G07_05290	DR1662
DRO_1639	DRO_1639
DRO_1640	DRO_1640	A2G07_05285	DR1663
DRO_1641	DRO_1641	A2G07_05280	DR1664
DRO_1642	DRO_1642	A2G07_05275	DR1665
DRO_1643	DRO_1643	A2G07_05270	DR1666
DRO_1644	DRO_1644	A2G07_05265	DR1667
DRO_1645	DRO_1645	A2G07_05260	DR1668
DRO_1646	DRO_1646	A2G07_05255	DR1669
DRO_1647	DRO_1647	A2G07_05250	DR1670
DRO_1648	DRO_1648	A2G07_05245	DR1671
DRO_1649	DRO_1649	A2G07_05240	DR1672
DRO_1650	DRO_1650	A2G07_05235	DR1673
DRO_1651	DRO_1651	A2G07_05230	DR1674
DRO_1652	DRO_1652	A2G07_05225	DR1675
DRO_1653	DRO_1653	A2G07_05220	DR1676
DRO_1654	DRO_1654	A2G07_05215	DR1677
DRO_1655	DRO_1655	A2G07_05210	DR1678
DRO_1656	DRO_1656	A2G07_05205	DR1679
DRO_1657	DRO_1657	A2G07_05200	DR1680
DRO_1658	DRO_1658	A2G07_05195	DR1681
DRO_1659	DRO_1659	A2G07_05190	DR1682
DRO_1660	DRO_1660	A2G07_05185	DR1683
DRO_1661	DRO_1661	A2G07_05180	DR1684
DRO_1662	DRO_1662	A2G07_05175	DR1685
DRO_1663	DRO_1663	A2G07_05170	DR1686
DRO_1664	DRO_1664	A2G07_05165	DR1687
DRO_1665	DRO_1665	A2G07_05160	DR1688
DRO_1666	DRO_1666	A2G07_05155	DR1689
DRO_1667	DRO_1667	A2G07_05150	DR1690
DRO_1668	DRO_1668	A2G07_05145	DR1691
DRO_1669	DRO_1669	A2G07_05140	DR1692
DRO_1670	DRO_1670	A2G07_05135	DR1693
DRO_1671	DRO_1671	A2G07_05130	DR1694
DRO_1672	DRO_1672	A2G07_05125	DR1695
DRO_1673	DRO_1673	A2G07_05120	DR1696
DRO_1674	DRO_1674	A2G07_05115	DR1697
DRO_1675	DRO_1675	A2G07_05110	DR1698
DRO_1676	DRO_1676	A2G07_05105	DR1699
DRO_1677	DRO_1677	A2G07_05100	DR1700
DRO_1678	DRO_1678	A2G07_05095	DR1701
DRO_1679	DRO_1679	A2G07_05090	DR1702
DRO_1680	DRO_1680	A2G07_05085	DR1703
DRO_1681	DRO_1681	A2G07_05080
DRO_1682	DRO_1682	A2G07_05075	DR1704
DRO_1683	DRO_1683	A2G07_05070	DR1705
DRO_1684	DRO_1684	A2G07_05065	DR1706
DRO_1685	DRO_1685	A2G07_05060	DR1707
DRO_1686	DRO_1686	A2G07_05055	DR1708
DRO_1687	DRO_1687	A2G07_05050	DR1709
DRO_1688	DRO_1688	A2G07_05045	DR1710
DRO_1689	DRO_1689	A2G07_05040	DR1711
DRO_1690	DRO_1690	A2G07_05035	DR1712
DRO_1691	DRO_1691	A2G07_05030	DR1713
DRO_1692	DRO_1692	A2G07_05025	DR1714
DRO_1693	DRO_1693	A2G07_05020	DR1715
DRO_1694	DRO_1694	A2G07_05015	DR1716
DRO_1695	DRO_1695	A2G07_05010	DR1717
DRO_1696	DRO_1696	A2G07_05005	DR1718
DRO_1697	DRO_1697	A2G07_05000	DR1719
DRO_1698	DRO_1698	A2G07_04995	DR1720
DRO_1699	DRO_1699		DR1721
DRO_1700	DRO_1700 DRO_B0145	A2G07_04985 A2G07_15915 A2G07_15350	DR0255
DRO_1701	DRO_1701	A2G07_04980	DR1722
DRO_1702	DRO_1702	A2G07_04975	DR1723
DRO_1703	DRO_1703	A2G07_04970	DR1724
DRO_1704	DRO_1704	A2G07_04965	DR1725
DRO_1705	DRO_1705		DR1726
DRO_1706	DRO_1706	A2G07_04960	DR1727
DRO_1707	DRO_1707	A2G07_04955	DR1728
DRO_1708	DRO_1708	A2G07_04950	DR1729
DRO_1709	DRO_1709	A2G07_04945	DR1730
DRO_1710	DRO_1710	A2G07_04940	DR1731
DRO_1711	DRO_1711	A2G07_04935	DR1732
DRO_1712	DRO_1712	A2G07_04930	DR1733
DRO_1713	DRO_1713	A2G07_04925	DR1734
DRO_1714	DRO_1714	A2G07_04920	DR1735
DRO_1715	DRO_1715	A2G07_04915	DR1736
DRO_1716	DRO_1716	A2G07_04910	DR1737
DRO_1717	DRO_1717	A2G07_04905	DR1738
DRO_1718	DRO_1718	A2G07_04900	DR1739
DRO_1719	DRO_1719	A2G07_04895	DR1740
DRO_1720	DRO_1720	A2G07_04890	DR1741
DRO_1721	DRO_1721	A2G07_04885	DR1742
DRO_1722	DRO_1722	A2G07_04880	DR1743
DRO_1723	DRO_1723	A2G07_04875	DR1744
DRO_1724	DRO_1724	A2G07_04870	DR1745
DRO_1725	DRO_1725	A2G07_04865	DR1746
DRO_1726	DRO_1726	A2G07_04860	DR1747
DRO_1727	DRO_1727	A2G07_04855	DR1748
DRO_1728	DRO_1728	A2G07_04850	DR1749
DRO_1729	DRO_1729	A2G07_04845	DR1750
DRO_1730	DRO_1730	A2G07_04840	DR1751
DRO_1731	DRO_1731	A2G07_04835	DR1752
DRO_1732	DRO_1732	A2G07_04825	DR1753
DRO_1733	DRO_1733	A2G07_04820	DR1754
DRO_1734	DRO_1734	A2G07_04815	DR1755
DRO_1735	DRO_1735	A2G07_04810	DR1756
DRO_1736	DRO_1736	A2G07_04805	DR1757
DRO_1737	DRO_1737	A2G07_04800	DR1758
DRO_1738	DRO_1738	A2G07_04795	DR1759
DRO_1739	DRO_A0253 DRO_1739 DRO_B0019 DRO_2196 DRO_A0337 DRO_B0060 DRO_B0062 DRO_B0108 DRO_0010 DRO_B0138 DRO_B0120	A2G07_14730 A2G07_15390 A2G07_00345 A2G07_15030 A2G07_15480 A2G07_15025 A2G07_02470 A2G07_08710 A2G07_13385 A2G07_15230 A2G07_04790 A2G07_15535	DRA0253 DRB0059 DR0010 DRB0113 DR1618 DR0870 DR2222 DRB0018 DRB0103 DRB0058
DRO_1740	DRO_1740 DRO_2399 DRO_2003 DRO_B0127		DR1458 DR2427
DRO_1741	DRO_1741
DRO_1742	DRO_B0109 DRO_B0061 DRO_2195 DRO_A0336 DRO_A0253 DRO_B0137 DRO_B0062 DRO_B0121 DRO_0011 DRO_1742 DRO_B0020	A2G07_15535 A2G07_15480 A2G07_15390 A2G07_14730 A2G07_15230 A2G07_00345 A2G07_15030 A2G07_04780 A2G07_02470 A2G07_08710 A2G07_13385 A2G07_15025	DRB0132 DRB0113 DRB0018 DR0010 DRB0058 DRB0059 DR0870 DRB0103 DR1762 DR2222 DR1618 DRA0253
DRO_1743	DRO_1743	A2G07_04775	DR1763
DRO_1744	DRO_1744	A2G07_04770	DR1764
DRO_1745	DRO_1745	A2G07_04765	DR1765
DRO_1746	DRO_1746	A2G07_04760	DR1766
DRO_1747	DRO_1747	A2G07_04755	DR1767
DRO_1748	DRO_1748	A2G07_04750
DRO_1749	DRO_1749	A2G07_04745	DR1769
DRO_1750	DRO_1750	A2G07_04740	DR1770
DRO_1751	DRO_1751	A2G07_04735	DR1771
DRO_1752	DRO_1752	A2G07_04730	DR1772
DRO_1753	DRO_1753	A2G07_04725	DR1773
DRO_1754	DRO_1754	A2G07_04720
DRO_1755	DRO_1755	A2G07_04715	DR1775
DRO_1756	DRO_1756	A2G07_04710	DR1776
DRO_1757	DRO_1757	A2G07_04705	DR1777
DRO_1758	DRO_1758	A2G07_04700	DR1778
DRO_1759	DRO_1759	A2G07_04695	DR1779
DRO_1760	DRO_1760	A2G07_04690	DR1780
DRO_1761	DRO_1761	A2G07_04685	DR1781
DRO_1762	DRO_1762	A2G07_04680	DR1782
DRO_1763	DRO_1763	A2G07_04675	DR1784
DRO_1764	DRO_1764	A2G07_04670	DR1785
DRO_1765	DRO_1765	A2G07_04665	DR1786
DRO_1766	DRO_1766	A2G07_04660	DR1787
DRO_1767	DRO_1767	A2G07_04655	DR1788
DRO_1768	DRO_1768	A2G07_04650	DR1789
DRO_1769	DRO_1769	A2G07_04645	DR1790
DRO_1770	DRO_1770	A2G07_04640	DR1791
DRO_1771	DRO_0831 DRO_1771	A2G07_04635 A2G07_09335
DRO_1772	DRO_1772	A2G07_04630	DR1792
DRO_1773	DRO_1773	A2G07_04625	DR1793
DRO_1774	DRO_1774	A2G07_04620	DR1794
DRO_1775	DRO_1775	A2G07_04615	DR1795
DRO_1776	DRO_1776	A2G07_04610	DR1796
DRO_1777	DRO_1777	A2G07_04605	DR1797
DRO_1778	DRO_1778	A2G07_04600	DR1798
DRO_1779	DRO_1779	A2G07_04595	DR1799
DRO_1780	DRO_1780	A2G07_04590	DR1800
DRO_1781	DRO_1781	A2G07_04585
DRO_1782	DRO_1782	A2G07_04580	DR1802
DRO_1783	DRO_1783	A2G07_04575	DR1803
DRO_1784	DRO_1784	A2G07_04570	DR1804
DRO_1785	DRO_1785	A2G07_04565	DR1805
DRO_1786	DRO_1786	A2G07_04560	DR1806
DRO_1787	DRO_1787	A2G07_04555	DR1807
DRO_1788	DRO_1788		DR1808
DRO_1789	DRO_1789	A2G07_04550	DR1809
DRO_1790	DRO_1790	A2G07_04545	DR1811
DRO_1791	DRO_1791	A2G07_04540	DR1812
DRO_1792	DRO_1792	A2G07_04535	DR1813
DRO_1793	DRO_1793	A2G07_04530	DR1814
DRO_1794	DRO_1794	A2G07_04525	DR1815
DRO_1795	DRO_1795	A2G07_04520	DR1816
DRO_1796	DRO_1796	A2G07_04515	DR1817
DRO_1797	DRO_1797	A2G07_04510	DR1818
DRO_1798	DRO_1798	A2G07_04505	DR1819
DRO_1799	DRO_1799	A2G07_04500	DR1820
DRO_1800	DRO_1800	A2G07_04495	DR1821
DRO_1801	DRO_1801	A2G07_04490	DR1822
DRO_1802	DRO_1802	A2G07_04485	DR1823
DRO_1803	DRO_1803	A2G07_04480	DR1824
DRO_1804	DRO_1804	A2G07_04475	DR1825
DRO_1805	DRO_1805	A2G07_04470	DR1826
DRO_1806	DRO_1806	A2G07_04465	DR1827
DRO_1807	DRO_1807	A2G07_04460	DR1828
DRO_1808	DRO_1808	A2G07_04455	DR1829
DRO_1809	DRO_1809	A2G07_04450	DR1830
DRO_1810	DRO_1810	A2G07_04445	DR1831
DRO_1811	DRO_1811	A2G07_04440	DR1832
DRO_1812	DRO_1812	A2G07_04435	DR1833
DRO_1813	DRO_1813	A2G07_04430	DR1834
DRO_1814	DRO_1814	A2G07_04425	DR1835
DRO_1815	DRO_1815	A2G07_04420	DR1836
DRO_1816	DRO_1816	A2G07_04415	DR1837
DRO_1817	DRO_1817	A2G07_04410	DR1838
DRO_1818	DRO_1818	A2G07_04405	DR1839
DRO_1819	DRO_1819	A2G07_04400	DR1840
DRO_1820	DRO_1820	A2G07_04395	DR1841
DRO_1821	DRO_1821	A2G07_04390	DR1842
DRO_1822	DRO_1822	A2G07_04385	DR1843
DRO_1823	DRO_1823	A2G07_04380	DR1844
DRO_1824	DRO_1824	A2G07_04375	DR1845
DRO_1825	DRO_1825	A2G07_04370	DR1846
DRO_1826	DRO_1826	A2G07_04365	DR1847
DRO_1827	DRO_1827	A2G07_04360	DR1848
DRO_1828	DRO_1828	A2G07_04355	DR1849
DRO_1829	DRO_1829	A2G07_04350	DR1850
DRO_1830	DRO_1830	A2G07_04345	DR1851
DRO_1831	DRO_1831	A2G07_04340	DR1852
DRO_1832	DRO_1832	A2G07_04335	DR1854
DRO_1833	DRO_1833	A2G07_04330	DR1855
DRO_1834	DRO_1834	A2G07_04325	DR1856
DRO_1835	DRO_1835	A2G07_04320	DR1857
DRO_1836	DRO_1836	A2G07_04315	DR1858
DRO_1837	DRO_1837	A2G07_04310
DRO_1838	DRO_1838	A2G07_04305	DR1861
DRO_1839	DRO_1839	A2G07_04300	DR1862
DRO_1840	DRO_1840	A2G07_04295	DR1863
DRO_1841	DRO_1841	A2G07_04290	DR1864
DRO_1842	DRO_1842	A2G07_04285	DR1865
DRO_1843	DRO_1843	A2G07_04280	DR1866
DRO_1844	DRO_1844	A2G07_04275	DR1867
DRO_1845	DRO_1845	A2G07_04270	DR1868
DRO_1846	DRO_1846	A2G07_04265	DR1869
DRO_1847	DRO_1847	A2G07_04260	DR1870
DRO_1848	DRO_1848	A2G07_04255	DR1871
DRO_1849	DRO_1849	A2G07_04250	DR1872
DRO_1850	DRO_1850	A2G07_04245	DR1873
DRO_1851	DRO_1851	A2G07_04240	DR1874
DRO_1852	DRO_1852	A2G07_04235	DR1875
DRO_1853	DRO_1853	A2G07_04230	DR1876
DRO_1854	DRO_1854	A2G07_04225	DR1877
DRO_1855	DRO_1855	A2G07_04220	DR1878
DRO_1856	DRO_1856	A2G07_04215	DR1879
DRO_1857	DRO_1857	A2G07_04210	DR1880
DRO_1858	DRO_1858	A2G07_04205	DR1881
DRO_1859	DRO_1859	A2G07_04200	DR1882
DRO_1860	DRO_1860	A2G07_04195	DR1883
DRO_1861	DRO_1861	A2G07_04190	DR1884
DRO_1862	DRO_1862	A2G07_04185	DR1885
DRO_1863	DRO_1863	A2G07_04180
DRO_1864	DRO_1864	A2G07_04175	DR1887
DRO_1865	DRO_1865	A2G07_04170	DR1888
DRO_1866	DRO_1866	A2G07_04165	DR1889
DRO_1867	DRO_1867	A2G07_04160	DR1890
DRO_1868	DRO_1868	A2G07_04155	DR1891
DRO_1869	DRO_1869	A2G07_04150	DR1892
DRO_1870	DRO_1870	A2G07_04145	DR1893
DRO_1871	DRO_1871	A2G07_04140	DR1894
DRO_1872	DRO_1872	A2G07_04135	DR1895
DRO_1873	DRO_1873	A2G07_04130	DR1896
DRO_1874	DRO_1874	A2G07_04125	DR1897
DRO_1875	DRO_1875	A2G07_04120	DR1898
DRO_1876	DRO_1876	A2G07_04115
DRO_1877	DRO_1877	A2G07_04110	DR1899
DRO_1878	DRO_1878	A2G07_04105	DR1900
DRO_1879	DRO_1879	A2G07_04100	DR1901
DRO_1880	DRO_1880	A2G07_04095	DR1902
DRO_1881	DRO_1881	A2G07_04090	DR1903
DRO_1882	DRO_1882		DR1904
DRO_1883	DRO_1883	A2G07_04085	DR1905
DRO_1884	DRO_1884	A2G07_04080	DR1906
DRO_1885	DRO_1885	A2G07_04075	DR1907
DRO_1886	DRO_1886	A2G07_04070
DRO_1887	DRO_1887	A2G07_04065	DR1909
DRO_1888	DRO_1888	A2G07_04060	DR1910
DRO_1889	DRO_1889	A2G07_04055	DR1911
DRO_1890	DRO_1890	A2G07_04050	DR1912
DRO_1891	DRO_1891	A2G07_04045	DR1913
DRO_1892	DRO_1892	A2G07_04040
DRO_1893	DRO_1893	A2G07_04035	DR1915
DRO_1894	DRO_1894	A2G07_04030	DR1916
DRO_1895	DRO_1895
DRO_1896	DRO_1896	A2G07_04025	DR1917
DRO_1897	DRO_1897	A2G07_04015 A2G07_04015	DR1919 et DR1918
DRO_1898	DRO_1898	A2G07_04010	DR1920
DRO_1899	DRO_1899	A2G07_04005	DR1921
DRO_1900	DRO_1900	A2G07_04000	DR1922
DRO_1901	DRO_1901	A2G07_03995
DRO_1902	DRO_1902	A2G07_03990	DR1925
DRO_1903	DRO_1903	A2G07_03985	DR1926
DRO_1904	DRO_1904	A2G07_03980	DR1927
DRO_1905	DRO_1905	A2G07_03975	DR1928
DRO_1906	DRO_1906	A2G07_03970	DR1929
DRO_1907	DRO_1907	A2G07_03965
DRO_1908	DRO_1908	A2G07_03960	DR1935
DRO_1909	DRO_1909	A2G07_03955	DR1936
DRO_1910	DRO_1910
DRO_1911	DRO_1911	A2G07_03950	DR1937
DRO_1912	DRO_1912	A2G07_03945	DR1938
DRO_1913	DRO_1913	A2G07_03940
DRO_1914	DRO_1914	A2G07_03935	DR1940
DRO_1915	DRO_1915	A2G07_03930	DR1941
DRO_1916	DRO_1916	A2G07_03925	DR1942
DRO_1917	DRO_1917	A2G07_03920	DR1943
DRO_1918	DRO_1918	A2G07_03915	DR1944
DRO_1919	DRO_1919	A2G07_03910	DR1945
DRO_1920	DRO_1920	A2G07_03905	DR1946
DRO_1921	DRO_1921	A2G07_03900	DR1947
DRO_1922	DRO_1922	A2G07_03895	DR1948
DRO_1923	DRO_1923	A2G07_03890	DR1949
DRO_1924	DRO_1924	A2G07_03885	DR1950
DRO_1925	DRO_1925	A2G07_03880	DR1951
DRO_1926	DRO_1926	A2G07_03875	DR1952
DRO_1927	DRO_1927	A2G07_03870	DR1953
DRO_1928	DRO_1928	A2G07_03865	DR1954
DRO_1929	DRO_1929	A2G07_03860	DR1955
DRO_1930	DRO_1930	A2G07_03855	DR1956
DRO_1931	DRO_1931	A2G07_03850	DR1957
DRO_1932	DRO_1932	A2G07_03845	DR1958
DRO_1933	DRO_1933	A2G07_03840	DR1959
DRO_1934	DRO_1934	A2G07_03835	DR1960
DRO_1935	DRO_1935	A2G07_03830
DRO_1936	DRO_1936	A2G07_03825	DR1962
DRO_1937	DRO_1937	A2G07_03820	DR1963
DRO_1938	DRO_1938	A2G07_03815	DR1964
DRO_1939	DRO_1939	A2G07_03810	DR1965
DRO_1940	DRO_1940	A2G07_03805	DR1966
DRO_1941	DRO_1941	A2G07_03800	DR1967
DRO_1942	DRO_1942	A2G07_03795	DR1968
DRO_1943	DRO_1943	A2G07_03790	DR1969
DRO_1944	DRO_1944	A2G07_03785	DR1970
DRO_1945	DRO_1945	A2G07_03780	DR1971
DRO_1946	DRO_1946	A2G07_03775	DR1972
DRO_1947	DRO_1947	A2G07_03770	DR1973
DRO_1948	DRO_1948	A2G07_03765	DR1974
DRO_1949	DRO_1949	A2G07_03760	DR1975
DRO_1950	DRO_1950	A2G07_03755	DR1976
DRO_1951	DRO_1951	A2G07_03750	DR1977
DRO_1952	DRO_1952	A2G07_03745	DR1978
DRO_1953	DRO_1953	A2G07_03740	DR1979
DRO_1954	DRO_1954	A2G07_03735	DR1980
DRO_1955	DRO_1955	A2G07_03730	DR1981
DRO_1956	DRO_1956	A2G07_03725	DR1982
DRO_1957	DRO_1957	A2G07_03715	DR1983
DRO_1958	DRO_1958	A2G07_03710	DR1984
DRO_1959	DRO_1959	A2G07_03705	DR1985
DRO_1960	DRO_1960	A2G07_03700	DR1986
DRO_1961	DRO_1961	A2G07_03695
DRO_1962	DRO_1962	A2G07_03690	DR1988
DRO_1963	DRO_1963	A2G07_03685	DR1989
DRO_1964	DRO_1964	A2G07_03680	DR1990
DRO_1965	DRO_1965	A2G07_03675	DR1991
DRO_1966	DRO_1966	A2G07_03670	DR1992
DRO_1967	DRO_1967	A2G07_03665	DR1993
DRO_1968	DRO_1968	A2G07_03660	DR1994
DRO_1969	DRO_1969	A2G07_03655	DR1995
DRO_1970	DRO_1970	A2G07_03650	DR1996
DRO_1971	DRO_1971	A2G07_03645	DR1997m
DRO_1972	DRO_1972	A2G07_03640	DR1998
DRO_1973	DRO_1973	A2G07_03635	DR1999
DRO_1974	DRO_1974	A2G07_03630
DRO_1975	DRO_1975	A2G07_03625	DR2001
DRO_1976	DRO_1976	A2G07_03620	DR2002
DRO_1977	DRO_1977	A2G07_03615	DR2003
DRO_1978	DRO_1978	A2G07_03610	DR2004
DRO_1979	DRO_1979	A2G07_03605	DR2005
DRO_1980	DRO_1980	A2G07_03600	DR2006
DRO_1981	DRO_1981	A2G07_03595	DR2007
DRO_1982	DRO_1982	A2G07_03590	DR2008
DRO_1983	DRO_1983	A2G07_03585	DR2009
DRO_1984	DRO_1984	A2G07_03580	DR2010
DRO_1985	DRO_1985	A2G07_03575	DR2011
DRO_1986	DRO_1986	A2G07_03570	DR2012
DRO_1987	DRO_1987	A2G07_03565
DRO_1988	DRO_1988	A2G07_03560	DR2014
DRO_1989	DRO_1989	A2G07_03555	DR2015
DRO_1990	DRO_1990	A2G07_03550	DR2016
DRO_1991	DRO_1991	A2G07_03545	DR2017
DRO_1992	DRO_1992	A2G07_03540	DR2018
DRO_1993	DRO_1993	A2G07_03535	DR2019
DRO_1994	DRO_1994	A2G07_03525	DR2020
DRO_1995	DRO_1995	A2G07_03520	DR2021
DRO_1996	DRO_1996	A2G07_03515	DR2022
DRO_1997	DRO_1997	A2G07_03510	DR2023
DRO_1998	DRO_1998	A2G07_03505	DR2024
DRO_1999	DRO_1999	A2G07_03500	DR2025
[truncated: 1,167 more rows]
