# Supplementary material for: Characterization of the Radiation Desiccation Response Regulon of the Radioresistant Bacterium Deinococcus radiodurans by Integrative Genomic Analyses
Source: Cells. 2021 Sep 25;10(10):2536. doi: 10.3390/cells10102536 (PMC8533742; doi:10.3390/cells10102536)
Supplement: Supplementary file 1 [file cells-10-02536-s001.zip › cells-1325232-supplementary publish check/upload/Table S4.xlsx]

## Sheet: Table S4
Table S4. Data integration for all CDS.
List of CDS (Column A). Predicted RDR genes by Makarova et al [33] (Column B). RNA-seq data (columns C-F): Number of time points with differential expression in W37 (column C) or in D37 (column E), or only upregulated at intermediate time points, i.e. 6 h, 8 h and 16 h in W37 (column D) or in D37 (column F). ChIP-seq data (Columns G-L). Number of peaks detected in the promoter region of each CDS …
Data integration for all CDS																										Supplementary columns in case of two peaks in promoters
				RNA-seq				CHiP-seq						Conserved motif search												CHiP-seq				Conserved motif search
CDS (genome - Orsay)	ID Hua and Hua (2016)	ID White et al (1999)	Previously predicted gene	Number of time points with DE (W37)	Intermediate times (W37) - UP regulations only	Number of time points with DE (D37)	Intermediate times - UP regulations only (D37)	Number of detected peaks	Name of peak(s) (see supplementary columns in case of multiple peaks)	bPeaks_id	chrom	start pos (peak)	end pos (peak)	Number of RDRM found with MEME (0-1, no palindrome)	detected sequence(s)	Number of RDRM found with MEME (any, no palindrome)	detected sequence(s)	Number of RDRM found with MEME (0-1, palindrome)	detected sequence(s)	Number of RDRM found with MEME (any, palidrome)	detected sequence(s)	Number of RDRM found with FIMO (0-1, no palindrome)	Number of RDRM found with FIMO (any, no palindrome)	Number of RDRM found with FIMO (0-1, palindrome)	Number of RDRM found with FIMO (any, palidrome)	bPeaks_id	start pos (peak)	start pos (peak)	end pos (peak)	Detected RDRM sequence with MEME (0-1, no palindrome)	Detected RDRM sequence with MEME (any, no palindrome)	Detected RDRM sequence with MEME (0-1, palindrome)	Detected RDRM sequence with MEME (any, palidrome)	RDRM
DRO_A0001	A2G07_13525	DRA0001		1	1	3	2	0	NA	NA	NA	NA	NA	0	NA	0	NA	0	NA	0	NA	0	0	0	0	NA	NA	NA	NA	0	0	0	0	NO
DRO_A0002				1	1	5	3	0	NA	NA	NA	NA	NA	0	NA	0	NA	0	NA	0	NA	0	0	0	0	NA	NA	NA	NA	0	0	0	0	NO
DRO_A0003	A2G07_13535	DRA0003		2	2	2	2	0	NA	NA	NA	NA	NA	0	NA	0	NA	0	NA	0	NA	0	0	0	0	NA	NA	NA	NA	0	0	0	0	NO
DRO_A0004	A2G07_13540	DRA0004		2	1	1	0	0	NA	NA	NA	NA	NA	0	NA	0	NA	0	NA	0	NA	0	0	0	0	NA	NA	NA	NA	0	0	0	0	NO
DRO_A0005	A2G07_13545	DRA0005		1	1	3	3	0	NA	NA	NA	NA	NA	0	NA	0	NA	0	NA	0	NA	0	0	0	0	NA	NA	NA	NA	0	0	0	0	NO
DRO_A0006	A2G07_13550	DRA0006		2	2	4	3	0	NA	NA	NA	NA	NA	0	NA	0	NA	0	NA	0	NA	0	0	0	0	NA	NA	NA	NA	0	0	0	0	NO
DRO_A0007	A2G07_13555	DRA0007		2	1	1	0	0	NA	NA	NA	NA	NA	0	NA	0	NA	0	NA	0	NA	0	0	0	0	NA	NA	NA	NA	0	0	0	0	NO
DRO_A0008	A2G07_13560	DRA0008		1	0	2	0	0	NA	NA	NA	NA	NA	0	NA	0	NA	0	NA	0	NA	0	0	0	0	NA	NA	NA	NA	0	0	0	0	NO
DRO_A0009				1	0	2	1	0	NA	NA	NA	NA	NA	0	NA	0	NA	0	NA	0	NA	0	0	0	0	NA	NA	NA	NA	0	0	0	0	NO
DRO_A0010	A2G07_13570	DRA0010		1	0	2	1	0	NA	NA	NA	NA	NA	0	NA	0	NA	0	NA	0	NA	0	0	0	0	NA	NA	NA	NA	0	0	0	0	NO
DRO_A0011	A2G07_13575	DRA0011		1	0	3	2	0	NA	NA	NA	NA	NA	0	NA	0	NA	0	NA	0	NA	0	0	0	0	NA	NA	NA	NA	0	0	0	0	NO
DRO_A0012	A2G07_13580	DRA0012		1	0	3	2	0	NA	NA	NA	NA	NA	0	NA	0	NA	0	NA	0	NA	0	0	0	0	NA	NA	NA	NA	0	0	0	0	NO
DRO_A0013	A2G07_13585	DRA0013		2	2	2	2	0	NA	NA	NA	NA	NA	0	NA	0	NA	0	NA	0	NA	0	0	0	0	NA	NA	NA	NA	0	0	0	0	NO
DRO_A0014	A2G07_13590	DRA0014		1	1	4	3	0	NA	NA	NA	NA	NA	0	NA	0	NA	0	NA	0	NA	0	0	0	0	NA	NA	NA	NA	0	0	0	0	NO
DRO_A0015	A2G07_13595	DRA0015		1	1	4	3	0	NA	NA	NA	NA	NA	0	NA	0	NA	0	NA	0	NA	0	0	0	0	NA	NA	NA	NA	0	0	0	0	NO
DRO_A0016	A2G07_13600	DRA0016		1	1	4	3	0	NA	NA	NA	NA	NA	0	NA	0	NA	0	NA	0	NA	0	0	0	0	NA	NA	NA	NA	0	0	0	0	NO
DRO_A0017	A2G07_13605	DRA0017		0	0	0	0	0	NA	NA	NA	NA	NA	0	NA	0	NA	0	NA	0	NA	0	0	0	0	NA	NA	NA	NA	0	0	0	0	NO
DRO_A0018	A2G07_13610	DRA0018		0	0	2	2	0	NA	NA	NA	NA	NA	0	NA	0	NA	0	NA	0	NA	0	0	0	0	NA	NA	NA	NA	0	0	0	0	NO
DRO_A0019	A2G07_13615	DRA0019		3	2	2	1	0	NA	NA	NA	NA	NA	0	NA	0	NA	0	NA	0	NA	0	0	0	0	NA	NA	NA	NA	0	0	0	0	NO
DRO_A0020	A2G07_13620	DRA0020		1	0	1	0	0	NA	NA	NA	NA	NA	0	NA	0	NA	0	NA	0	NA	0	0	0	0	NA	NA	NA	NA	0	0	0	0	NO
DRO_A0021	A2G07_13625	DRA0021		4	2	3	2	0	NA	NA	NA	NA	NA	0	NA	0	NA	0	NA	0	NA	0	0	0	0	NA	NA	NA	NA	0	0	0	0	NO
DRO_A0022	A2G07_13630	DRA0022		1	1	3	3	0	NA	NA	NA	NA	NA	0	NA	0	NA	0	NA	0	NA	0	0	0	0	NA	NA	NA	NA	0	0	0	0	NO
DRO_A0023	A2G07_13635	DRA0023		1	1	4	3	0	NA	NA	NA	NA	NA	0	NA	0	NA	0	NA	0	NA	0	0	0	0	NA	NA	NA	NA	0	0	0	0	NO
DRO_A0024	A2G07_13640	DRA0024		0	0	0	0	0	NA	NA	NA	NA	NA	0	NA	0	NA	0	NA	0	NA	0	0	0	0	NA	NA	NA	NA	0	0	0	0	NO
DRO_A0025	A2G07_13645	DRA0025		1	0	0	0	0	NA	NA	NA	NA	NA	0	NA	0	NA	0	NA	0	NA	0	0	0	0	NA	NA	NA	NA	0	0	0	0	NO
DRO_A0026	A2G07_13650	DRA0027		3	0	3	2	0	NA	NA	NA	NA	NA	0	NA	0	NA	0	NA	0	NA	0	0	0	0	NA	NA	NA	NA	0	0	0	0	NO
DRO_A0027	A2G07_13655	DRA0028		2	0	3	2	0	NA	NA	NA	NA	NA	0	NA	0	NA	0	NA	0	NA	0	0	0	0	NA	NA	NA	NA	0	0	0	0	NO
DRO_A0028	A2G07_13660	DRA0029		2	0	3	2	0	NA	NA	NA	NA	NA	0	NA	0	NA	0	NA	0	NA	0	0	0	0	NA	NA	NA	NA	0	0	0	0	NO
DRO_A0029	A2G07_13665	DRA0030		5	0	3	2	0	NA	NA	NA	NA	NA	0	NA	0	NA	0	NA	0	NA	0	0	0	0	NA	NA	NA	NA	0	0	0	0	NO
DRO_A0030	A2G07_13670	DRA0031		2	1	3	3	0	NA	NA	NA	NA	NA	0	NA	0	NA	0	NA	0	NA	0	0	0	0	NA	NA	NA	NA	0	0	0	0	NO
DRO_A0031	A2G07_13675	DRA0032		3	0	1	0	0	NA	NA	NA	NA	NA	0	NA	0	NA	0	NA	0	NA	0	0	0	0	NA	NA	NA	NA	0	0	0	0	NO
DRO_A0032	A2G07_13680	DRA0033		2	0	1	0	0	NA	NA	NA	NA	NA	0	NA	0	NA	0	NA	0	NA	0	0	0	0	NA	NA	NA	NA	0	0	0	0	NO
DRO_A0033	A2G07_13685	DRA0034		4	0	0	0	0	NA	NA	NA	NA	NA	0	NA	0	NA	0	NA	0	NA	0	0	0	0	NA	NA	NA	NA	0	0	0	0	NO
DRO_A0034				3	0	0	0	0	NA	NA	NA	NA	NA	0	NA	0	NA	0	NA	0	NA	0	0	0	0	NA	NA	NA	NA	0	0	0	0	NO
DRO_A0035				0	0	1	1	0	NA	NA	NA	NA	NA	0	NA	0	NA	0	NA	0	NA	0	0	0	0	NA	NA	NA	NA	0	0	0	0	NO
DRO_A0036				2	0	1	1	0	NA	NA	NA	NA	NA	0	NA	0	NA	0	NA	0	NA	0	0	0	0	NA	NA	NA	NA	0	0	0	0	NO
DRO_A0037				3	0	0	0	0	NA	NA	NA	NA	NA	0	NA	0	NA	0	NA	0	NA	0	0	0	0	NA	NA	NA	NA	0	0	0	0	NO
DRO_A0038				3	0	0	0	0	NA	NA	NA	NA	NA	0	NA	0	CATTCTGGTCTGAGCGTAGC	0	NA	0	GCTACGCTCAGACCAGAAT|ATTCTGGTCTGAGCGTAGC	0	1	0	2	NA	NA	NA	NA	0	0	0	0	YES
DRO_A0039				3	0	0	0	0	NA	NA	NA	NA	NA	0	GAACGTGCTCAGCAGTTTAGTTGGGAACGTACAG	0	CTGTACGTTCCCAACTAAAC	0	NA	0	NA	1	1	0	0	NA	NA	NA	NA	0	0	0	0	YES
DRO_A0040	A2G07_13695	DRA0041		2	0	0	0	0	NA	NA	NA	NA	NA	0	NA	0	NA	0	NA	0	NA	0	0	0	0	NA	NA	NA	NA	0	0	0	0	NO
DRO_A0041	A2G07_13700	DRA0042		2	0	0	0	0	NA	NA	NA	NA	NA	0	NA	0	NA	0	NA	0	NA	0	0	0	0	NA	NA	NA	NA	0	0	0	0	NO
DRO_A0042	A2G07_13705	DRA0043		2	0	0	0	0	NA	NA	NA	NA	NA	0	NA	0	NA	0	NA	0	NA	0	0	0	0	NA	NA	NA	NA	0	0	0	0	NO
DRO_A0043	A2G07_13710	DRA0044		2	0	0	0	0	NA	NA	NA	NA	NA	0	NA	0	NA	0	NA	0	NA	0	0	0	0	NA	NA	NA	NA	0	0	0	0	NO
DRO_A0044	A2G07_13715	DRA0045		3	0	0	0	0	NA	NA	NA	NA	NA	0	NA	0	NA	0	NA	0	NA	0	0	0	0	NA	NA	NA	NA	0	0	0	0	NO
DRO_A0045	A2G07_13720	DRA0046		0	0	0	0	0	NA	NA	NA	NA	NA	0	NA	0	NA	0	NA	0	NA	0	0	0	0	NA	NA	NA	NA	0	0	0	0	NO
DRO_A0046	A2G07_13725	DRA0047		0	0	2	2	0	NA	NA	NA	NA	NA	0	NA	0	NA	0	NA	0	NA	0	0	0	0	NA	NA	NA	NA	0	0	0	0	NO
DRO_A0047	A2G07_13730	DRA0048		0	0	0	0	0	NA	NA	NA	NA	NA	0	NA	0	NA	0	NA	0	NA	0	0	0	0	NA	NA	NA	NA	0	0	0	0	NO
DRO_A0048	A2G07_13735	DRA0049		2	0	2	0	0	NA	NA	NA	NA	NA	0	NA	0	NA	0	NA	0	NA	0	0	0	0	NA	NA	NA	NA	0	0	0	0	NO
DRO_A0049	A2G07_13740	DRA0050		3	0	4	0	0	NA	NA	NA	NA	NA	0	NA	0	NA	0	NA	0	NA	0	0	0	0	NA	NA	NA	NA	0	0	0	0	NO
DRO_A0050	A2G07_13745	DRA0052m		5	0	5	0	0	NA	NA	NA	NA	NA	0	NA	0	NA	0	NA	0	NA	0	0	0	0	NA	NA	NA	NA	0	0	0	0	NO
DRO_A0051	A2G07_13750	DRA0053		1	0	0	0	0	NA	NA	NA	NA	NA	0	NA	0	NA	0	NA	0	NA	0	0	0	0	NA	NA	NA	NA	0	0	0	0	NO
DRO_A0052	A2G07_13755	DRA0054		2	0	0	0	0	NA	NA	NA	NA	NA	0	NA	0	NA	0	NA	0	NA	0	0	0	0	NA	NA	NA	NA	0	0	0	0	NO
DRO_A0053	A2G07_13760	DRA0055		2	0	1	0	0	NA	NA	NA	NA	NA	0	NA	0	NA	0	NA	0	NA	0	0	0	0	NA	NA	NA	NA	0	0	0	0	NO
DRO_A0054	A2G07_13770	DRA0056		5	0	5	0	0	NA	NA	NA	NA	NA	0	NA	0	NA	0	NA	0	NA	0	0	0	0	NA	NA	NA	NA	0	0	0	0	NO
DRO_A0055	A2G07_13775	DRA0057		0	0	0	0	0	NA	NA	NA	NA	NA	0	NA	0	NA	0	NA	0	NA	0	0	0	0	NA	NA	NA	NA	0	0	0	0	NO
DRO_A0056	A2G07_13780	DRA0058		1	0	0	0	0	NA	NA	NA	NA	NA	0	NA	0	NA	0	NA	0	NA	0	0	0	0	NA	NA	NA	NA	0	0	0	0	NO
DRO_A0057	A2G07_13785	DR1969		2	2	3	3	0	NA	NA	NA	NA	NA	0	TCATCTCCTTCTGAAATCAGTCACCAGCACAATA	0	NA	0	NA	0	NA	1	0	0	0	NA	NA	NA	NA	0	0	0	0	YES
DRO_A0058	A2G07_13790	DRA0060		3	1	3	2	0	NA	NA	NA	NA	NA	0	TCATCTCCTTCTGAAATCAGTCACCAGCACAATA	0	NA	0	NA	0	NA	1	0	0	0	NA	NA	NA	NA	0	0	0	0	YES
DRO_A0059	A2G07_13795	DRA0061		1	0	1	0	0	NA	NA	NA	NA	NA	0	NA	0	NA	0	NA	0	NA	0	0	0	0	NA	NA	NA	NA	0	0	0	0	NO
DRO_A0060	A2G07_13800	DRA0062		1	0	3	1	0	NA	NA	NA	NA	NA	0	NA	0	NA	0	NA	0	NA	0	0	0	0	NA	NA	NA	NA	0	0	0	0	NO
DRO_A0061				1	0	1	0	0	NA	NA	NA	NA	NA	0	NA	0	NA	0	NA	0	NA	0	0	0	0	NA	NA	NA	NA	0	0	0	0	NO
DRO_A0062	A2G07_13810	DRA0064		3	2	0	0	0	NA	NA	NA	NA	NA	0	NA	0	NA	0	NA	0	NA	0	0	0	0	NA	NA	NA	NA	0	0	0	0	NO
DRO_A0063	A2G07_13815	DRA0065		2	0	3	0	0	NA	NA	NA	NA	NA	0	NA	0	NA	0	NA	0	NA	0	0	0	0	NA	NA	NA	NA	0	0	0	0	NO
DRO_A0064	A2G07_13820	DRA0066		0	0	0	0	0	NA	NA	NA	NA	NA	0	NA	0	NA	0	NA	0	NA	0	0	0	0	NA	NA	NA	NA	0	0	0	0	NO
DRO_A0065	A2G07_13825	DRA0067		2	1	3	2	0	NA	NA	NA	NA	NA	0	NA	0	NA	0	NA	0	NA	0	0	0	0	NA	NA	NA	NA	0	0	0	0	NO
DRO_A0066	A2G07_13830	DRA0068		5	3	5	3	0	NA	NA	NA	NA	NA	0	NA	0	NA	0	NA	0	NA	0	0	0	0	NA	NA	NA	NA	0	0	0	0	NO
DRO_A0067	A2G07_13835	DRA0069		0	0	0	0	0	NA	NA	NA	NA	NA	0	NA	0	NA	0	NA	0	NA	0	0	0	0	NA	NA	NA	NA	0	0	0	0	NO
DRO_A0068	A2G07_13840	DRA0070		3	2	3	2	0	NA	NA	NA	NA	NA	0	NA	0	NA	0	NA	0	NA	0	0	0	0	NA	NA	NA	NA	0	0	0	0	NO
DRO_A0069	A2G07_13845	DRA0071		3	2	4	3	0	NA	NA	NA	NA	NA	0	NA	0	NA	0	NA	0	NA	0	0	0	0	NA	NA	NA	NA	0	0	0	0	NO
DRO_A0070	A2G07_13850	DRA0072		5	3	4	3	0	NA	NA	NA	NA	NA	0	NA	0	NA	0	NA	0	NA	0	0	0	0	NA	NA	NA	NA	0	0	0	0	NO
DRO_A0071	A2G07_13855	DRA0073		1	0	1	1	0	NA	NA	NA	NA	NA	0	NA	0	NA	0	NA	0	NA	0	0	0	0	NA	NA	NA	NA	0	0	0	0	NO
DRO_A0072	A2G07_13860	DRA0074		2	2	3	3	0	NA	NA	NA	NA	NA	0	NA	0	NA	0	NA	0	NA	0	0	0	0	NA	NA	NA	NA	0	0	0	0	NO
DRO_A0073	A2G07_13865	DRA0075		1	0	5	3	0	NA	NA	NA	NA	NA	0	NA	0	NA	0	NA	0	NA	0	0	0	0	NA	NA	NA	NA	0	0	0	0	NO
DRO_A0074	A2G07_13870	DRA0076		1	0	4	3	0	NA	NA	NA	NA	NA	0	NA	0	NA	0	NA	0	NA	0	0	0	0	NA	NA	NA	NA	0	0	0	0	NO
DRO_A0075	A2G07_13875	DRA0077		1	0	5	3	0	NA	NA	NA	NA	NA	0	NA	0	NA	0	NA	0	NA	0	0	0	0	NA	NA	NA	NA	0	0	0	0	NO
DRO_A0076	A2G07_13880	DRA0078		1	0	5	3	0	NA	NA	NA	NA	NA	0	NA	0	NA	0	NA	0	NA	0	0	0	0	NA	NA	NA	NA	0	0	0	0	NO
DRO_A0077	A2G07_13885	DRA0079		1	0	5	3	0	NA	NA	NA	NA	NA	0	NA	0	NA	0	NA	0	NA	0	0	0	0	NA	NA	NA	NA	0	0	0	0	NO
DRO_A0078	A2G07_13890	DRA0080		1	0	4	3	0	NA	NA	NA	NA	NA	0	NA	0	NA	0	NA	0	NA	0	0	0	0	NA	NA	NA	NA	0	0	0	0	NO
DRO_A0079	A2G07_13895	DRA0081		2	0	4	3	0	NA	NA	NA	NA	NA	0	NA	0	NA	0	NA	0	NA	0	0	0	0	NA	NA	NA	NA	0	0	0	0	NO
DRO_A0080	A2G07_13900	DRA0082		1	0	5	3	0	NA	NA	NA	NA	NA	0	NA	0	NA	0	NA	0	NA	0	0	0	0	NA	NA	NA	NA	0	0	0	0	NO
DRO_A0081	A2G07_13905	DRA0083		0	0	5	3	0	NA	NA	NA	NA	NA	0	NA	0	NA	0	NA	0	NA	0	0	0	0	NA	NA	NA	NA	0	0	0	0	NO
DRO_A0082	A2G07_13910	DRA0084		0	0	5	3	0	NA	NA	NA	NA	NA	0	NA	0	NA	0	NA	0	NA	0	0	0	0	NA	NA	NA	NA	0	0	0	0	NO
DRO_A0083	A2G07_13915	DR1225		0	0	5	3	0	NA	NA	NA	NA	NA	0	NA	0	NA	0	NA	0	NA	0	0	0	0	NA	NA	NA	NA	0	0	0	0	NO
DRO_A0084				0	0	5	3	0	NA	NA	NA	NA	NA	0	NA	0	NA	0	NA	0	NA	0	0	0	0	NA	NA	NA	NA	0	0	0	0	NO
DRO_A0085	A2G07_13920	DRA0086		1	0	5	3	0	NA	NA	NA	NA	NA	0	NA	0	NA	0	NA	0	NA	0	0	0	0	NA	NA	NA	NA	0	0	0	0	NO
DRO_A0086	A2G07_13925	DRA0087		0	0	4	3	0	NA	NA	NA	NA	NA	0	NA	0	NA	0	NA	0	NA	0	0	0	0	NA	NA	NA	NA	0	0	0	0	NO
DRO_A0087	A2G07_13930	DR0906		0	0	2	2	0	NA	NA	NA	NA	NA	0	NA	0	NA	0	NA	0	NA	0	0	0	0	NA	NA	NA	NA	0	0	0	0	NO
DRO_A0088	A2G07_13935	DRA0089		0	0	0	0	0	NA	NA	NA	NA	NA	0	NA	0	NA	0	NA	0	NA	0	0	0	0	NA	NA	NA	NA	0	0	0	0	NO
DRO_A0089				0	0	0	0	0	NA	NA	NA	NA	NA	0	NA	0	NA	0	NA	0	NA	0	0	0	0	NA	NA	NA	NA	0	0	0	0	NO
DRO_A0090	A2G07_13940	DRA0091		0	0	1	0	0	NA	NA	NA	NA	NA	0	NA	0	NA	0	NA	0	NA	0	0	0	0	NA	NA	NA	NA	0	0	0	0	NO
DRO_A0091	A2G07_13945	DRA0092		0	0	0	0	0	NA	NA	NA	NA	NA	0	NA	0	NA	0	NA	0	NA	0	0	0	0	NA	NA	NA	NA	0	0	0	0	NO
DRO_A0092	A2G07_13950	DRA0093		0	0	1	0	0	NA	NA	NA	NA	NA	0	NA	0	NA	0	NA	0	NA	0	0	0	0	NA	NA	NA	NA	0	0	0	0	NO
DRO_A0093	A2G07_13955	DRA0094		2	1	1	0	0	NA	NA	NA	NA	NA	0	NA	0	NA	0	NA	0	NA	0	0	0	0	NA	NA	NA	NA	0	0	0	0	NO
DRO_A0094	A2G07_13960	DRA0096		0	0	0	0	0	NA	NA	NA	NA	NA	0	NA	0	NA	0	NA	0	NA	0	0	0	0	NA	NA	NA	NA	0	0	0	0	NO
DRO_A0095	A2G07_13965	DRA0097		1	0	1	0	0	NA	NA	NA	NA	NA	0	NA	0	NA	0	NA	0	NA	0	0	0	0	NA	NA	NA	NA	0	0	0	0	NO
DRO_A0096	A2G07_13970	DRA0098		1	0	3	2	0	NA	NA	NA	NA	NA	0	NA	0	NA	0	NA	0	NA	0	0	0	0	NA	NA	NA	NA	0	0	0	0	NO
DRO_A0097	A2G07_13975	DRA0133		0	0	3	1	0	NA	NA	NA	NA	NA	0	NA	0	NA	0	NA	0	NA	0	0	0	0	NA	NA	NA	NA	0	0	0	0	NO
DRO_A0098	A2G07_13980	DRA0099		0	0	0	0	0	NA	NA	NA	NA	NA	0	NA	0	NA	0	NA	0	NA	0	0	0	0	NA	NA	NA	NA	0	0	0	0	NO
DRO_A0099	A2G07_13985	DRA0100		1	0	0	0	0	NA	NA	NA	NA	NA	0	NA	0	NA	0	NA	0	NA	0	0	0	0	NA	NA	NA	NA	0	0	0	0	NO
DRO_A0100	A2G07_13990	DRA0101		1	0	4	2	0	NA	NA	NA	NA	NA	0	NA	0	NA	0	NA	0	NA	0	0	0	0	NA	NA	NA	NA	0	0	0	0	NO
DRO_A0101	A2G07_13995	DRA0102		2	1	2	1	0	NA	NA	NA	NA	NA	0	NA	0	NA	0	NA	0	NA	0	0	0	0	NA	NA	NA	NA	0	0	0	0	NO
DRO_A0102				4	3	5	3	0	NA	NA	NA	NA	NA	0	NA	0	NA	0	NA	0	NA	0	0	0	0	NA	NA	NA	NA	0	0	0	0	NO
DRO_A0103	A2G07_14000	DRA0104		3	2	5	3	0	NA	NA	NA	NA	NA	0	GCCCTGCACCTGGAGTTCGGCACACGGCGCATGG	0	NA	0	NA	0	NA	1	0	0	0	NA	NA	NA	NA	0	0	0	0	YES
DRO_A0104	A2G07_14005	DRA0105		2	2	2	2	0	NA	NA	NA	NA	NA	0	GCCCTGCACCTGGAGTTCGGCACACGGCGCATGG	0	NA	0	NA	0	NA	1	0	0	0	NA	NA	NA	NA	0	0	0	0	YES
DRO_A0105	A2G07_14010	DRA0105		3	0	1	0	0	NA	NA	NA	NA	NA	0	NA	0	NA	0	NA	0	NA	0	0	0	0	NA	NA	NA	NA	0	0	0	0	NO
DRO_A0106	A2G07_14015	DRA0106		0	0	0	0	0	NA	NA	NA	NA	NA	0	NA	0	NA	0	NA	0	NA	0	0	0	0	NA	NA	NA	NA	0	0	0	0	NO
DRO_A0107	A2G07_14020	DRA0107		0	0	0	0	0	NA	NA	NA	NA	NA	0	NA	0	NA	0	NA	0	NA	0	0	0	0	NA	NA	NA	NA	0	0	0	0	NO
DRO_A0108	A2G07_14025	DRA0108		1	0	1	0	0	NA	NA	NA	NA	NA	0	NA	0	NA	0	NA	0	NA	0	0	0	0	NA	NA	NA	NA	0	0	0	0	NO
DRO_A0109	A2G07_14030	DRA0110		1	0	0	0	0	NA	NA	NA	NA	NA	0	NA	0	NA	0	NA	0	NA	0	0	0	0	NA	NA	NA	NA	0	0	0	0	NO
DRO_A0110	A2G07_14035	DRA0111		0	0	1	0	0	NA	NA	NA	NA	NA	0	NA	0	NA	0	NA	0	NA	0	0	0	0	NA	NA	NA	NA	0	0	0	0	NO
DRO_A0111	A2G07_14040	DRA0112		0	0	0	0	0	NA	NA	NA	NA	NA	0	NA	0	NA	0	NA	0	NA	0	0	0	0	NA	NA	NA	NA	0	0	0	0	NO
DRO_A0112				2	0	2	0	0	NA	NA	NA	NA	NA	0	NA	0	NA	0	NA	0	NA	0	0	0	0	NA	NA	NA	NA	0	0	0	0	NO
DRO_A0113	A2G07_14045	DRA0113		0	0	1	0	0	NA	NA	NA	NA	NA	0	NA	0	NA	0	NA	0	NA	0	0	0	0	NA	NA	NA	NA	0	0	0	0	NO
DRO_A0114	A2G07_14050	DRA0114		0	0	1	0	0	NA	NA	NA	NA	NA	0	NA	0	NA	0	NA	0	NA	0	0	0	0	NA	NA	NA	NA	0	0	0	0	NO
DRO_A0115	A2G07_14055	DRA0115		0	0	2	0	0	NA	NA	NA	NA	NA	0	NA	0	NA	0	NA	0	NA	0	0	0	0	NA	NA	NA	NA	0	0	0	0	NO
DRO_A0116	A2G07_14060	DRA0116		3	2	2	2	0	NA	NA	NA	NA	NA	0	CATCACTCGCCTCCTTTTTGGTCACGGCGTAGCG	0	CGCTACGCCGTGACCAAAAA	0	NA	0	NA	1	1	0	0	NA	NA	NA	NA	0	0	0	0	YES
DRO_A0117	A2G07_14065	DRA0117		1	0	0	0	0	NA	NA	NA	NA	NA	0	NA	0	NA	0	NA	0	NA	0	0	0	0	NA	NA	NA	NA	0	0	0	0	NO
DRO_A0118	A2G07_14070	DRA0118		1	0	0	0	0	NA	NA	NA	NA	NA	0	NA	0	NA	0	NA	0	NA	0	0	0	0	NA	NA	NA	NA	0	0	0	0	NO
DRO_A0119	A2G07_14075	DRA0119		1	0	2	0	0	NA	NA	NA	NA	NA	0	NA	0	NA	0	NA	0	NA	0	0	0	0	NA	NA	NA	NA	0	0	0	0	NO
DRO_A0120	A2G07_14080	DRA0119,1		0	0	2	0	0	NA	NA	NA	NA	NA	0	NA	0	NA	0	NA	0	NA	0	0	0	0	NA	NA	NA	NA	0	0	0	0	NO
DRO_A0121	A2G07_14085	DRA0120		4	3	4	3	0	NA	NA	NA	NA	NA	0	NA	0	NA	0	NA	0	NA	0	0	0	0	NA	NA	NA	NA	0	0	0	0	NO
DRO_A0122	A2G07_14090	DRA0121		1	0	1	0	0	NA	NA	NA	NA	NA	0	NA	0	NA	0	NA	0	NA	0	0	0	0	NA	NA	NA	NA	0	0	0	0	NO
DRO_A0123	A2G07_14095	DRA0122		1	0	1	0	0	NA	NA	NA	NA	NA	0	NA	0	NA	0	NA	0	NA	0	0	0	0	NA	NA	NA	NA	0	0	0	0	NO
DRO_A0124	A2G07_14100	DRA0123		1	0	3	0	0	NA	NA	NA	NA	NA	0	NA	0	NA	0	NA	0	NA	0	0	0	0	NA	NA	NA	NA	0	0	0	0	NO
DRO_A0125	A2G07_14105	DRA0124		1	0	0	0	0	NA	NA	NA	NA	NA	0	NA	0	NA	0	NA	0	NA	0	0	0	0	NA	NA	NA	NA	0	0	0	0	NO
DRO_A0126	A2G07_14110	DRA0125		1	0	0	0	0	NA	NA	NA	NA	NA	0	NA	0	NA	0	NA	0	NA	0	0	0	0	NA	NA	NA	NA	0	0	0	0	NO
DRO_A0127	A2G07_14115	DRA0126		1	0	1	0	0	NA	NA	NA	NA	NA	0	NA	0	NA	0	NA	0	NA	0	0	0	0	NA	NA	NA	NA	0	0	0	0	NO
DRO_A0128	A2G07_14120	DRA0127		1	0	2	1	0	NA	NA	NA	NA	NA	0	NA	0	NA	0	NA	0	NA	0	0	0	0	NA	NA	NA	NA	0	0	0	0	NO
DRO_A0129	A2G07_14125	DRA0128		2	1	2	1	0	NA	NA	NA	NA	NA	0	NA	0	NA	0	NA	0	NA	0	0	0	0	NA	NA	NA	NA	0	0	0	0	NO
DRO_A0130	A2G07_14130	DRA0129		4	3	4	3	0	NA	NA	NA	NA	NA	0	NA	0	NA	0	NA	0	NA	0	0	0	0	NA	NA	NA	NA	0	0	0	0	NO
DRO_A0131	A2G07_14135	DRA0130		3	2	2	2	0	NA	NA	NA	NA	NA	0	NA	0	NA	0	NA	0	NA	0	0	0	0	NA	NA	NA	NA	0	0	0	0	NO
DRO_A0132	A2G07_14140	DRA0131		0	0	0	0	0	NA	NA	NA	NA	NA	0	NA	0	NA	0	NA	0	NA	0	0	0	0	NA	NA	NA	NA	0	0	0	0	NO
DRO_A0133	A2G07_14145	DRA0132		0	0	0	0	0	NA	NA	NA	NA	NA	0	NA	0	NA	0	NA	0	NA	0	0	0	0	NA	NA	NA	NA	0	0	0	0	NO
DRO_A0134	A2G07_14150	DRA0134		0	0	0	0	0	NA	NA	NA	NA	NA	0	NA	0	NA	0	NA	0	NA	0	0	0	0	NA	NA	NA	NA	0	0	0	0	NO
DRO_A0135	A2G07_14155	DRA0135		2	2	3	3	0	NA	NA	NA	NA	NA	0	NA	0	NA	0	NA	0	NA	0	0	0	0	NA	NA	NA	NA	0	0	0	0	NO
DRO_A0136	A2G07_14160	DRA0136		5	3	2	1	0	NA	NA	NA	NA	NA	0	NA	0	NA	0	NA	0	NA	0	0	0	0	NA	NA	NA	NA	0	0	0	0	NO
DRO_A0137	A2G07_14160	DRA0136		3	2	3	2	0	NA	NA	NA	NA	NA	0	NA	0	NA	0	NA	0	NA	0	0	0	0	NA	NA	NA	NA	0	0	0	0	NO
DRO_A0138	A2G07_14165	DRA0137		4	2	3	2	0	NA	NA	NA	NA	NA	0	NA	0	NA	0	NA	0	NA	0	0	0	0	NA	NA	NA	NA	0	0	0	0	NO
DRO_A0139	A2G07_14170	DRA0138		2	0	1	0	0	NA	NA	NA	NA	NA	0	NA	0	NA	0	NA	0	NA	0	0	0	0	NA	NA	NA	NA	0	0	0	0	NO
DRO_A0140	A2G07_14170	DRA0138		1	0	1	0	0	NA	NA	NA	NA	NA	0	NA	0	NA	0	NA	0	NA	0	0	0	0	NA	NA	NA	NA	0	0	0	0	NO
DRO_A0141	A2G07_14175	DRA0139		1	1	4	3	0	NA	NA	NA	NA	NA	0	NA	0	NA	0	NA	0	NA	0	0	0	0	NA	NA	NA	NA	0	0	0	0	NO
DRO_A0142	A2G07_14180	DRA0140		4	2	4	3	0	NA	NA	NA	NA	NA	0	NA	0	NA	0	NA	0	NA	0	0	0	0	NA	NA	NA	NA	0	0	0	0	NO
DRO_A0143	A2G07_14185	DRA0141		2	0	0	0	0	NA	NA	NA	NA	NA	0	NA	0	NA	0	NA	0	NA	0	0	0	0	NA	NA	NA	NA	0	0	0	0	NO
DRO_A0144	A2G07_14190	DRA0142		3	2	5	3	0	NA	NA	NA	NA	NA	0	GGGTGTGGGCCGCAGTTTCGCTAACCACACACCG	0	CGGTGTGTGGTTAGCGAAAC	0	NA	0	NA	1	1	0	0	NA	NA	NA	NA	0	0	0	0	YES
DRO_A0145	A2G07_14195	DRA0143		4	3	5	3	0	NA	NA	NA	NA	NA	0	GGGTGTGGGCCGCAGTTTCGCTAACCACACACCG	0	CGGTGTGTGGTTAGCGAAAC	0	NA	0	NA	1	1	0	0	NA	NA	NA	NA	0	0	0	0	YES
DRO_A0146	A2G07_14200	DRA0144		4	3	5	3	0	NA	NA	NA	NA	NA	0	NA	0	NA	0	NA	0	NA	0	0	0	0	NA	NA	NA	NA	0	0	0	0	NO
DRO_A0147	A2G07_14205	DRA0145		3	3	3	2	0	NA	NA	NA	NA	NA	0	NA	0	NA	0	NA	0	NA	0	0	0	0	NA	NA	NA	NA	0	0	0	0	NO
DRO_A0148	A2G07_14210	DRA0146		3	2	2	2	0	NA	NA	NA	NA	NA	0	NA	0	NA	0	NA	0	NA	0	0	0	0	NA	NA	NA	NA	0	0	0	0	NO
DRO_A0149	A2G07_14215	DRA0147		4	0	5	0	0	NA	NA	NA	NA	NA	0	NA	0	NA	0	NA	0	NA	0	0	0	0	NA	NA	NA	NA	0	0	0	0	NO
DRO_A0150	A2G07_14220	DRA0148		4	0	5	0	0	NA	NA	NA	NA	NA	0	NA	0	NA	0	NA	0	NA	0	0	0	0	NA	NA	NA	NA	0	0	0	0	NO
DRO_A0151	A2G07_14225	DRA0149	DRA0151	4	0	5	0	0	NA	NA	NA	NA	NA	0	NA	0	NA	0	NA	0	NA	0	0	0	0	NA	NA	NA	NA	0	0	0	0	NO
DRO_A0152	A2G07_14230	DRA0150		4	0	5	0	0	NA	NA	NA	NA	NA	0	NA	0	NA	0	NA	0	NA	0	0	0	0	NA	NA	NA	NA	0	0	0	0	NO
DRO_A0153	A2G07_14235	DRA0151		5	0	5	0	0	NA	NA	NA	NA	NA	0	NA	0	NA	0	NA	0	NA	0	0	0	0	NA	NA	NA	NA	0	0	0	0	NO
DRO_A0154	A2G07_14240	DRA0152		1	1	1	0	0	NA	NA	NA	NA	NA	0	NA	0	NA	0	NA	0	NA	0	0	0	0	NA	NA	NA	NA	0	0	0	0	NO
DRO_A0155	A2G07_14245	DRA0153		0	0	0	0	0	NA	NA	NA	NA	NA	0	NA	0	NA	0	NA	0	NA	0	0	0	0	NA	NA	NA	NA	0	0	0	0	NO
DRO_A0156	A2G07_14250	DRA0154		0	0	0	0	0	NA	NA	NA	NA	NA	0	NA	0	TGGTCCGCCGTTTGCTGAAC	0	NA	0	NA	0	1	0	0	NA	NA	NA	NA	0	0	0	0	YES
DRO_A0157	A2G07_14255	DRA0155		1	0	2	0	0	NA	NA	NA	NA	NA	0	GCGTCCTGGTTCTCGTTCAGCAAACGGCGGACCA	0	TGGTCCGCCGTTTGCTGAAC	0	NA	0	NA	1	1	0	0	NA	NA	NA	NA	0	0	0	0	YES
DRO_A0158	A2G07_14260	DRA0156		2	1	3	2	0	NA	NA	NA	NA	NA	0	NA	0	NA	0	NA	0	NA	0	0	0	0	NA	NA	NA	NA	0	0	0	0	NO
DRO_A0159	A2G07_14265	DRA0157		1	1	3	2	0	NA	NA	NA	NA	NA	0	NA	0	NA	0	NA	0	NA	0	0	0	0	NA	NA	NA	NA	0	0	0	0	NO
DRO_A0160	A2G07_14270	DRA0158		0	0	1	0	0	NA	NA	NA	NA	NA	0	NA	0	NA	0	NA	0	NA	0	0	0	0	NA	NA	NA	NA	0	0	0	0	NO
DRO_A0161	A2G07_14275	DRA0159		0	0	1	0	0	NA	NA	NA	NA	NA	0	NA	0	NA	0	NA	0	NA	0	0	0	0	NA	NA	NA	NA	0	0	0	0	NO
DRO_A0162	A2G07_14280	DRA0160		1	0	1	0	0	NA	NA	NA	NA	NA	0	NA	0	NA	0	NA	0	NA	0	0	0	0	NA	NA	NA	NA	0	0	0	0	NO
DRO_A0163	A2G07_14285	DRA0161		1	0	1	0	0	NA	NA	NA	NA	NA	0	NA	0	NA	0	NA	0	ATTCTGCTGATGGACGAAC|GTTCGTCCATCAGCAGAAT	0	0	0	2	NA	NA	NA	NA	0	0	0	0	YES
DRO_A0164	A2G07_14290	DRA0162		2	1	3	2	0	NA	NA	NA	NA	NA	0	NA	0	NA	0	NA	0	NA	0	0	0	0	NA	NA	NA	NA	0	0	0	0	NO
DRO_A0165	A2G07_14295	DRA0163		2	1	2	1	0	NA	NA	NA	NA	NA	0	NA	0	NA	0	NA	0	NA	0	0	0	0	NA	NA	NA	NA	0	0	0	0	NO
DRO_A0166	A2G07_14300	DRA0164		2	1	4	3	0	NA	NA	NA	NA	NA	0	NA	0	NA	0	NA	0	NA	0	0	0	0	NA	NA	NA	NA	0	0	0	0	NO
DRO_A0167	A2G07_14305	DRA0165		1	0	4	3	1	FinalPeaks_1	FinalPeaks_1	DRO_A	164001	164701	1	ACACGCGAGGAGTGGTTATGTAAATAGCATAACC	1	GGTTATGCTATTTACATAAC	1	TTATGTAAATAGCATAA	1	GTTATGTAAATAGCATAAC	1	1	0	2	NA	NA	NA	NA	0	0	0	0	YES
DRO_A0168	A2G07_14310	DRA0166		1	0	4	2	0	NA	NA	NA	NA	NA	0	ACACGCGAGGAGTGGTTATGTAAATAGCATAACC	0	GGTTATGCTATTTACATAAC	0	NA	0	GTTATGCTATTTACATAAC|GTTATGTAAATAGCATAAC	1	1	0	2	NA	NA	NA	NA	0	0	0	0	YES
DRO_A0169	A2G07_14315	DRA0167		0	0	2	1	0	NA	NA	NA	NA	NA	0	NA	0	NA	0	NA	0	NA	0	0	0	0	NA	NA	NA	NA	0	0	0	0	NO
DRO_A0170	A2G07_14320	DRA0168		1	0	1	0	0	NA	NA	NA	NA	NA	0	NA	0	NA	0	NA	0	NA	0	0	0	0	NA	NA	NA	NA	0	0	0	0	NO
DRO_A0171	A2G07_14325	DRA0169		0	0	1	0	0	NA	NA	NA	NA	NA	0	NA	0	NA	0	NA	0	NA	0	0	0	0	NA	NA	NA	NA	0	0	0	0	NO
DRO_A0172	A2G07_14330	DRA0361		1	0	3	2	0	NA	NA	NA	NA	NA	0	NA	0	NA	0	NA	0	NA	0	0	0	0	NA	NA	NA	NA	0	0	0	0	NO
DRO_A0173	A2G07_14335	DRA0171		4	3	3	2	0	NA	NA	NA	NA	NA	0	NA	0	NA	0	NA	0	NA	0	0	0	0	NA	NA	NA	NA	0	0	0	0	NO
DRO_A0174	A2G07_14340	DRA0172		0	0	0	0	0	NA	NA	NA	NA	NA	0	NA	0	NA	0	NA	0	NA	0	0	0	0	NA	NA	NA	NA	0	0	0	0	NO
DRO_A0175	A2G07_14345	DRA0173		1	0	1	0	0	NA	NA	NA	NA	NA	0	CGTTCCCCAGGTCGATGCCGCCGATGGCGTACCA	0	NA	0	NA	0	NA	1	0	0	0	NA	NA	NA	NA	0	0	0	0	YES
DRO_A0176	A2G07_14350	DRA0174		3	2	3	1	0	NA	NA	NA	NA	NA	0	NA	0	NA	0	NA	0	NA	0	0	0	0	NA	NA	NA	NA	0	0	0	0	NO
DRO_A0177				2	1	3	2	0	NA	NA	NA	NA	NA	0	NA	0	NA	0	NA	0	NA	0	0	0	0	NA	NA	NA	NA	0	0	0	0	NO
DRO_A0178	A2G07_14360	DRA0176		0	0	0	0	0	NA	NA	NA	NA	NA	0	NA	0	NA	0	NA	0	NA	0	0	0	0	NA	NA	NA	NA	0	0	0	0	NO
DRO_A0179	A2G07_14365	DRA0177		2	0	2	0	0	NA	NA	NA	NA	NA	0	GCGTGGGCGCATGGTTGACGCACGAGGCGGACCG	0	NA	0	NA	0	NA	1	0	0	0	NA	NA	NA	NA	0	0	0	0	YES
DRO_A0180	A2G07_14370	DRA0178		2	0	2	1	0	NA	NA	NA	NA	NA	0	NA	0	NA	0	NA	0	NA	0	0	0	0	NA	NA	NA	NA	0	0	0	0	NO
DRO_A0181	A2G07_14375	DRA0179		2	0	3	1	0	NA	NA	NA	NA	NA	0	NA	0	NA	0	NA	0	NA	0	0	0	0	NA	NA	NA	NA	0	0	0	0	NO
DRO_A0182	A2G07_14380	DRA0180		2	0	3	1	0	NA	NA	NA	NA	NA	0	NA	0	NA	0	NA	0	NA	0	0	0	0	NA	NA	NA	NA	0	0	0	0	NO
DRO_A0183	A2G07_14385	DRA0181		0	0	0	0	0	NA	NA	NA	NA	NA	0	NA	0	NA	0	NA	0	NA	0	0	0	0	NA	NA	NA	NA	0	0	0	0	NO
DRO_A0184	A2G07_14390	DRA0182		5	3	5	3	0	NA	NA	NA	NA	NA	0	NA	0	NA	0	NA	0	NA	0	0	0	0	NA	NA	NA	NA	0	0	0	0	NO
DRO_A0185	A2G07_14395	DRA0183		0	0	0	0	0	NA	NA	NA	NA	NA	0	NA	0	NA	0	NA	0	NA	0	0	0	0	NA	NA	NA	NA	0	0	0	0	NO
DRO_A0186	A2G07_14400	DRA0184		0	0	0	0	0	NA	NA	NA	NA	NA	0	NA	0	NA	0	NA	0	NA	0	0	0	0	NA	NA	NA	NA	0	0	0	0	NO
DRO_A0187	A2G07_14405	DRA0185		0	0	0	0	0	NA	NA	NA	NA	NA	0	NA	0	NA	0	NA	0	NA	0	0	0	0	NA	NA	NA	NA	0	0	0	0	NO
DRO_A0188	A2G07_14410	DRA0186		0	0	1	1	0	NA	NA	NA	NA	NA	0	NA	0	NA	0	NA	0	NA	0	0	0	0	NA	NA	NA	NA	0	0	0	0	NO
DRO_A0189	A2G07_14415	DRA0188		2	1	1	1	0	NA	NA	NA	NA	NA	0	NA	0	NA	0	NA	0	NA	0	0	0	0	NA	NA	NA	NA	0	0	0	0	NO
DRO_A0190	A2G07_14420	DRA0189		3	0	1	0	0	NA	NA	NA	NA	NA	0	NA	0	NA	0	NA	0	NA	0	0	0	0	NA	NA	NA	NA	0	0	0	0	NO
DRO_A0191	A2G07_14425	DRA0190		3	0	0	0	0	NA	NA	NA	NA	NA	0	NA	0	NA	0	NA	0	NA	0	0	0	0	NA	NA	NA	NA	0	0	0	0	NO
DRO_A0192	A2G07_14430	DRA0191		1	0	2	0	0	NA	NA	NA	NA	NA	0	NA	0	NA	0	NA	0	NA	0	0	0	0	NA	NA	NA	NA	0	0	0	0	NO
DRO_A0193	A2G07_14435	DRA0192		1	0	2	0	0	NA	NA	NA	NA	NA	0	NA	0	NA	0	NA	0	NA	0	0	0	0	NA	NA	NA	NA	0	0	0	0	NO
DRO_A0194	A2G07_14440	DRA0193		3	0	1	0	0	NA	NA	NA	NA	NA	0	NA	0	NA	0	NA	0	NA	0	0	0	0	NA	NA	NA	NA	0	0	0	0	NO
DRO_A0195	A2G07_14445	DRA0194		3	0	1	0	0	NA	NA	NA	NA	NA	0	NA	0	NA	0	NA	0	NA	0	0	0	0	NA	NA	NA	NA	0	0	0	0	NO
DRO_A0196	A2G07_14450	DRA0195		2	0	1	0	0	NA	NA	NA	NA	NA	0	NA	0	NA	0	NA	0	NA	0	0	0	0	NA	NA	NA	NA	0	0	0	0	NO
DRO_A0197	A2G07_14455	DRA0196		1	0	1	0	0	NA	NA	NA	NA	NA	0	NA	0	NA	0	NA	0	NA	0	0	0	0	NA	NA	NA	NA	0	0	0	0	NO
DRO_A0198	A2G07_14460	DRA0197		1	0	2	1	0	NA	NA	NA	NA	NA	0	NA	0	NA	0	NA	0	NA	0	0	0	0	NA	NA	NA	NA	0	0	0	0	NO
DRO_A0199	A2G07_14465	DRA0198		1	0	2	1	0	NA	NA	NA	NA	NA	0	NA	0	NA	0	NA	0	NA	0	0	0	0	NA	NA	NA	NA	0	0	0	0	NO
DRO_A0200	A2G07_14470	DRA0199		1	0	2	1	0	NA	NA	NA	NA	NA	0	NA	0	NA	0	NA	0	NA	0	0	0	0	NA	NA	NA	NA	0	0	0	0	NO
DRO_A0201	A2G07_14475	DRA0200		1	0	1	0	0	NA	NA	NA	NA	NA	0	NA	0	NA	0	NA	0	NA	0	0	0	0	NA	NA	NA	NA	0	0	0	0	NO
DRO_A0202	A2G07_14480	DRA0201		1	1	0	0	0	NA	NA	NA	NA	NA	0	NA	0	NA	0	NA	0	NA	0	0	0	0	NA	NA	NA	NA	0	0	0	0	NO
DRO_A0203	A2G07_14485	DRA0202		2	1	2	1	0	NA	NA	NA	NA	NA	0	NA	0	NA	0	NA	0	NA	0	0	0	0	NA	NA	NA	NA	0	0	0	0	NO
DRO_A0204	A2G07_14490	DRA0203		2	1	4	3	0	NA	NA	NA	NA	NA	0	NA	0	NA	0	NA	0	NA	0	0	0	0	NA	NA	NA	NA	0	0	0	0	NO
DRO_A0205	A2G07_14495	DRA0204		1	0	1	0	0	NA	NA	NA	NA	NA	0	NA	0	NA	0	NA	0	NA	0	0	0	0	NA	NA	NA	NA	0	0	0	0	NO
DRO_A0206	A2G07_14500	DRA0205		3	0	1	0	0	NA	NA	NA	NA	NA	0	NA	0	NA	0	NA	0	NA	0	0	0	0	NA	NA	NA	NA	0	0	0	0	NO
DRO_A0207	A2G07_14505	DRA0206		2	0	1	0	0	NA	NA	NA	NA	NA	0	NA	0	NA	0	NA	0	NA	0	0	0	0	NA	NA	NA	NA	0	0	0	0	NO
DRO_A0208	A2G07_14510	DRA0207		1	0	3	2	0	NA	NA	NA	NA	NA	0	NA	0	NA	0	NA	0	NA	0	0	0	0	NA	NA	NA	NA	0	0	0	0	NO
DRO_A0209	A2G07_14515	DRA0208		1	0	2	1	0	NA	NA	NA	NA	NA	0	NA	0	NA	0	NA	0	NA	0	0	0	0	NA	NA	NA	NA	0	0	0	0	NO
DRO_A0210	A2G07_14520	DRA0209		0	0	3	2	0	NA	NA	NA	NA	NA	0	NA	0	NA	0	NA	0	NA	0	0	0	0	NA	NA	NA	NA	0	0	0	0	NO
DRO_A0211	A2G07_14525	DRA0210		2	1	4	3	0	NA	NA	NA	NA	NA	0	NA	0	NA	0	NA	0	NA	0	0	0	0	NA	NA	NA	NA	0	0	0	0	NO
DRO_A0212	A2G07_14530	DRA0211		2	1	4	2	0	NA	NA	NA	NA	NA	0	NA	0	NA	0	NA	0	NA	0	0	0	0	NA	NA	NA	NA	0	0	0	0	NO
DRO_A0213	A2G07_14535	DRA0212		2	1	3	2	0	NA	NA	NA	NA	NA	0	NA	0	NA	0	NA	0	NA	0	0	0	0	NA	NA	NA	NA	0	0	0	0	NO
DRO_A0214	A2G07_14540	DRA0213		2	1	3	2	0	NA	NA	NA	NA	NA	0	ACGAAGTCGGGGCCGTTCCGCTCAGAACGTTTGC	0	NA	0	NA	0	NA	1	0	0	0	NA	NA	NA	NA	0	0	0	0	YES
DRO_A0215	A2G07_14545	DRA0214		0	0	1	0	0	NA	NA	NA	NA	NA	0	GCCACTTCGCGCGGGTTGAGCCAGAAGCCGAACA	0	NA	0	NA	0	NA	1	0	0	0	NA	NA	NA	NA	0	0	0	0	YES
DRO_A0216	A2G07_14550	DRA0215		3	2	3	2	0	NA	NA	NA	NA	NA	0	NA	0	NA	0	NA	0	NA	0	0	0	0	NA	NA	NA	NA	0	0	0	0	NO
DRO_A0217	A2G07_14555	DRA0216		4	3	4	3	0	NA	NA	NA	NA	NA	0	GCCACTTCGCGCGGGTTGAGCCAGAAGCCGAACA	0	NA	0	NA	0	NA	1	0	0	0	NA	NA	NA	NA	0	0	0	0	YES
DRO_A0218	A2G07_14560	DRA0217		1	0	2	1	0	NA	NA	NA	NA	NA	0	NA	0	NA	0	NA	0	NA	0	0	0	0	NA	NA	NA	NA	0	0	0	0	NO
DRO_A0219	A2G07_14565	DRA0218		3	0	3	0	0	NA	NA	NA	NA	NA	0	NA	0	NA	0	NA	0	NA	0	0	0	0	NA	NA	NA	NA	0	0	0	0	NO
DRO_A0220	A2G07_14570	DRA0219		1	0	1	0	0	NA	NA	NA	NA	NA	0	NA	0	NA	0	NA	0	NA	0	0	0	0	NA	NA	NA	NA	0	0	0	0	NO
DRO_A0221	A2G07_14575	DRA0220		1	0	1	0	0	NA	NA	NA	NA	NA	0	NA	0	NA	0	NA	0	NA	0	0	0	0	NA	NA	NA	NA	0	0	0	0	NO
DRO_A0222	A2G07_14580	DRA0221		1	0	1	0	0	NA	NA	NA	NA	NA	0	NA	0	NA	0	NA	0	NA	0	0	0	0	NA	NA	NA	NA	0	0	0	0	NO
DRO_A0223	A2G07_14585	DRA0222		1	0	1	0	0	NA	NA	NA	NA	NA	0	NA	0	NA	0	NA	0	NA	0	0	0	0	NA	NA	NA	NA	0	0	0	0	NO
DRO_A0224	A2G07_14590	DRA0223		0	0	0	0	0	NA	NA	NA	NA	NA	0	GCGCCTCGCCGAACACTTTGCTCACGCCGTAATA	0	TATTACGGCGTGAGCAAAGT	0	NA	0	ATTACGGCGTGAGCAAAGT|ACTTTGCTCACGCCGTAAT	1	1	0	2	NA	NA	NA	NA	0	0	0	0	YES
DRO_A0225	A2G07_14595	DRA0224		2	0	1	0	0	NA	NA	NA	NA	NA	0	NA	0	NA	0	NA	0	NA	0	0	0	0	NA	NA	NA	NA	0	0	0	0	NO
DRO_A0226	A2G07_14600	DRA0225		1	0	1	0	0	NA	NA	NA	NA	NA	0	NA	0	NA	0	NA	0	NA	0	0	0	0	NA	NA	NA	NA	0	0	0	0	NO
DRO_A0227	A2G07_14605	DR1609		0	0	0	0	0	NA	NA	NA	NA	NA	0	NA	0	NA	0	NA	0	NA	0	0	0	0	NA	NA	NA	NA	0	0	0	0	NO
DRO_A0228	A2G07_14610	DRA0227		2	0	0	0	0	NA	NA	NA	NA	NA	0	NA	0	NA	0	NA	0	NA	0	0	0	0	NA	NA	NA	NA	0	0	0	0	NO
DRO_A0229	A2G07_14615	DRA0228		4	2	4	3	0	NA	NA	NA	NA	NA	0	NA	0	NA	0	NA	0	NA	0	0	0	0	NA	NA	NA	NA	0	0	0	0	NO
DRO_A0230	A2G07_14620	DRA0229		4	3	3	3	0	NA	NA	NA	NA	NA	0	NA	0	NA	0	NA	0	NA	0	0	0	0	NA	NA	NA	NA	0	0	0	0	NO
DRO_A0231	A2G07_14625	DRA0230		4	3	3	3	0	NA	NA	NA	NA	NA	0	NA	0	NA	0	NA	0	NA	0	0	0	0	NA	NA	NA	NA	0	0	0	0	NO
DRO_A0232	A2G07_14630	DRA0231		1	0	0	0	0	NA	NA	NA	NA	NA	0	NA	0	NA	0	NA	0	NA	0	0	0	0	NA	NA	NA	NA	0	0	0	0	NO
DRO_A0233	A2G07_14635	DRA0232		1	0	2	2	0	NA	NA	NA	NA	NA	0	NA	0	NA	0	NA	0	NA	0	0	0	0	NA	NA	NA	NA	0	0	0	0	NO
DRO_A0234	A2G07_14640	DRA0233		2	1	2	2	0	NA	NA	NA	NA	NA	0	NA	0	NA	0	NA	0	NA	0	0	0	0	NA	NA	NA	NA	0	0	0	0	NO
DRO_A0235				3	1	4	3	0	NA	NA	NA	NA	NA	0	NA	0	NA	0	NA	0	NA	0	0	0	0	NA	NA	NA	NA	0	0	0	0	NO
DRO_A0236	A2G07_14645	DRA0235		4	3	5	3	0	NA	NA	NA	NA	NA	0	NA	0	NA	0	NA	0	NA	0	0	0	0	NA	NA	NA	NA	0	0	0	0	NO
DRO_A0237	A2G07_14650	DRA0236		4	3	4	3	0	NA	NA	NA	NA	NA	0	NA	0	NA	0	NA	0	NA	0	0	0	0	NA	NA	NA	NA	0	0	0	0	NO
DRO_A0238	A2G07_14655	DRA0237		2	1	3	2	0	NA	NA	NA	NA	NA	0	NA	0	NA	0	NA	0	NA	0	0	0	0	NA	NA	NA	NA	0	0	0	0	NO
DRO_A0239	A2G07_14660	DRA0238		0	0	2	1	0	NA	NA	NA	NA	NA	0	NA	0	NA	0	NA	0	NA	0	0	0	0	NA	NA	NA	NA	0	0	0	0	NO
DRO_A0240	A2G07_14665	DRA0239		1	0	1	0	0	NA	NA	NA	NA	NA	0	NA	0	NA	0	NA	0	NA	0	0	0	0	NA	NA	NA	NA	0	0	0	0	NO
DRO_A0241	A2G07_14670	DRA0240		1	0	1	0	0	NA	NA	NA	NA	NA	0	NA	0	NA	0	NA	0	NA	0	0	0	0	NA	NA	NA	NA	0	0	0	0	NO
DRO_A0242	A2G07_14675	DRA0241		4	3	5	3	0	NA	NA	NA	NA	NA	0	NA	0	NA	0	NA	0	NA	0	0	0	0	NA	NA	NA	NA	0	0	0	0	NO
DRO_A0243	A2G07_14680	DRA0242		2	1	4	2	0	NA	NA	NA	NA	NA	0	NA	0	NA	0	NA	0	NA	0	0	0	0	NA	NA	NA	NA	0	0	0	0	NO
DRO_A0244	A2G07_14685	DRA0243		3	2	4	2	0	NA	NA	NA	NA	NA	0	NA	0	NA	0	NA	0	NA	0	0	0	0	NA	NA	NA	NA	0	0	0	0	NO
DRO_A0245	A2G07_14690	DRA0244		2	1	2	1	0	NA	NA	NA	NA	NA	0	NA	0	NA	0	NA	0	NA	0	0	0	0	NA	NA	NA	NA	0	0	0	0	NO
DRO_A0246	A2G07_14695	DRA0246		2	0	0	0	0	NA	NA	NA	NA	NA	0	NA	0	NA	0	NA	0	NA	0	0	0	0	NA	NA	NA	NA	0	0	0	0	NO
DRO_A0247	A2G07_14700	DRA0247		0	0	2	2	0	NA	NA	NA	NA	NA	0	NA	0	NA	0	NA	0	NA	0	0	0	0	NA	NA	NA	NA	0	0	0	0	NO
DRO_A0248	A2G07_14705	DRA0248		2	0	1	1	0	NA	NA	NA	NA	NA	0	NA	0	NA	0	NA	0	NA	0	0	0	0	NA	NA	NA	NA	0	0	0	0	NO
DRO_A0249	A2G07_14710	DRA0249		5	0	3	0	0	NA	NA	NA	NA	NA	0	NA	0	NA	0	NA	0	NA	0	0	0	0	NA	NA	NA	NA	0	0	0	0	NO
DRO_A0250	A2G07_14715	DRA0250		1	0	3	2	0	NA	NA	NA	NA	NA	0	NA	0	NA	0	NA	0	NA	0	0	0	0	NA	NA	NA	NA	0	0	0	0	NO
DRO_A0251	A2G07_14720	DRA0251		2	1	5	3	0	NA	NA	NA	NA	NA	0	NA	0	NA	0	NA	0	NA	0	0	0	0	NA	NA	NA	NA	0	0	0	0	NO
DRO_A0252	A2G07_14725	DRA0252		2	1	4	3	0	NA	NA	NA	NA	NA	0	NA	0	NA	0	NA	0	NA	0	0	0	0	NA	NA	NA	NA	0	0	0	0	NO
DRO_A0253	A2G07_15390	DRA0253		0	0	0	0	0	NA	NA	NA	NA	NA	0	NA	0	NA	0	NA	0	NA	0	0	0	0	NA	NA	NA	NA	0	0	0	0	NO
DRO_A0254	A2G07_14735	DRA0255		1	0	2	1	0	NA	NA	NA	NA	NA	0	NA	0	NA	0	NA	0	NA	0	0	0	0	NA	NA	NA	NA	0	0	0	0	NO
DRO_A0255	A2G07_14740	DRA0256		3	1	4	3	0	NA	NA	NA	NA	NA	0	NA	0	NA	0	NA	0	NA	0	0	0	0	NA	NA	NA	NA	0	0	0	0	NO
DRO_A0256	A2G07_14745	DRA0257		0	0	4	3	0	NA	NA	NA	NA	NA	0	NA	0	NA	0	NA	0	NA	0	0	0	0	NA	NA	NA	NA	0	0	0	0	NO
DRO_A0257	A2G07_14750	DRA0258		1	0	4	3	0	NA	NA	NA	NA	NA	0	NA	0	NA	0	NA	0	NA	0	0	0	0	NA	NA	NA	NA	0	0	0	0	NO
DRO_A0258	A2G07_14755	DRA0259		2	2	4	3	0	NA	NA	NA	NA	NA	0	NA	0	NA	0	NA	0	NA	0	0	0	0	NA	NA	NA	NA	0	0	0	0	NO
DRO_A0259	A2G07_14760	DRA0260		4	2	3	1	0	NA	NA	NA	NA	NA	0	NA	0	NA	0	NA	0	NA	0	0	0	0	NA	NA	NA	NA	0	0	0	0	NO
DRO_A0260	A2G07_14765	DRA0261		1	0	2	0	0	NA	NA	NA	NA	NA	0	NA	0	NA	0	NA	0	NA	0	0	0	0	NA	NA	NA	NA	0	0	0	0	NO
DRO_A0261	A2G07_14770	DRA0262		1	0	1	0	0	NA	NA	NA	NA	NA	0	NA	0	NA	0	NA	0	NA	0	0	0	0	NA	NA	NA	NA	0	0	0	0	NO
DRO_A0262	A2G07_14775	DRA0263		0	0	2	1	0	NA	NA	NA	NA	NA	0	NA	0	NA	0	NA	0	NA	0	0	0	0	NA	NA	NA	NA	0	0	0	0	NO
DRO_A0263	A2G07_14780	DRA0264		3	0	1	0	0	NA	NA	NA	NA	NA	0	NA	0	NA	0	NA	0	NA	0	0	0	0	NA	NA	NA	NA	0	0	0	0	NO
DRO_A0264	A2G07_14785	DRA2_2472		1	0	0	0	0	NA	NA	NA	NA	NA	0	NA	0	NA	0	NA	0	NA	0	0	0	0	NA	NA	NA	NA	0	0	0	0	NO
DRO_A0265	A2G07_14790	DRA0265		0	0	2	1	0	NA	NA	NA	NA	NA	0	NA	0	NA	0	NA	0	NA	0	0	0	0	NA	NA	NA	NA	0	0	0	0	NO
DRO_A0266	A2G07_14795	DRA0266		0	0	2	1	0	NA	NA	NA	NA	NA	0	NA	0	NA	0	NA	0	NA	0	0	0	0	NA	NA	NA	NA	0	0	0	0	NO
DRO_A0267	A2G07_14800	DRA0267		1	0	2	1	0	NA	NA	NA	NA	NA	0	CCCTGGGCATCAGCATTCTGCACGACGCGCATCA	0	TGATGCGCGTCGTGCAGAAT	0	NA	0	NA	1	1	0	0	NA	NA	NA	NA	0	0	0	0	YES
DRO_A0268	A2G07_14805	DRA0270		4	3	2	1	0	NA	NA	NA	NA	NA	0	NA	0	NA	0	NA	0	NA	0	0	0	0	NA	NA	NA	NA	0	0	0	0	NO
DRO_A0269	A2G07_14810	DRA0271		1	0	1	0	0	NA	NA	NA	NA	NA	0	NA	0	NA	0	NA	0	NA	0	0	0	0	NA	NA	NA	NA	0	0	0	0	NO
DRO_A0270	A2G07_14815	DRA0272		1	1	2	0	0	NA	NA	NA	NA	NA	0	NA	0	NA	0	NA	0	NA	0	0	0	0	NA	NA	NA	NA	0	0	0	0	NO
DRO_A0271	A2G07_14820	DRA0273		2	1	2	0	0	NA	NA	NA	NA	NA	0	NA	0	NA	0	NA	0	NA	0	0	0	0	NA	NA	NA	NA	0	0	0	0	NO
DRO_A0272	A2G07_14825	DRA0274		2	0	2	2	0	NA	NA	NA	NA	NA	0	NA	0	NA	0	NA	0	NA	0	0	0	0	NA	NA	NA	NA	0	0	0	0	NO
DRO_A0273	A2G07_14830	DRA0275		3	1	4	2	1	FinalPeaks_2	FinalPeaks_2	DRO_A	295501	295751	1	TATTAAGCGGAAAAATGTGACAAAGAGCGTATAA	0	NA	0	NA	0	NA	1	0	0	0	NA	NA	NA	NA	0	0	0	0	YES
DRO_A0274	A2G07_14835	DRA0276		2	1	4	3	0	NA	NA	NA	NA	NA	0	NA	0	NA	0	NA	0	NA	0	0	0	0	NA	NA	NA	NA	0	0	0	0	NO
DRO_A0275	A2G07_14840	DRA0277		4	3	5	3	0	NA	NA	NA	NA	NA	0	NA	0	NA	0	NA	0	NA	0	0	0	0	NA	NA	NA	NA	0	0	0	0	NO
DRO_A0276				1	1	5	3	0	NA	NA	NA	NA	NA	0	NA	0	NA	0	NA	0	NA	0	0	0	0	NA	NA	NA	NA	0	0	0	0	NO
DRO_A0277	A2G07_14845	DRA0279		1	0	2	1	0	NA	NA	NA	NA	NA	0	NA	0	NA	0	NA	0	NA	0	0	0	0	NA	NA	NA	NA	0	0	0	0	NO
DRO_A0278	A2G07_14850	DRA0280		1	0	1	0	0	NA	NA	NA	NA	NA	0	NA	0	NA	0	NA	0	NA	0	0	0	0	NA	NA	NA	NA	0	0	0	0	NO
DRO_A0279	A2G07_14855	DRA0282		2	0	1	0	0	NA	NA	NA	NA	NA	0	NA	0	NA	0	NA	0	NA	0	0	0	0	NA	NA	NA	NA	0	0	0	0	NO
DRO_A0280	A2G07_14860	DRA0283		2	0	1	0	0	NA	NA	NA	NA	NA	0	NA	0	NA	0	NA	0	NA	0	0	0	0	NA	NA	NA	NA	0	0	0	0	NO
DRO_A0281	A2G07_14865	DRA0284		1	0	0	0	0	NA	NA	NA	NA	NA	0	NA	0	NA	0	NA	0	NA	0	0	0	0	NA	NA	NA	NA	0	0	0	0	NO
DRO_A0282	A2G07_14870	DRA0286		1	0	1	0	0	NA	NA	NA	NA	NA	0	NA	0	NA	0	NA	0	NA	0	0	0	0	NA	NA	NA	NA	0	0	0	0	NO
DRO_A0283	A2G07_14875	DRA0287		0	0	3	0	0	NA	NA	NA	NA	NA	0	NA	0	NA	0	NA	0	NA	0	0	0	0	NA	NA	NA	NA	0	0	0	0	NO
DRO_A0284	A2G07_14880	DRA0288		0	0	0	0	0	NA	NA	NA	NA	NA	0	NA	0	NA	0	NA	0	NA	0	0	0	0	NA	NA	NA	NA	0	0	0	0	NO
DRO_A0285	A2G07_14885	DRA0290		5	3	5	3	0	NA	NA	NA	NA	NA	0	NA	0	NA	0	NA	0	NA	0	0	0	0	NA	NA	NA	NA	0	0	0	0	NO
DRO_A0286	A2G07_14890	DRA0291		0	0	0	0	0	NA	NA	NA	NA	NA	0	NA	0	NA	0	NA	0	NA	0	0	0	0	NA	NA	NA	NA	0	0	0	0	NO
DRO_A0287	A2G07_14895	DRA0293		1	0	1	0	0	NA	NA	NA	NA	NA	0	NA	0	NA	0	NA	0	NA	0	0	0	0	NA	NA	NA	NA	0	0	0	0	NO
DRO_A0288	A2G07_13155	DRA0295		2	1	2	1	0	NA	NA	NA	NA	NA	0	NA	0	TCTTGCGCTGCGAGAGGAAG	0	NA	0	NA	0	1	0	0	NA	NA	NA	NA	0	0	0	0	YES
DRO_A0289	A2G07_13160	DRA0297		2	1	0	0	0	NA	NA	NA	NA	NA	0	NA	0	TCTTGCGCTGCGAGAGGAAG	0	NA	0	NA	0	1	0	0	NA	NA	NA	NA	0	0	0	0	YES
DRO_A0290	A2G07_13165	DRA0298		0	0	1	0	0	NA	NA	NA	NA	NA	0	NA	0	NA	0	NA	0	NA	0	0	0	0	NA	NA	NA	NA	0	0	0	0	NO
DRO_A0291	A2G07_14925	DRA0299		2	0	2	0	0	NA	NA	NA	NA	NA	0	NA	0	NA	0	NA	0	NA	0	0	0	0	NA	NA	NA	NA	0	0	0	0	NO
DRO_A0292	A2G07_13175	DRA0300		2	0	2	0	0	NA	NA	NA	NA	NA	0	NA	0	NA	0	NA	0	NA	0	0	0	0	NA	NA	NA	NA	0	0	0	0	NO
DRO_A0293	A2G07_13180	DRA0301		2	0	4	0	0	NA	NA	NA	NA	NA	0	NA	0	NA	0	NA	0	NA	0	0	0	0	NA	NA	NA	NA	0	0	0	0	NO
DRO_A0294	A2G07_13185	DRA0302		2	0	1	0	0	NA	NA	NA	NA	NA	0	NA	0	NA	0	NA	0	NA	0	0	0	0	NA	NA	NA	NA	0	0	0	0	NO
DRO_A0295	A2G07_13190	DRA0303		2	0	2	0	0	NA	NA	NA	NA	NA	0	NA	0	NA	0	NA	0	NA	0	0	0	0	NA	NA	NA	NA	0	0	0	0	NO
DRO_A0296	A2G07_13195	DRA0304		3	3	4	3	0	NA	NA	NA	NA	NA	0	NA	0	NA	0	NA	0	NA	0	0	0	0	NA	NA	NA	NA	0	0	0	0	NO
DRO_A0297	A2G07_13195	DRA0304		5	3	5	3	0	NA	NA	NA	NA	NA	0	NA	0	NA	0	NA	0	NA	0	0	0	0	NA	NA	NA	NA	0	0	0	0	NO
DRO_A0298	A2G07_13200	DRA0305		4	3	4	3	0	NA	NA	NA	NA	NA	0	NA	0	NA	0	NA	0	NA	0	0	0	0	NA	NA	NA	NA	0	0	0	0	NO
DRO_A0299	A2G07_13205	DRA0307		1	0	1	0	0	NA	NA	NA	NA	NA	0	NA	0	NA	0	NA	0	NA	0	0	0	0	NA	NA	NA	NA	0	0	0	0	NO
DRO_A0300	A2G07_13210	DRA0308		1	0	1	0	0	NA	NA	NA	NA	NA	0	NA	0	NA	0	NA	0	NA	0	0	0	0	NA	NA	NA	NA	0	0	0	0	NO
DRO_A0301	A2G07_13215	DR0336		2	1	1	0	0	NA	NA	NA	NA	NA	0	NA	0	NA	0	NA	0	NA	0	0	0	0	NA	NA	NA	NA	0	0	0	0	NO
DRO_A0302	A2G07_13220	DRA0310		1	0	1	0	0	NA	NA	NA	NA	NA	0	NA	0	NA	0	NA	0	NA	0	0	0	0	NA	NA	NA	NA	0	0	0	0	NO
DRO_A0303	A2G07_13225	DRA0311		2	0	1	0	0	NA	NA	NA	NA	NA	0	NA	0	NA	0	NA	0	NA	0	0	0	0	NA	NA	NA	NA	0	0	0	0	NO
DRO_A0304	A2G07_13230	DRA0312		1	0	1	0	0	NA	NA	NA	NA	NA	0	NA	0	NA	0	NA	0	NA	0	0	0	0	NA	NA	NA	NA	0	0	0	0	NO
DRO_A0305	A2G07_13235	DRA0313		1	0	0	0	0	NA	NA	NA	NA	NA	0	NA	0	NA	0	NA	0	NA	0	0	0	0	NA	NA	NA	NA	0	0	0	0	NO
DRO_A0306	A2G07_13240	DRA0314		1	1	0	0	0	NA	NA	NA	NA	NA	0	NA	0	NA	0	NA	0	NA	0	0	0	0	NA	NA	NA	NA	0	0	0	0	NO
DRO_A0307	A2G07_13245	DRA0315		1	1	1	1	0	NA	NA	NA	NA	NA	0	NA	0	NA	0	NA	0	NA	0	0	0	0	NA	NA	NA	NA	0	0	0	0	NO
DRO_A0308	A2G07_13250	DRA0316		1	1	1	1	0	NA	NA	NA	NA	NA	0	NA	0	NA	0	NA	0	NA	0	0	0	0	NA	NA	NA	NA	0	0	0	0	NO
DRO_A0309	A2G07_13255	DRA0317		1	1	0	0	0	NA	NA	NA	NA	NA	0	NA	0	NA	0	NA	0	NA	0	0	0	0	NA	NA	NA	NA	0	0	0	0	NO
DRO_A0310	A2G07_13260	DRA0318		1	1	0	0	0	NA	NA	NA	NA	NA	0	NA	0	NA	0	NA	0	NA	0	0	0	0	NA	NA	NA	NA	0	0	0	0	NO
DRO_A0311	A2G07_13265	DRA0319		1	1	3	2	0	NA	NA	NA	NA	NA	0	NA	0	NA	0	NA	0	NA	0	0	0	0	NA	NA	NA	NA	0	0	0	0	NO
DRO_A0312	A2G07_13270	DRA0320		3	2	5	3	0	NA	NA	NA	NA	NA	0	NA	0	NA	0	NA	0	NA	0	0	0	0	NA	NA	NA	NA	0	0	0	0	NO
DRO_A0313	A2G07_13275	DRA0321		4	3	5	3	0	NA	NA	NA	NA	NA	0	NA	0	NA	0	NA	0	NA	0	0	0	0	NA	NA	NA	NA	0	0	0	0	NO
DRO_A0314	A2G07_13280	DRA0322		3	2	5	3	0	NA	NA	NA	NA	NA	0	NA	0	NA	0	NA	0	NA	0	0	0	0	NA	NA	NA	NA	0	0	0	0	NO
DRO_A0315	A2G07_13285	DRA0323		2	1	5	3	0	NA	NA	NA	NA	NA	0	CCACGCCGACAAACAGTCCGCCCATGACATACAG	0	NA	0	NA	0	TGTATGTCATGGGCGGACT|AGTCCGCCCATGACATACA	1	0	0	2	NA	NA	NA	NA	0	0	0	0	YES
DRO_A0316	A2G07_13285	DRA0323		1	1	1	1	0	NA	NA	NA	NA	NA	0	NA	0	NA	0	NA	0	NA	0	0	0	0	NA	NA	NA	NA	0	0	0	0	NO
DRO_A0317	A2G07_13290	DRA0324		0	0	1	0	0	NA	NA	NA	NA	NA	0	NA	0	NA	0	NA	0	NA	0	0	0	0	NA	NA	NA	NA	0	0	0	0	NO
DRO_A0318	A2G07_13295	DRA0325		0	0	2	1	0	NA	NA	NA	NA	NA	0	TCTCGGTAACATTGGTTTCTCCAGAGACACATCA	0	NA	0	NA	0	NA	1	0	0	0	NA	NA	NA	NA	0	0	0	0	YES
DRO_A0319	A2G07_13300	DRA0326		0	0	0	0	0	NA	NA	NA	NA	NA	0	NA	0	NA	0	NA	0	NA	0	0	0	0	NA	NA	NA	NA	0	0	0	0	NO
DRO_A0320	A2G07_13305	DRA0327		0	0	0	0	0	NA	NA	NA	NA	NA	0	NA	0	NA	0	NA	0	NA	0	0	0	0	NA	NA	NA	NA	0	0	0	0	NO
DRO_A0321	A2G07_13310	DRA0328		0	0	0	0	0	NA	NA	NA	NA	NA	0	NA	0	NA	0	NA	0	NA	0	0	0	0	NA	NA	NA	NA	0	0	0	0	NO
DRO_A0322	A2G07_13315	DRA0329		2	1	2	1	0	NA	NA	NA	NA	NA	0	NA	0	NA	0	NA	0	NA	0	0	0	0	NA	NA	NA	NA	0	0	0	0	NO
DRO_A0323	A2G07_13320	DRA0330		2	1	2	1	0	NA	NA	NA	NA	NA	0	NA	0	NA	0	NA	0	NA	0	0	0	0	NA	NA	NA	NA	0	0	0	0	NO
DRO_A0324	A2G07_13325	DRA0331		0	0	2	2	0	NA	NA	NA	NA	NA	0	NA	0	NA	0	NA	0	NA	0	0	0	0	NA	NA	NA	NA	0	0	0	0	NO
DRO_A0325	A2G07_13330	DRA0332		0	0	2	2	0	NA	NA	NA	NA	NA	0	NA	0	NA	0	NA	0	NA	0	0	0	0	NA	NA	NA	NA	0	0	0	0	NO
DRO_A0326	A2G07_13335	DRA0333		2	1	3	3	0	NA	NA	NA	NA	NA	0	CCATCTTTTTGTCAAATCCTCTAAACGCACACCC	0	NA	0	NA	0	NA	1	0	0	0	NA	NA	NA	NA	0	0	0	0	YES
DRO_A0327	A2G07_13340	DRA0334		1	1	3	3	0	NA	NA	NA	NA	NA	0	NA	0	NA	0	NA	0	NA	0	0	0	0	NA	NA	NA	NA	0	0	0	0	NO
DRO_A0328	A2G07_13345	DR0058		1	0	0	0	0	NA	NA	NA	NA	NA	0	NA	0	NA	0	NA	0	NA	0	0	0	0	NA	NA	NA	NA	0	0	0	0	NO
DRO_A0329	A2G07_13350	DRA0336		1	0	1	0	0	NA	NA	NA	NA	NA	0	NA	0	NA	0	NA	0	NA	0	0	0	0	NA	NA	NA	NA	0	0	0	0	NO
DRO_A0330	A2G07_13355	DRA0337		3	0	1	0	0	NA	NA	NA	NA	NA	0	NA	0	NA	0	NA	0	NA	0	0	0	0	NA	NA	NA	NA	0	0	0	0	NO
DRO_A0331	A2G07_13360	DRA0338		2	1	1	0	0	NA	NA	NA	NA	NA	0	NA	0	NA	0	NA	0	NA	0	0	0	0	NA	NA	NA	NA	0	0	0	0	NO
DRO_A0332	A2G07_13365	DRA0339		1	0	1	0	0	NA	NA	NA	NA	NA	0	NA	0	NA	0	NA	0	NA	0	0	0	0	NA	NA	NA	NA	0	0	0	0	NO
DRO_A0333	A2G07_13370	DRA0340		1	0	1	0	0	NA	NA	NA	NA	NA	0	NA	0	NA	0	NA	0	NA	0	0	0	0	NA	NA	NA	NA	0	0	0	0	NO
DRO_A0334	A2G07_13375	DRA0341		5	0	4	0	0	NA	NA	NA	NA	NA	0	NA	0	NA	0	NA	0	NA	0	0	0	0	NA	NA	NA	NA	0	0	0	0	NO
DRO_A0335	A2G07_13380	DRA0342		2	1	2	1	0	NA	NA	NA	NA	NA	0	NA	0	NA	0	NA	0	NA	0	0	0	0	NA	NA	NA	NA	0	0	0	0	NO
DRO_A0336	A2G07_15480	DRB0113		2	0	1	1	0	NA	NA	NA	NA	NA	0	NA	0	NA	0	NA	0	NA	0	0	0	0	NA	NA	NA	NA	0	0	0	0	NO
DRO_A0337				2	0	0	0	0	NA	NA	NA	NA	NA	0	NA	0	NA	0	NA	0	NA	0	0	0	0	NA	NA	NA	NA	0	0	0	0	NO
DRO_A0338	A2G07_13390	DRA0342		1	0	0	0	0	NA	NA	NA	NA	NA	0	NA	0	NA	0	NA	0	NA	0	0	0	0	NA	NA	NA	NA	0	0	0	0	NO
DRO_A0339	A2G07_13395	DRA0343		2	1	2	1	0	NA	NA	NA	NA	NA	0	NA	0	NA	0	NA	0	NA	0	0	0	0	NA	NA	NA	NA	0	0	0	0	NO
DRO_A0340	A2G07_13400	DRA0344		2	1	5	3	0	NA	NA	NA	NA	NA	0	NA	0	NA	0	NA	0	NA	0	0	0	0	NA	NA	NA	NA	0	0	0	0	NO
DRO_A0341	A2G07_13405	DRA0345		2	1	5	3	0	NA	NA	NA	NA	NA	0	NA	0	NA	0	NA	0	NA	0	0	0	0	NA	NA	NA	NA	0	0	0	0	NO
DRO_A0342	A2G07_13410	DRA0346	pprA	1	0	5	3	1	FinalPeaks_4	FinalPeaks_4	DRO_A	381701	381951	1	CCCCTGGCCTTTTTAATCTGTTCAGGGCATAATA	1	TATTATGCCCTGAACAGATT	1	ATCTGTTCAGGGCATAA	1	AATCTGTTCAGGGCATAAT	2	1	0	2	NA	NA	NA	NA	0	0	0	0	YES
DRO_A0343	A2G07_13415	DRA0347		5	3	4	3	1	FinalPeaks_4	FinalPeaks_4	DRO_A	381701	381951	1	CCCCTGGCCTTTTTAATCTGTTCAGGGCATAATA	1	TATTATGCCCTGAACAGATT	1	ATCTGTTCAGGGCATAA	1	AATCTGTTCAGGGCATAAT	2	1	0	2	NA	NA	NA	NA	0	0	0	0	YES
DRO_A0344	A2G07_13420	DRA0348		3	2	5	3	0	NA	NA	NA	NA	NA	0	NA	0	NA	0	NA	0	NA	0	0	0	0	NA	NA	NA	NA	0	0	0	0	NO
DRO_A0345	A2G07_13425	DRA0349		1	0	2	1	0	NA	NA	NA	NA	NA	0	NA	0	NA	0	NA	0	NA	0	0	0	0	NA	NA	NA	NA	0	0	0	0	NO
DRO_A0346	A2G07_13430	DRA0350		4	0	4	0	0	NA	NA	NA	NA	NA	0	NA	0	NA	0	NA	0	NA	0	0	0	0	NA	NA	NA	NA	0	0	0	0	NO
DRO_A0347	A2G07_13435	DRA0351		5	0	4	0	0	NA	NA	NA	NA	NA	0	NA	0	NA	0	NA	0	NA	0	0	0	0	NA	NA	NA	NA	0	0	0	0	NO
DRO_A0348	A2G07_13440	DRA0352		5	0	4	0	0	NA	NA	NA	NA	NA	0	NA	0	NA	0	NA	0	NA	0	0	0	0	NA	NA	NA	NA	0	0	0	0	NO
DRO_A0349	A2G07_13445	DRA0353		5	0	3	0	0	NA	NA	NA	NA	NA	0	NA	0	NA	0	NA	0	NA	0	0	0	0	NA	NA	NA	NA	0	0	0	0	NO
DRO_A0350	A2G07_13450	DRA0354		1	0	1	0	0	NA	NA	NA	NA	NA	0	NA	0	NA	0	NA	0	NA	0	0	0	0	NA	NA	NA	NA	0	0	0	0	NO
DRO_A0351	A2G07_13455	DRA0355		2	0	1	0	0	NA	NA	NA	NA	NA	0	NA	0	NA	0	NA	0	NA	0	0	0	0	NA	NA	NA	NA	0	0	0	0	NO
DRO_A0352	A2G07_13460	DRA0356		2	0	1	0	0	NA	NA	NA	NA	NA	0	NA	0	NA	0	NA	0	NA	0	0	0	0	NA	NA	NA	NA	0	0	0	0	NO
DRO_A0353	A2G07_13465	DR0408		1	0	2	0	0	NA	NA	NA	NA	NA	0	NA	0	NA	0	NA	0	NA	0	0	0	0	NA	NA	NA	NA	0	0	0	0	NO
DRO_A0354	A2G07_13470	DRA0358		0	0	0	0	0	NA	NA	NA	NA	NA	0	NA	0	NA	0	NA	0	NA	0	0	0	0	NA	NA	NA	NA	0	0	0	0	NO
DRO_A0355	A2G07_13475	DRA0359		2	1	1	0	0	NA	NA	NA	NA	NA	0	NA	0	NA	0	NA	0	NA	0	0	0	0	NA	NA	NA	NA	0	0	0	0	NO
DRO_A0356	A2G07_13480	DRA0360		3	3	0	0	0	NA	NA	NA	NA	NA	0	NA	0	NA	0	NA	0	NA	0	0	0	0	NA	NA	NA	NA	0	0	0	0	NO
DRO_A0357	A2G07_13485	DRA0361		1	1	0	0	0	NA	NA	NA	NA	NA	0	NA	0	NA	0	NA	0	NA	0	0	0	0	NA	NA	NA	NA	0	0	0	0	NO
DRO_A0358	A2G07_13490	DRA0362		0	0	0	0	0	NA	NA	NA	NA	NA	0	NA	0	NA	0	NA	0	NA	0	0	0	0	NA	NA	NA	NA	0	0	0	0	NO
DRO_A0359	A2G07_13495	DRA0363		0	0	0	0	0	NA	NA	NA	NA	NA	0	NA	0	NA	0	NA	0	NA	0	0	0	0	NA	NA	NA	NA	0	0	0	0	NO
DRO_A0360	A2G07_13500	DRA0364		5	3	4	3	0	NA	NA	NA	NA	NA	0	NA	0	NA	0	NA	0	NA	0	0	0	0	NA	NA	NA	NA	0	0	0	0	NO
DRO_A0361				1	0	0	0	0	NA	NA	NA	NA	NA	0	NA	0	NA	0	NA	0	NA	0	0	0	0	NA	NA	NA	NA	0	0	0	0	NO
DRO_A0362				0	0	0	0	0	NA	NA	NA	NA	NA	0	NA	0	NA	0	NA	0	NA	0	0	0	0	NA	NA	NA	NA	0	0	0	0	NO
DRO_A0363	A2G07_13510	DRA0367		0	0	3	3	0	NA	NA	NA	NA	NA	0	NA	0	NA	0	NA	0	NA	0	0	0	0	NA	NA	NA	NA	0	0	0	0	NO
DRO_A0364	A2G07_13515	DRA0368		0	0	2	2	0	NA	NA	NA	NA	NA	0	NA	0	NA	0	NA	0	NA	0	0	0	0	NA	NA	NA	NA	0	0	0	0	NO
DRO_A0365	A2G07_13520	DRA0369		5	3	5	3	0	NA	NA	NA	NA	NA	0	NA	0	NA	0	NA	0	NA	0	0	0	0	NA	NA	NA	NA	0	0	0	0	NO
DRO_B0001	A2G07_15315	DRB0001		1	0	0	0	0	NA	NA	NA	NA	NA	0	NA	0	NA	0	NA	0	ATTATGCAGGTGGCTGAAT|ATTCAGCCACCTGCATAAT	0	0	0	2	NA	NA	NA	NA	0	0	0	0	YES
DRO_B0002	A2G07_15310	DRB0002		1	0	0	0	0	NA	NA	NA	NA	NA	0	NA	0	NA	0	NA	0	NA	0	0	0	0	NA	NA	NA	NA	0	0	0	0	NO
DRO_B0003	A2G07_15305	DRB0003		0	0	0	0	0	NA	NA	NA	NA	NA	0	NA	0	NA	0	NA	0	GTTCTGCCCAGTCCGAAAC|GTTTCGGACTGGGCAGAAC	0	0	0	2	NA	NA	NA	NA	0	0	0	0	YES
DRO_B0004	A2G07_15300	DRB0004		0	0	1	0	0	NA	NA	NA	NA	NA	0	NA	0	NA	0	NA	0	NA	0	0	0	0	NA	NA	NA	NA	0	0	0	0	NO
DRO_B0005	A2G07_15220	DRB0020		0	0	2	1	0	NA	NA	NA	NA	NA	0	NA	0	NA	0	NA	0	NA	0	0	0	0	NA	NA	NA	NA	0	0	0	0	NO
DRO_B0006	A2G07_15285	DRB0007		2	0	0	0	1	FinalPeaks_5	FinalPeaks_5	DRO_B	7751	8051	0	NA	0	NA	0	NA	0	NA	0	0	0	0	NA	NA	NA	NA	0	0	0	0	NO
DRO_B0007	A2G07_15280	DRB0008		2	0	0	0	0	NA	NA	NA	NA	NA	0	NA	0	NA	0	NA	0	NA	0	0	0	0	NA	NA	NA	NA	0	0	0	0	NO
DRO_B0008	A2G07_15275	DRB0009		3	0	1	0	0	NA	NA	NA	NA	NA	0	NA	0	NA	0	NA	0	NA	0	0	0	0	NA	NA	NA	NA	0	0	0	0	NO
DRO_B0009	A2G07_15270	DRB0010		3	0	1	0	0	NA	NA	NA	NA	NA	0	NA	0	NA	0	NA	0	NA	0	0	0	0	NA	NA	NA	NA	0	0	0	0	NO
DRO_B0010	A2G07_15265	DRB0011		3	0	1	0	0	NA	NA	NA	NA	NA	0	NA	0	NA	0	NA	0	NA	0	0	0	0	NA	NA	NA	NA	0	0	0	0	NO
DRO_B0011	A2G07_15260	DRB0012		3	0	2	0	0	NA	NA	NA	NA	NA	0	NA	0	NA	0	NA	0	NA	0	0	0	0	NA	NA	NA	NA	0	0	0	0	NO
DRO_B0012	A2G07_15260	DRB0012		3	0	0	0	0	NA	NA	NA	NA	NA	0	NA	0	NA	0	NA	0	NA	0	0	0	0	NA	NA	NA	NA	0	0	0	0	NO
DRO_B0013				1	0	0	0	0	NA	NA	NA	NA	NA	0	GTGCCTTGTTGGCATTTTTGCTGAAAGAAGAAGG	0	CCTTCTTCTTTCAGCAAAAA	0	NA	0	NA	1	1	0	0	NA	NA	NA	NA	0	0	0	0	YES
DRO_B0014				1	0	0	0	0	NA	NA	NA	NA	NA	0	NA	0	NA	0	NA	0	NA	0	0	0	0	NA	NA	NA	NA	0	0	0	0	NO
DRO_B0015	A2G07_15250	DRB0014		3	2	3	2	0	NA	NA	NA	NA	NA	0	NA	0	NA	0	NA	0	NA	0	0	0	0	NA	NA	NA	NA	0	0	0	0	NO
DRO_B0016	A2G07_15245	DRB0015		3	2	3	2	0	NA	NA	NA	NA	NA	0	NA	0	NA	0	NA	0	NA	0	0	0	0	NA	NA	NA	NA	0	0	0	0	NO
DRO_B0017	A2G07_15240	DRB0016		3	2	3	2	0	NA	NA	NA	NA	NA	0	NA	0	NA	0	NA	0	NA	0	0	0	0	NA	NA	NA	NA	0	0	0	0	NO
DRO_B0018	A2G07_15235	DRB0017		2	2	3	2	0	NA	NA	NA	NA	NA	0	NA	0	NA	0	NA	0	NA	0	0	0	0	NA	NA	NA	NA	0	0	0	0	NO
DRO_B0019	A2G07_15535	DRB0103		0	0	0	0	0	NA	NA	NA	NA	NA	0	NA	0	NA	0	NA	0	NA	0	0	0	0	NA	NA	NA	NA	0	0	0	0	NO
DRO_B0020	A2G07_00345	DR0010		0	0	0	0	0	NA	NA	NA	NA	NA	0	NA	0	NA	0	NA	0	NA	0	0	0	0	NA	NA	NA	NA	0	0	0	0	NO
DRO_B0021				0	0	0	0	0	NA	NA	NA	NA	NA	0	NA	0	NA	0	NA	0	NA	0	0	0	0	NA	NA	NA	NA	0	0	0	0	NO
DRO_B0022				0	0	1	0	0	NA	NA	NA	NA	NA	0	NA	0	NA	0	NA	0	NA	0	0	0	0	NA	NA	NA	NA	0	0	0	0	NO
DRO_B0023	A2G07_07540	DRB0117		0	0	1	0	0	NA	NA	NA	NA	NA	0	NA	0	NA	0	NA	0	NA	0	0	0	0	NA	NA	NA	NA	0	0	0	0	NO
DRO_B0024	A2G07_15210	DRB0022		1	0	2	0	0	NA	NA	NA	NA	NA	0	NA	0	NA	0	NA	0	NA	0	0	0	0	NA	NA	NA	NA	0	0	0	0	NO
DRO_B0025	A2G07_15205	DRB0023		2	2	1	1	0	NA	NA	NA	NA	NA	0	NA	0	NA	0	NA	0	NA	0	0	0	0	NA	NA	NA	NA	0	0	0	0	NO
DRO_B0026	A2G07_15200	DRB0024		0	0	3	0	0	NA	NA	NA	NA	NA	0	NA	0	NA	0	NA	0	NA	0	0	0	0	NA	NA	NA	NA	0	0	0	0	NO
DRO_B0027				1	0	4	0	0	NA	NA	NA	NA	NA	0	NA	0	NA	0	NA	0	NA	0	0	0	0	NA	NA	NA	NA	0	0	0	0	NO
DRO_B0028	A2G07_15190	DRB0026		1	0	3	0	0	NA	NA	NA	NA	NA	0	NA	0	NA	0	NA	0	NA	0	0	0	0	NA	NA	NA	NA	0	0	0	0	NO
DRO_B0029	A2G07_15185	DRB0027		1	0	2	0	0	NA	NA	NA	NA	NA	0	NA	0	NA	0	NA	0	NA	0	0	0	0	NA	NA	NA	NA	0	0	0	0	NO
DRO_B0030	A2G07_15180	DRB0028		1	0	2	0	0	NA	NA	NA	NA	NA	0	NA	0	NA	0	NA	0	NA	0	0	0	0	NA	NA	NA	NA	0	0	0	0	NO
DRO_B0031	A2G07_15175	DRB0029		3	0	3	0	0	NA	NA	NA	NA	NA	0	NA	0	NA	0	NA	0	NA	0	0	0	0	NA	NA	NA	NA	0	0	0	0	NO
DRO_B0032	A2G07_15170	DRB0030		1	0	1	0	0	NA	NA	NA	NA	NA	0	NA	0	NA	0	NA	0	NA	0	0	0	0	NA	NA	NA	NA	0	0	0	0	NO
DRO_B0033	A2G07_15165	DRB0031		1	0	1	0	0	NA	NA	NA	NA	NA	0	NA	0	NA	0	NA	0	NA	0	0	0	0	NA	NA	NA	NA	0	0	0	0	NO
DRO_B0034				0	0	0	0	0	NA	NA	NA	NA	NA	0	NA	0	NA	0	NA	0	NA	0	0	0	0	NA	NA	NA	NA	0	0	0	0	NO
DRO_B0035	A2G07_15160	DRB0032		1	1	3	2	0	NA	NA	NA	NA	NA	0	AACCCTGTGTTTTGGTTCCATCAAAAAAGGAACA	0	TGTTCCTTTTTTGATGGAAC	0	NA	0	NA	1	1	0	0	NA	NA	NA	NA	0	0	0	0	YES
DRO_B0036	A2G07_15155	DRB0033		1	1	0	0	0	NA	NA	NA	NA	NA	0	AACCCTGTGTTTTGGTTCCATCAAAAAAGGAACA	0	TGTTCCTTTTTTGATGGAAC	0	NA	0	NA	1	1	0	0	NA	NA	NA	NA	0	0	0	0	YES
DRO_B0037	A2G07_15150	DRB0034		0	0	0	0	0	NA	NA	NA	NA	NA	0	NA	0	NA	0	NA	0	NA	0	0	0	0	NA	NA	NA	NA	0	0	0	0	NO
DRO_B0038	A2G07_15145	DRB0035		0	0	0	0	0	NA	NA	NA	NA	NA	0	NA	0	NA	0	NA	0	NA	0	0	0	0	NA	NA	NA	NA	0	0	0	0	NO
DRO_B0039				3	2	0	0	0	NA	NA	NA	NA	NA	0	NA	0	NA	0	NA	0	NA	0	0	0	0	NA	NA	NA	NA	0	0	0	0	NO
DRO_B0040				4	2	1	0	0	NA	NA	NA	NA	NA	0	NA	0	NA	0	NA	0	NA	0	0	0	0	NA	NA	NA	NA	0	0	0	0	NO
DRO_B0041	A2G07_15135	DRB0037		5	0	5	0	0	NA	NA	NA	NA	NA	0	NA	0	NA	0	NA	0	NA	0	0	0	0	NA	NA	NA	NA	0	0	0	0	NO
DRO_B0042	A2G07_15130	DRB0039		5	0	4	0	0	NA	NA	NA	NA	NA	0	NA	0	NA	0	NA	0	NA	0	0	0	0	NA	NA	NA	NA	0	0	0	0	NO
DRO_B0043	A2G07_15120	DRB0041		3	0	3	0	0	NA	NA	NA	NA	NA	0	NA	0	NA	0	NA	0	NA	0	0	0	0	NA	NA	NA	NA	0	0	0	0	NO
DRO_B0044	A2G07_15115	DRB0042		1	0	0	0	0	NA	NA	NA	NA	NA	0	NA	0	NA	0	NA	0	NA	0	0	0	0	NA	NA	NA	NA	0	0	0	0	NO
DRO_B0045	A2G07_15110	DRB0043		3	2	2	1	0	NA	NA	NA	NA	NA	0	NA	0	NA	0	NA	0	NA	0	0	0	0	NA	NA	NA	NA	0	0	0	0	NO
DRO_B0046				2	1	1	0	0	NA	NA	NA	NA	NA	0	NA	0	NA	0	NA	0	NA	0	0	0	0	NA	NA	NA	NA	0	0	0	0	NO
DRO_B0047	A2G07_15105	DRB0044		0	0	1	0	0	NA	NA	NA	NA	NA	0	NA	0	NA	0	NA	0	NA	0	0	0	0	NA	NA	NA	NA	0	0	0	0	NO
DRO_B0048	A2G07_15095	DRB0046		0	0	0	0	0	NA	NA	NA	NA	NA	0	NA	0	NA	0	NA	0	NA	0	0	0	0	NA	NA	NA	NA	0	0	0	0	NO
DRO_B0049	A2G07_15085	DRB0048		1	1	0	0	0	NA	NA	NA	NA	NA	0	NA	0	NA	0	NA	0	NA	0	0	0	0	NA	NA	NA	NA	0	0	0	0	NO
DRO_B0050	A2G07_15080	DRB0049		2	1	0	0	0	NA	NA	NA	NA	NA	0	NA	0	NA	0	NA	0	NA	0	0	0	0	NA	NA	NA	NA	0	0	0	0	NO
DRO_B0051	A2G07_15075	DRB0050		0	0	2	0	0	NA	NA	NA	NA	NA	0	NA	0	NA	0	NA	0	NA	0	0	0	0	NA	NA	NA	NA	0	0	0	0	NO
DRO_B0052	A2G07_15070	DRB0051		0	0	0	0	0	NA	NA	NA	NA	NA	0	NA	0	NA	0	NA	0	NA	0	0	0	0	NA	NA	NA	NA	0	0	0	0	NO
DRO_B0053	A2G07_15065	DRB0052		1	0	1	0	0	NA	NA	NA	NA	NA	0	NA	0	NA	0	NA	0	NA	0	0	0	0	NA	NA	NA	NA	0	0	0	0	NO
DRO_B0054	A2G07_15060	DR0800		3	0	4	0	0	NA	NA	NA	NA	NA	0	NA	0	NA	0	NA	0	NA	0	0	0	0	NA	NA	NA	NA	0	0	0	0	NO
DRO_B0055	A2G07_15055	DRB0053		2	1	1	0	0	NA	NA	NA	NA	NA	0	NA	0	NA	0	NA	0	NA	0	0	0	0	NA	NA	NA	NA	0	0	0	0	NO
DRO_B0056	A2G07_15050	DRB0054		4	3	3	3	0	NA	NA	NA	NA	NA	0	NA	0	NA	0	NA	0	NA	0	0	0	0	NA	NA	NA	NA	0	0	0	0	NO
DRO_B0057	A2G07_15045	DRB0055		0	0	0	0	0	NA	NA	NA	NA	NA	0	NA	0	NA	0	NA	0	NA	0	0	0	0	NA	NA	NA	NA	0	0	0	0	NO
DRO_B0058	A2G07_10060	DRB0056		1	1	0	0	0	NA	NA	NA	NA	NA	0	NA	0	NA	0	NA	0	NA	0	0	0	0	NA	NA	NA	NA	0	0	0	0	NO
DRO_B0059	A2G07_07540	DRB0117		0	0	2	1	0	NA	NA	NA	NA	NA	0	NA	0	NA	0	NA	0	NA	0	0	0	0	NA	NA	NA	NA	0	0	0	0	NO
DRO_B0060	A2G07_15230	DRB0018		0	0	0	0	0	NA	NA	NA	NA	NA	0	NA	0	NA	0	NA	0	NA	0	0	0	0	NA	NA	NA	NA	0	0	0	0	NO
DRO_B0061	A2G07_00345	DR0010		0	0	0	0	0	NA	NA	NA	NA	NA	0	NA	0	NA	0	NA	0	NA	0	0	0	0	NA	NA	NA	NA	0	0	0	0	NO
DRO_B0062	A2G07_15025	DRB0059		2	0	0	0	1	FinalPeaks_6	FinalPeaks_6	DRO_B	67601	67801	0	NA	0	NA	0	NA	0	NA	0	0	0	0	NA	NA	NA	NA	0	0	0	0	NO
DRO_B0063	A2G07_15760	DRB0060		2	1	4	2	0	NA	NA	NA	NA	NA	0	NA	0	NA	0	NA	0	NA	0	0	0	0	NA	NA	NA	NA	0	0	0	0	NO
DRO_B0064	A2G07_15015	DRB0061		0	0	2	1	0	NA	NA	NA	NA	NA	0	NA	0	NA	0	NA	0	NA	0	0	0	0	NA	NA	NA	NA	0	0	0	0	NO
DRO_B0065	A2G07_15010	DRB0062		2	1	1	0	0	NA	NA	NA	NA	NA	0	NA	0	NA	0	NA	0	NA	0	0	0	0	NA	NA	NA	NA	0	0	0	0	NO
DRO_B0066	A2G07_15005	DRB0063		1	0	0	0	0	NA	NA	NA	NA	NA	0	NA	0	NA	0	NA	0	NA	0	0	0	0	NA	NA	NA	NA	0	0	0	0	NO
DRO_B0067	A2G07_15000	DRB0064		1	0	1	0	0	NA	NA	NA	NA	NA	0	NA	0	NA	0	NA	0	NA	0	0	0	0	NA	NA	NA	NA	0	0	0	0	NO
DRO_B0068	A2G07_14995	DRB0065		0	0	1	0	0	NA	NA	NA	NA	NA	0	NA	0	NA	0	NA	0	NA	0	0	0	0	NA	NA	NA	NA	0	0	0	0	NO
DRO_B0069	A2G07_14990	DRB0066		0	0	3	0	0	NA	NA	NA	NA	NA	0	NA	0	NA	0	NA	0	NA	0	0	0	0	NA	NA	NA	NA	0	0	0	0	NO
DRO_B0070	A2G07_14990	DRB0066		0	0	2	0	0	NA	NA	NA	NA	NA	0	NA	0	NA	0	NA	0	NA	0	0	0	0	NA	NA	NA	NA	0	0	0	0	NO
DRO_B0071				5	0	5	0	0	NA	NA	NA	NA	NA	0	NA	0	NA	0	NA	0	NA	0	0	0	0	NA	NA	NA	NA	0	0	0	0	NO
DRO_B0072	A2G07_15720	DRB0067		3	0	4	0	0	NA	NA	NA	NA	NA	0	NA	0	NA	0	NA	0	NA	0	0	0	0	NA	NA	NA	NA	0	0	0	0	NO
DRO_B0073	A2G07_15715	DRB0068		1	1	2	1	0	NA	NA	NA	NA	NA	0	NA	0	NA	0	NA	0	NA	0	0	0	0	NA	NA	NA	NA	0	0	0	0	NO
DRO_B0074	A2G07_15710	DRB0069		0	0	0	0	0	NA	NA	NA	NA	NA	0	NA	0	NA	0	NA	0	NA	0	0	0	0	NA	NA	NA	NA	0	0	0	0	NO
DRO_B0075	A2G07_15705	DRB0070		1	0	4	0	0	NA	NA	NA	NA	NA	0	NA	0	NA	0	NA	0	NA	0	0	0	0	NA	NA	NA	NA	0	0	0	0	NO
DRO_B0076	A2G07_14965	DRB0071		1	0	2	0	0	NA	NA	NA	NA	NA	0	NA	0	NA	0	NA	0	NA	0	0	0	0	NA	NA	NA	NA	0	0	0	0	NO
DRO_B0077	A2G07_15695	DRB0072		5	0	5	0	0	NA	NA	NA	NA	NA	0	NA	0	NA	0	NA	0	NA	0	0	0	0	NA	NA	NA	NA	0	0	0	0	NO
DRO_B0078	A2G07_15690	DRB0073		5	0	5	0	0	NA	NA	NA	NA	NA	0	NA	0	NA	0	NA	0	NA	0	0	0	0	NA	NA	NA	NA	0	0	0	0	NO
DRO_B0079	A2G07_15685	DRB0074		5	0	5	0	0	NA	NA	NA	NA	NA	0	NA	0	NA	0	NA	0	NA	0	0	0	0	NA	NA	NA	NA	0	0	0	0	NO
DRO_B0080	A2G07_15680	DRB0075		5	0	5	0	0	NA	NA	NA	NA	NA	0	NA	0	NA	0	NA	0	NA	0	0	0	0	NA	NA	NA	NA	0	0	0	0	NO
DRO_B0081	A2G07_15675	DRB0076		4	0	4	0	0	NA	NA	NA	NA	NA	0	NA	0	NA	0	NA	0	NA	0	0	0	0	NA	NA	NA	NA	0	0	0	0	NO
DRO_B0082	A2G07_15670	DRB0077		0	0	2	0	0	NA	NA	NA	NA	NA	0	NA	0	NA	0	NA	0	NA	0	0	0	0	NA	NA	NA	NA	0	0	0	0	NO
DRO_B0083	A2G07_15665	DRB0078		0	0	0	0	0	NA	NA	NA	NA	NA	0	NA	0	NA	0	NA	0	NA	0	0	0	0	NA	NA	NA	NA	0	0	0	0	NO
DRO_B0084	A2G07_00160	DR0044		0	0	0	0	0	NA	NA	NA	NA	NA	0	NA	0	NA	0	NA	0	NA	0	0	0	0	NA	NA	NA	NA	0	0	0	0	NO
DRO_B0085	A2G07_15655	DRB0080		0	0	0	0	0	NA	NA	NA	NA	NA	0	NA	0	NA	0	NA	0	NA	0	0	0	0	NA	NA	NA	NA	0	0	0	0	NO
DRO_B0086	A2G07_15650	DRB0081		0	0	2	0	0	NA	NA	NA	NA	NA	0	NA	0	NA	0	NA	0	NA	0	0	0	0	NA	NA	NA	NA	0	0	0	0	NO
DRO_B0087	A2G07_15645	DRB0082		1	0	0	0	0	NA	NA	NA	NA	NA	0	NA	0	NA	0	NA	0	NA	0	0	0	0	NA	NA	NA	NA	0	0	0	0	NO
DRO_B0088	A2G07_15640	DRB0083		2	1	1	0	0	NA	NA	NA	NA	NA	0	NA	0	NA	0	NA	0	NA	0	0	0	0	NA	NA	NA	NA	0	0	0	0	NO
DRO_B0089				0	0	0	0	0	NA	NA	NA	NA	NA	0	NA	0	NA	0	NA	0	NA	0	0	0	0	NA	NA	NA	NA	0	0	0	0	NO
DRO_B0090	A2G07_15625	DRB0086		0	0	0	0	0	NA	NA	NA	NA	NA	0	NA	0	NA	0	NA	0	NA	0	0	0	0	NA	NA	NA	NA	0	0	0	0	NO
DRO_B0091	A2G07_15620	DRB0087		0	0	1	0	0	NA	NA	NA	NA	NA	0	NA	0	NA	0	NA	0	NA	0	0	0	0	NA	NA	NA	NA	0	0	0	0	NO
DRO_B0092	A2G07_15615	DRB0088		0	0	0	0	0	NA	NA	NA	NA	NA	0	NA	0	NA	0	NA	0	NA	0	0	0	0	NA	NA	NA	NA	0	0	0	0	NO
DRO_B0093	A2G07_15610	DRB0089		4	3	4	3	0	NA	NA	NA	NA	NA	0	NA	0	NA	0	NA	0	NA	0	0	0	0	NA	NA	NA	NA	0	0	0	0	NO
DRO_B0094	A2G07_15605	DRB0090		2	1	3	2	0	NA	NA	NA	NA	NA	0	NA	0	NA	0	NA	0	NA	0	0	0	0	NA	NA	NA	NA	0	0	0	0	NO
DRO_B0095	A2G07_15600	DRB0091		4	3	5	3	0	NA	NA	NA	NA	NA	0	NA	0	NA	0	NA	0	NA	0	0	0	0	NA	NA	NA	NA	0	0	0	0	NO
DRO_B0096	A2G07_15595	DRB0092		0	0	1	0	0	NA	NA	NA	NA	NA	0	NA	0	NA	0	NA	0	NA	0	0	0	0	NA	NA	NA	NA	0	0	0	0	NO
DRO_B0097	A2G07_15590	DRB0093		0	0	2	0	0	NA	NA	NA	NA	NA	0	NA	0	NA	0	NA	0	NA	0	0	0	0	NA	NA	NA	NA	0	0	0	0	NO
DRO_B0098	A2G07_15585	DRB0094		1	0	1	0	0	NA	NA	NA	NA	NA	0	NA	0	NA	0	NA	0	NA	0	0	0	0	NA	NA	NA	NA	0	0	0	0	NO
DRO_B0099				0	0	0	0	0	NA	NA	NA	NA	NA	0	NA	0	NA	0	NA	0	NA	0	0	0	0	NA	NA	NA	NA	0	0	0	0	NO
DRO_B0100	A2G07_15575	DRB0096		0	0	0	0	0	NA	NA	NA	NA	NA	0	NA	0	NA	0	NA	0	NA	0	0	0	0	NA	NA	NA	NA	0	0	0	0	NO
DRO_B0101	A2G07_15570	DRB0097		0	0	2	2	0	NA	NA	NA	NA	NA	0	NA	0	NA	0	NA	0	NA	0	0	0	0	NA	NA	NA	NA	0	0	0	0	NO
DRO_B0102	A2G07_15565	DRB0098		2	2	0	0	0	NA	NA	NA	NA	NA	0	NA	0	NA	0	NA	0	NA	0	0	0	0	NA	NA	NA	NA	0	0	0	0	NO
DRO_B0103				0	0	1	0	0	NA	NA	NA	NA	NA	0	NA	0	NA	0	NA	0	NA	0	0	0	0	NA	NA	NA	NA	0	0	0	0	NO
DRO_B0104	A2G07_15555	DRB0100		0	0	1	0	0	NA	NA	NA	NA	NA	0	NA	0	NA	0	NA	0	NA	0	0	0	0	NA	NA	NA	NA	0	0	0	0	NO
DRO_B0105				0	0	0	0	0	NA	NA	NA	NA	NA	0	NA	0	NA	0	NA	0	NA	0	0	0	0	NA	NA	NA	NA	0	0	0	0	NO
DRO_B0106	A2G07_15780	DR2036		2	1	1	0	0	NA	NA	NA	NA	NA	0	NA	0	NA	0	NA	0	NA	0	0	0	0	NA	NA	NA	NA	0	0	0	0	NO
DRO_B0107	A2G07_15950	DRB0102		0	0	1	0	0	NA	NA	NA	NA	NA	0	NA	0	NA	0	NA	0	NA	0	0	0	0	NA	NA	NA	NA	0	0	0	0	NO
DRO_B0108	A2G07_15480	DRB0113		0	0	0	0	0	NA	NA	NA	NA	NA	0	NA	0	NA	0	NA	0	NA	0	0	0	0	NA	NA	NA	NA	0	0	0	0	NO
DRO_B0109	A2G07_08710	DRB0059		0	0	0	0	0	NA	NA	NA	NA	NA	0	NA	0	NA	0	NA	0	NA	0	0	0	0	NA	NA	NA	NA	0	0	0	0	NO
DRO_B0110	A2G07_15530	DRB0104		2	1	1	0	0	NA	NA	NA	NA	NA	0	NA	0	NA	0	NA	0	NA	0	0	0	0	NA	NA	NA	NA	0	0	0	0	NO
DRO_B0111	A2G07_15520	DRB0106		2	1	1	0	0	NA	NA	NA	NA	NA	0	NA	0	NA	0	NA	0	NA	0	0	0	0	NA	NA	NA	NA	0	0	0	0	NO
DRO_B0112				1	0	1	0	0	NA	NA	NA	NA	NA	0	NA	0	NA	0	NA	0	NA	0	0	0	0	NA	NA	NA	NA	0	0	0	0	NO
DRO_B0113	A2G07_15515	DRB0107		2	0	3	0	0	NA	NA	NA	NA	NA	0	NA	0	NA	0	NA	0	NA	0	0	0	0	NA	NA	NA	NA	0	0	0	0	NO
DRO_B0114	A2G07_15510	DRB0108		2	0	4	0	0	NA	NA	NA	NA	NA	0	NA	0	NA	0	NA	0	NA	0	0	0	0	NA	NA	NA	NA	0	0	0	0	NO
DRO_B0115	A2G07_15505	DRB0109		2	0	4	0	0	NA	NA	NA	NA	NA	0	NA	0	NA	0	NA	0	NA	0	0	0	0	NA	NA	NA	NA	0	0	0	0	NO
DRO_B0116	A2G07_15500	DRB0110		2	0	5	0	0	NA	NA	NA	NA	NA	0	NA	0	NA	0	NA	0	NA	0	0	0	0	NA	NA	NA	NA	0	0	0	0	NO
DRO_B0117	A2G07_15495	DRB0111		2	0	5	0	0	NA	NA	NA	NA	NA	0	NA	0	NA	0	NA	0	NA	0	0	0	0	NA	NA	NA	NA	0	0	0	0	NO
DRO_B0118	A2G07_15490	DRB0112		4	3	5	3	0	NA	NA	NA	NA	NA	0	NA	0	NA	0	NA	0	NA	0	0	0	0	NA	NA	NA	NA	0	0	0	0	NO
DRO_B0119	A2G07_10060	DRB0056		1	1	0	0	0	NA	NA	NA	NA	NA	0	NA	0	NA	0	NA	0	NA	0	0	0	0	NA	NA	NA	NA	0	0	0	0	NO
DRO_B0120	A2G07_15535	DRB0103		0	0	0	0	0	NA	NA	NA	NA	NA	0	NA	0	NA	0	NA	0	NA	0	0	0	0	NA	NA	NA	NA	0	0	0	0	NO
DRO_B0121	A2G07_15480	DRB0113		0	0	0	0	0	NA	NA	NA	NA	NA	0	NA	0	NA	0	NA	0	NA	0	0	0	0	NA	NA	NA	NA	0	0	0	0	NO
DRO_B0122	A2G07_15470	DRB0116		4	3	5	3	0	NA	NA	NA	NA	NA	0	NA	0	NA	0	NA	0	NA	0	0	0	0	NA	NA	NA	NA	0	0	0	0	NO
DRO_B0123	A2G07_15380	DRB0134		1	0	2	1	0	NA	NA	NA	NA	NA	0	NA	0	NA	0	NA	0	NA	0	0	0	0	NA	NA	NA	NA	0	0	0	0	NO
DRO_B0124	A2G07_15460	DRB0118		2	1	1	0	0	NA	NA	NA	NA	NA	0	NA	0	NA	0	NA	0	NA	0	0	0	0	NA	NA	NA	NA	0	0	0	0	NO
DRO_B0125	A2G07_15455	DRB0119		2	1	1	0	0	NA	NA	NA	NA	NA	0	AACCTCGGACGGACGATTCTTCCAAAACACAAGA	0	TCTTGTGTTTTGGAAGAATC	0	NA	0	NA	1	1	0	0	NA	NA	NA	NA	0	0	0	0	YES
DRO_B0126	A2G07_01455	DR2425		0	0	0	0	0	NA	NA	NA	NA	NA	0	AACCTCGGACGGACGATTCTTCCAAAACACAAGA	0	TCTTGTGTTTTGGAAGAATC	0	NA	0	NA	1	1	0	0	NA	NA	NA	NA	0	0	0	0	YES
DRO_B0127				5	3	5	3	0	NA	NA	NA	NA	NA	0	AACCTCGGACGGACGATTCTTCCAAAACACAAGA	0	TCTTGTGTTTTGGAAGAATC	0	NA	0	NA	1	1	0	0	NA	NA	NA	NA	0	0	0	0	YES
DRO_B0128	A2G07_15445	DRB0121		3	2	3	2	0	NA	NA	NA	NA	NA	0	CCACCTGCGCCTCGGCTACGGTCAAAGCGTCATC	0	NA	0	NA	0	NA	1	0	0	0	NA	NA	NA	NA	0	0	0	0	YES
DRO_B0129	A2G07_15440	DRB0122		4	3	3	2	0	NA	NA	NA	NA	NA	0	NA	0	NA	0	NA	0	NA	0	0	0	0	NA	NA	NA	NA	0	0	0	0	NO
DRO_B0130	A2G07_15435	DRB0123		4	3	3	2	0	NA	NA	NA	NA	NA	0	NA	0	NA	0	NA	0	NA	0	0	0	0	NA	NA	NA	NA	0	0	0	0	NO
DRO_B0131	A2G07_15430	DRB0124		4	3	5	3	0	NA	NA	NA	NA	NA	0	NA	0	NA	0	NA	0	NA	0	0	0	0	NA	NA	NA	NA	0	0	0	0	NO
DRO_B0132	A2G07_15425	DRB0125		5	3	5	3	0	NA	NA	NA	NA	NA	0	NA	0	NA	0	NA	0	NA	0	0	0	0	NA	NA	NA	NA	0	0	0	0	NO
DRO_B0133	A2G07_15420	DRB0126		1	0	3	0	0	NA	NA	NA	NA	NA	0	NA	0	NA	0	NA	0	NA	0	0	0	0	NA	NA	NA	NA	0	0	0	0	NO
DRO_B0134	A2G07_15410	DRB0128		0	0	2	0	0	NA	NA	NA	NA	NA	0	NA	0	NA	0	NA	0	NA	0	0	0	0	NA	NA	NA	NA	0	0	0	0	NO
DRO_B0135	A2G07_15405	DRB0129		0	0	1	0	0	NA	NA	NA	NA	NA	0	NA	0	NA	0	NA	0	NA	0	0	0	0	NA	NA	NA	NA	0	0	0	0	NO
DRO_B0136	A2G07_15395	DRB0131		0	0	1	0	0	NA	NA	NA	NA	NA	0	NA	0	NA	0	NA	0	NA	0	0	0	0	NA	NA	NA	NA	0	0	0	0	NO
DRO_B0137	A2G07_15025	DRB0059		0	0	0	0	0	NA	NA	NA	NA	NA	0	NA	0	NA	0	NA	0	NA	0	0	0	0	NA	NA	NA	NA	0	0	0	0	NO
DRO_B0138	A2G07_08710	DRB0059		0	0	0	0	0	NA	NA	NA	NA	NA	0	NA	0	NA	0	NA	0	NA	0	0	0	0	NA	NA	NA	NA	0	0	0	0	NO
DRO_B0139	A2G07_15385	DRB0133		2	0	3	0	0	NA	NA	NA	NA	NA	0	NA	0	NA	0	NA	0	NA	0	0	0	0	NA	NA	NA	NA	0	0	0	0	NO
DRO_B0140	A2G07_07540	DRB0117		0	0	2	1	0	NA	NA	NA	NA	NA	0	NA	0	NA	0	NA	0	NA	0	0	0	0	NA	NA	NA	NA	0	0	0	0	NO
DRO_B0141				3	0	4	0	0	NA	NA	NA	NA	NA	0	NA	0	NA	0	NA	0	NA	0	0	0	0	NA	NA	NA	NA	0	0	0	0	NO
DRO_B0142	A2G07_15370	DRB0136		3	0	4	0	0	NA	NA	NA	NA	NA	0	NA	0	NA	0	NA	0	NA	0	0	0	0	NA	NA	NA	NA	0	0	0	0	NO
DRO_B0143	A2G07_15365	DRB0137		3	0	5	0	0	NA	NA	NA	NA	NA	0	NA	0	NA	0	NA	0	NA	0	0	0	0	NA	NA	NA	NA	0	0	0	0	NO
DRO_B0144	A2G07_15360	DRB0138		0	0	0	0	0	NA	NA	NA	NA	NA	0	NA	0	NA	0	NA	0	NA	0	0	0	0	NA	NA	NA	NA	0	0	0	0	NO
DRO_B0145	A2G07_15350	DR0255		0	0	2	2	0	NA	NA	NA	NA	NA	0	NA	0	NA	0	NA	0	NA	0	0	0	0	NA	NA	NA	NA	0	0	0	0	NO
DRO_B0146	A2G07_15345	DRB0140		0	0	0	0	0	NA	NA	NA	NA	NA	0	NA	0	NA	0	NA	0	NA	0	0	0	0	NA	NA	NA	NA	0	0	0	0	NO
DRO_B0147	A2G07_15335	DRB0142		2	2	2	2	0	NA	NA	NA	NA	NA	0	NA	0	NA	0	NA	0	NA	0	0	0	0	NA	NA	NA	NA	0	0	0	0	NO
DRO_B0148	A2G07_15330	DRB0143		0	0	2	2	0	NA	NA	NA	NA	NA	0	NA	0	NA	0	NA	0	NA	0	0	0	0	NA	NA	NA	NA	0	0	0	0	NO
DRO_B0149	A2G07_15325	DRB0144		0	0	0	0	0	NA	NA	NA	NA	NA	0	NA	0	NA	0	NA	0	NA	0	0	0	0	NA	NA	NA	NA	0	0	0	0	NO
DRO_B0150	A2G07_15320	DRB0145		0	0	0	0	0	NA	NA	NA	NA	NA	0	NA	0	NA	0	NA	0	NA	0	0	0	0	NA	NA	NA	NA	0	0	0	0	NO
DRO_C0001				3	0	2	0	0	NA	NA	NA	NA	NA	0	NA	0	NA	0	NA	0	NA	0	0	0	0	NA	NA	NA	NA	0	0	0	0	NO
DRO_C0002	A2G07_15905	DRC0003		3	0	0	0	0	NA	NA	NA	NA	NA	0	NA	0	NA	0	NA	0	NA	0	0	0	0	NA	NA	NA	NA	0	0	0	0	NO
DRO_C0003	A2G07_15920	DRC0005		0	0	4	3	0	NA	NA	NA	NA	NA	0	NA	0	NA	0	NA	0	NA	0	0	0	0	NA	NA	NA	NA	0	0	0	0	NO
DRO_C0004	A2G07_15925	DRC0006		1	0	2	2	0	NA	NA	NA	NA	NA	0	NA	0	NA	0	NA	0	NA	0	0	0	0	NA	NA	NA	NA	0	0	0	0	NO
DRO_C0005	A2G07_15930	DRC0007		1	0	0	0	0	NA	NA	NA	NA	NA	0	TCGAGCTAGTCGTAGAACTGTACGTAGCACAAGA	0	NA	0	NA	0	NA	1	0	0	0	NA	NA	NA	NA	0	0	0	0	YES
DRO_C0006	A2G07_15935	DRC0008		1	0	0	0	0	NA	NA	NA	NA	NA	0	NA	0	NA	0	NA	0	NA	0	0	0	0	NA	NA	NA	NA	0	0	0	0	NO
DRO_C0007	A2G07_15940	DRC0009		0	0	3	2	0	NA	NA	NA	NA	NA	0	NA	0	NA	0	NA	0	NA	0	0	0	0	NA	NA	NA	NA	0	0	0	0	NO
DRO_C0008	A2G07_15945	DRC0010		0	0	2	1	0	NA	NA	NA	NA	NA	0	NA	0	NA	0	NA	0	NA	0	0	0	0	NA	NA	NA	NA	0	0	0	0	NO
DRO_C0009	A2G07_15295	DRB0102		0	0	3	2	0	NA	NA	NA	NA	NA	0	NA	0	NA	0	NA	0	NA	0	0	0	0	NA	NA	NA	NA	0	0	0	0	NO
DRO_C0010				4	0	4	3	0	NA	NA	NA	NA	NA	0	NA	0	NA	0	NA	0	NA	0	0	0	0	NA	NA	NA	NA	0	0	0	0	NO
DRO_C0011	A2G07_15960	DRC0012		1	1	3	2	0	NA	NA	NA	NA	NA	0	NA	0	NA	0	NA	0	ATTACGTTATCCGCGTATT|AATACGCGGATAACGTAAT|ATTCTGTGAGAAGCATAGC|GCTATGCTTCTCACAGAAT	0	0	0	4	NA	NA	NA	NA	0	0	0	0	YES
DRO_C0012				3	1	1	1	1	FinalPeaks_7	FinalPeaks_7	DRO_C	12851	13201	1	GTTCTTTCGCACGAATTATGTCCAAAGCATACTC	1	GAGTATGCTTTGGACATAAT	1	GTATGCTTTGGACATAA	1	AGTATGCTTTGGACATAAT	1	1	0	2	NA	NA	NA	NA	0	0	0	0	YES
DRO_C0013	A2G07_15965	DRC0013		1	0	1	1	1	FinalPeaks_7	FinalPeaks_7	DRO_C	12851	13201	1	GTTCTTTCGCACGAATTATGTCCAAAGCATACTC	1	GAGTATGCTTTGGACATAAT	1	GTATGCTTTGGACATAA	1	AGTATGCTTTGGACATAAT	1	1	0	2	NA	NA	NA	NA	0	0	0	0	YES
DRO_C0014	A2G07_15970	DRC0014		1	0	0	0	0	NA	NA	NA	NA	NA	0	NA	0	NA	0	NA	0	NA	0	0	0	0	NA	NA	NA	NA	0	0	0	0	NO
DRO_C0015	A2G07_15975	DRC0015		0	0	3	3	0	NA	NA	NA	NA	NA	0	NA	0	NA	0	NA	0	NA	0	0	0	0	NA	NA	NA	NA	0	0	0	0	NO
DRO_C0016	A2G07_15980	DRC0016		3	1	1	1	1	FinalPeaks_9	FinalPeaks_9	DRO_C	16301	16551	1	ACTCTCGCAGGAAAACTACGCCAGAAGCATACTA	1	TAGTATGCTTCTGGCGTAGT	0	NA	1	ACTACGCCAGAAGCATACT	1	1	0	2	NA	NA	NA	NA	0	0	0	0	YES
DRO_C0017	A2G07_15985	DRC0017		1	0	3	2	1	FinalPeaks_9	FinalPeaks_9	DRO_C	16301	16551	1	ACTCTCGCAGGAAAACTACGCCAGAAGCATACTA	1	TAGTATGCTTCTGGCGTAGT	0	NA	1	ACTACGCCAGAAGCATACT	1	1	0	2	NA	NA	NA	NA	0	0	0	0	YES
DRO_C0018	A2G07_15990	DRC0018		0	0	4	3	0	NA	NA	NA	NA	NA	0	NA	0	NA	0	NA	0	NA	0	0	0	0	NA	NA	NA	NA	0	0	0	0	NO
DRO_C0019	A2G07_16000	DRC0020		0	0	0	0	0	NA	NA	NA	NA	NA	0	NA	0	NA	0	NA	0	NA	0	0	0	0	NA	NA	NA	NA	0	0	0	0	NO
DRO_C0020	A2G07_16005	DRC0021		4	0	0	0	0	NA	NA	NA	NA	NA	0	NA	0	NA	0	NA	0	NA	0	0	0	0	NA	NA	NA	NA	0	0	0	0	NO
DRO_C0021	A2G07_16015	DRC0023		0	0	5	3	1	FinalPeaks_10	FinalPeaks_10	DRO_C	24101	24401	1	TCTTCGTAGTCCCTGTTAGGCTAACAGAACAAAG	1	CTTTGTTCTGTTAGCCTAAC	0	NA	0	NA	2	2	0	0	NA	NA	NA	NA	0	0	0	0	YES
DRO_C0022	A2G07_15810	DRC0024		5	0	0	0	0	NA	NA	NA	NA	NA	0	NA	0	NA	0	NA	0	NA	0	0	0	0	NA	NA	NA	NA	0	0	0	0	NO
DRO_C0023				5	0	3	0	0	NA	NA	NA	NA	NA	0	NA	0	NA	0	NA	0	NA	0	0	0	0	NA	NA	NA	NA	0	0	0	0	NO
DRO_C0024	A2G07_16025	DRC0025		1	1	3	3	0	NA	NA	NA	NA	NA	0	NA	0	NA	0	NA	0	NA	0	0	0	0	NA	NA	NA	NA	0	0	0	0	NO
DRO_C0025	A2G07_15820	DRC0026		1	0	3	3	0	NA	NA	NA	NA	NA	0	NA	0	NA	0	NA	0	NA	0	0	0	0	NA	NA	NA	NA	0	0	0	0	NO
DRO_C0026	A2G07_15825	DRC0027		1	0	1	1	0	NA	NA	NA	NA	NA	0	NA	0	NA	0	NA	0	NA	0	0	0	0	NA	NA	NA	NA	0	0	0	0	NO
DRO_C0027	A2G07_16035	DR1874		3	0	0	0	0	NA	NA	NA	NA	NA	0	GCCAGCCAGCACCAGTTCGTCAAATCGCGTATAG	0	NA	0	NA	0	NA	1	0	0	0	NA	NA	NA	NA	0	0	0	0	YES
DRO_C0028	A2G07_12810	DR0144		1	0	2	1	0	NA	NA	NA	NA	NA	0	NA	0	NA	0	NA	0	NA	0	0	0	0	NA	NA	NA	NA	0	0	0	0	NO
DRO_C0029	A2G07_15845	DRC0030		2	1	3	2	0	NA	NA	NA	NA	NA	0	NA	0	NA	0	NA	0	NA	0	0	0	0	NA	NA	NA	NA	0	0	0	0	NO
DRO_C0030	A2G07_15845	DRC0030		1	1	3	2	0	NA	NA	NA	NA	NA	0	NA	0	NA	0	NA	0	NA	0	0	0	0	NA	NA	NA	NA	0	0	0	0	NO
DRO_C0031	A2G07_15220	DRB0020		2	1	4	3	0	NA	NA	NA	NA	NA	0	NA	0	NA	0	NA	0	NA	0	0	0	0	NA	NA	NA	NA	0	0	0	0	NO
DRO_C0032				3	2	4	3	0	NA	NA	NA	NA	NA	0	NA	0	NA	0	NA	0	NA	0	0	0	0	NA	NA	NA	NA	0	0	0	0	NO
DRO_C0033	A2G07_03340	DRC0033		1	0	3	3	0	NA	NA	NA	NA	NA	0	GACTTTTTATAAAAAATATGTAAATAGCATAGTA	0	TACTATGCTATTTACATATT	0	NA	0	AATATGTAAATAGCATAGT|ACTATGCTATTTACATATT	1	1	0	2	NA	NA	NA	NA	0	0	0	0	YES
DRO_C0034	A2G07_15865	DRC0034		5	0	0	0	1	FinalPeaks_11	FinalPeaks_11	DRO_C	35551	35701	1	AAGAATTGGCTTTAATTTGTTTAGGAGCGTAACA	1	TGTTACGCTCCTAAACAAAT	0	NA	1	ATTTGTTTAGGAGCGTAAC	1	1	0	2	NA	NA	NA	NA	0	0	0	0	YES
DRO_C0035	A2G07_15870	DRC0035		5	0	0	0	0	NA	NA	NA	NA	NA	0	NA	0	NA	0	NA	0	NA	0	0	0	0	NA	NA	NA	NA	0	0	0	0	NO
DRO_C0036	A2G07_15875	DRC0036		1	0	0	0	0	NA	NA	NA	NA	NA	0	NA	0	NA	0	NA	0	NA	0	0	0	0	NA	NA	NA	NA	0	0	0	0	NO
DRO_C0037	A2G07_15880	DRC0037		3	0	0	0	0	NA	NA	NA	NA	NA	0	NA	0	NA	0	NA	0	NA	0	0	0	0	NA	NA	NA	NA	0	0	0	0	NO
DRO_C0038	A2G07_15885	DRC0038		4	0	0	0	0	NA	NA	NA	NA	NA	0	NA	0	NA	0	NA	0	NA	0	0	0	0	NA	NA	NA	NA	0	0	0	0	NO
DRO_C0039	A2G07_15890	DRC0039		4	0	0	0	0	NA	NA	NA	NA	NA	0	NA	0	TTTTCCGGTTTGACCAAAGT	0	NA	0	NA	0	1	0	0	NA	NA	NA	NA	0	0	0	0	YES
DRO_C0040	A2G07_15895	DRC0040		3	0	1	0	0	NA	NA	NA	NA	NA	0	NA	0	NA	0	NA	0	NA	0	0	0	0	NA	NA	NA	NA	0	0	0	0	NO
DRO_C0041				4	0	3	0	0	NA	NA	NA	NA	NA	0	NA	0	NA	0	NA	0	NA	0	0	0	0	NA	NA	NA	NA	0	0	0	0	NO
DRO_0001	A2G07_00390	DR0001		2	1	5	3	1	FinalPeaks_12|FinalPeaks_13	FinalPeaks_12	DRO_	1001	1301	0	NA	0	NA	0	NA	0	NA	1	1	0	2	FinalPeaks_13	DRO_	1451	2451	CCTATCTGTTAACTGTTCTTCTTAAAAAATAAAA	TTTTATTTTTTAAGAAGAAC	0	0	YES
DRO_0002	A2G07_00385	DR0002		0	0	0	0	1	FinalPeaks_14	FinalPeaks_14	DRO_	3201	3451	0	NA	0	NA	0	NA	0	NA	0	0	0	0	NA	NA	NA	NA	0	0	0	0	NO
DRO_0003	A2G07_00380	DR0235	ddrC	1	0	5	3	1	FinalPeaks_15	FinalPeaks_15	DRO_	3851	4801	1	TTCCGTGCTGATTTGTTATGTCAAAAACATAATC	1	GATTATGTTTTTGACATAAC	1	TTATGTCAAAAACATAA	1	ATTATGTTTTTGACATAAC	2	2	0	2	NA	NA	NA	NA	0	0	0	0	YES
DRO_0004	A2G07_00375	DR0004		1	1	0	0	1	FinalPeaks_15	FinalPeaks_15	DRO_	3851	4801	1	TTCCGTGCTGATTTGTTATGTCAAAAACATAATC	1	GATTATGTTTTTGACATAAC	1	TTATGTCAAAAACATAA	1	ATTATGTTTTTGACATAAC	2	2	0	2	NA	NA	NA	NA	0	0	0	0	YES
DRO_0005	A2G07_00370	DR0005		1	0	5	0	1	FinalPeaks_16	FinalPeaks_16	DRO_	5301	5651	0	NA	0	NA	0	NA	0	NA	0	0	0	0	NA	NA	NA	NA	0	0	0	0	NO
DRO_0006	A2G07_00365	DR0006		0	0	1	1	0	NA	NA	NA	NA	NA	0	NA	0	NA	0	NA	0	NA	0	0	0	0	NA	NA	NA	NA	0	0	0	0	NO
DRO_0007	A2G07_00360	DR0007		5	3	5	3	0	NA	NA	NA	NA	NA	0	NA	0	NA	0	NA	0	NA	0	0	0	0	NA	NA	NA	NA	0	0	0	0	NO
DRO_0008	A2G07_00355	DR0008		5	3	4	2	0	NA	NA	NA	NA	NA	0	NA	0	NA	0	NA	0	NA	0	0	0	0	NA	NA	NA	NA	0	0	0	0	NO
DRO_0009	A2G07_00350	DR0009		0	0	0	0	0	NA	NA	NA	NA	NA	0	NA	0	NA	0	NA	0	NA	0	0	0	0	NA	NA	NA	NA	0	0	0	0	NO
DRO_0010	A2G07_15230	DRB0018		0	0	0	0	0	NA	NA	NA	NA	NA	0	NA	0	NA	0	NA	0	NA	0	0	0	0	NA	NA	NA	NA	0	0	0	0	NO
DRO_0011	A2G07_14730	DRA0253		0	0	0	0	0	NA	NA	NA	NA	NA	0	NA	0	NA	0	NA	0	NA	0	0	0	0	NA	NA	NA	NA	0	0	0	0	NO
DRO_0012	A2G07_00340	DR0011		2	0	2	0	0	NA	NA	NA	NA	NA	0	NA	0	NA	0	NA	0	NA	0	0	0	0	NA	NA	NA	NA	0	0	0	0	NO
DRO_0013	A2G07_00335	DR0012		1	0	0	0	0	NA	NA	NA	NA	NA	0	NA	0	NA	0	NA	0	NA	0	0	0	0	NA	NA	NA	NA	0	0	0	0	NO
DRO_0014	A2G07_00330	DR0013		1	0	0	0	0	NA	NA	NA	NA	NA	0	NA	0	NA	0	NA	0	NA	0	0	0	0	NA	NA	NA	NA	0	0	0	0	NO
DRO_0015	A2G07_00325	DR0014		1	0	4	0	0	NA	NA	NA	NA	NA	0	NA	0	NA	0	NA	0	NA	0	0	0	0	NA	NA	NA	NA	0	0	0	0	NO
DRO_0016	A2G07_00320	DR0015		2	0	4	0	0	NA	NA	NA	NA	NA	0	NA	0	NA	0	NA	0	NA	0	0	0	0	NA	NA	NA	NA	0	0	0	0	NO
DRO_0017	A2G07_00315	DR0016		0	0	1	0	0	NA	NA	NA	NA	NA	0	NA	0	NA	0	NA	0	NA	0	0	0	0	NA	NA	NA	NA	0	0	0	0	NO
DRO_0018	A2G07_00310	DR0017		0	0	1	0	0	NA	NA	NA	NA	NA	0	NA	0	NA	0	NA	0	NA	0	0	0	0	NA	NA	NA	NA	0	0	0	0	NO
DRO_0019	A2G07_00305	DR0018		0	0	3	1	0	NA	NA	NA	NA	NA	0	NA	0	NA	0	NA	0	NA	0	0	0	0	NA	NA	NA	NA	0	0	0	0	NO
DRO_0020				0	0	2	1	0	NA	NA	NA	NA	NA	0	NA	0	NA	0	NA	0	NA	0	0	0	0	NA	NA	NA	NA	0	0	0	0	NO
DRO_0021				0	0	0	0	0	NA	NA	NA	NA	NA	0	NA	0	NA	0	NA	0	NA	0	0	0	0	NA	NA	NA	NA	0	0	0	0	NO
DRO_0022	A2G07_00290	DR0021		2	1	1	1	0	NA	NA	NA	NA	NA	0	NA	0	NA	0	NA	0	ATTTCGCCCTGAACGAAAA|TTTTCGTTCAGGGCGAAAT	0	0	0	2	NA	NA	NA	NA	0	0	0	0	YES
DRO_0023				1	0	1	0	0	NA	NA	NA	NA	NA	0	NA	0	NA	0	NA	0	NA	0	0	0	0	NA	NA	NA	NA	0	0	0	0	NO
DRO_0024	A2G07_00270	DR0023		1	0	2	0	0	NA	NA	NA	NA	NA	0	NA	0	NA	0	NA	0	NA	0	0	0	0	NA	NA	NA	NA	0	0	0	0	NO
DRO_0025	A2G07_00265	DR0024		3	0	3	0	0	NA	NA	NA	NA	NA	0	NA	0	NA	0	NA	0	NA	0	0	0	0	NA	NA	NA	NA	0	0	0	0	NO
DRO_0026	A2G07_00260	DR0025		1	1	1	1	0	NA	NA	NA	NA	NA	0	NA	0	NA	0	NA	0	NA	0	0	0	0	NA	NA	NA	NA	0	0	0	0	NO
DRO_0027	A2G07_00255	DR0026		1	0	2	1	0	NA	NA	NA	NA	NA	0	NA	0	NA	0	NA	0	NA	0	0	0	0	NA	NA	NA	NA	0	0	0	0	NO
DRO_0028	A2G07_00250	DR0027		2	1	2	1	0	NA	NA	NA	NA	NA	0	NA	0	NA	0	NA	0	NA	0	0	0	0	NA	NA	NA	NA	0	0	0	0	NO
DRO_0029	A2G07_00245	DR0028		1	0	2	0	0	NA	NA	NA	NA	NA	0	NA	0	NA	0	NA	0	NA	0	0	0	0	NA	NA	NA	NA	0	0	0	0	NO
DRO_0030	A2G07_00240	DR0029		1	0	1	0	0	NA	NA	NA	NA	NA	0	NA	0	NA	0	NA	0	NA	0	0	0	0	NA	NA	NA	NA	0	0	0	0	NO
DRO_0031	A2G07_00235	DR0030		1	0	1	0	0	NA	NA	NA	NA	NA	0	NA	0	NA	0	NA	0	NA	0	0	0	0	NA	NA	NA	NA	0	0	0	0	NO
DRO_0032	A2G07_00230	DR0031		2	0	2	0	0	NA	NA	NA	NA	NA	0	NA	0	NA	0	NA	0	NA	0	0	0	0	NA	NA	NA	NA	0	0	0	0	NO
DRO_0033	A2G07_00225	DR0032		0	0	1	0	0	NA	NA	NA	NA	NA	0	NA	0	NA	0	NA	0	NA	0	0	0	0	NA	NA	NA	NA	0	0	0	0	NO
DRO_0034	A2G07_00220	DR0033		0	0	0	0	0	NA	NA	NA	NA	NA	0	NA	0	NA	0	NA	0	NA	0	0	0	0	NA	NA	NA	NA	0	0	0	0	NO
DRO_0035	A2G07_00215	DR0034		0	0	0	0	0	NA	NA	NA	NA	NA	0	NA	0	NA	0	NA	0	NA	0	0	0	0	NA	NA	NA	NA	0	0	0	0	NO
DRO_0036	A2G07_00210	DR0035		4	0	5	0	0	NA	NA	NA	NA	NA	0	NA	0	NA	0	NA	0	NA	0	0	0	0	NA	NA	NA	NA	0	0	0	0	NO
DRO_0037	A2G07_00205	DR0036		5	0	5	0	0	NA	NA	NA	NA	NA	0	NA	0	NA	0	NA	0	NA	0	0	0	0	NA	NA	NA	NA	0	0	0	0	NO
DRO_0038	A2G07_00200	DR0037		0	0	1	0	0	NA	NA	NA	NA	NA	0	AACTCGGCGCGGGTGCGCGGGTCGGAACGGAAGA	0	NA	0	NA	0	NA	1	0	0	0	NA	NA	NA	NA	0	0	0	0	YES
DRO_0039	A2G07_00195	DR0038		0	0	1	1	0	NA	NA	NA	NA	NA	0	NA	0	NA	0	NA	0	NA	0	0	0	0	NA	NA	NA	NA	0	0	0	0	NO
DRO_0040	A2G07_00190	DR0039		0	0	1	0	0	NA	NA	NA	NA	NA	0	NA	0	NA	0	NA	0	NA	0	0	0	0	NA	NA	NA	NA	0	0	0	0	NO
DRO_0041	A2G07_00190	DR0039		2	1	0	0	0	NA	NA	NA	NA	NA	0	NA	0	NA	0	NA	0	NA	0	0	0	0	NA	NA	NA	NA	0	0	0	0	NO
DRO_0042	A2G07_00185	DR0040		2	1	0	0	0	NA	NA	NA	NA	NA	0	NA	0	NA	0	NA	0	NA	0	0	0	0	NA	NA	NA	NA	0	0	0	0	NO
DRO_0043	A2G07_00180	DR0041		0	0	0	0	0	NA	NA	NA	NA	NA	0	NA	0	NA	0	NA	0	NA	0	0	0	0	NA	NA	NA	NA	0	0	0	0	NO
DRO_0044				0	0	0	0	0	NA	NA	NA	NA	NA	0	NA	0	NA	0	NA	0	NA	0	0	0	0	NA	NA	NA	NA	0	0	0	0	NO
DRO_0045	A2G07_00165	DR0043		1	0	1	0	0	NA	NA	NA	NA	NA	0	NA	0	NA	0	NA	0	NA	0	0	0	0	NA	NA	NA	NA	0	0	0	0	NO
DRO_0046	A2G07_00160	DR0044		3	1	1	0	0	NA	NA	NA	NA	NA	0	TTTTATCCGGGTAAAATCTGGACATGACGGAACC	0	GGTTCCGTCATGTCCAGATT	0	NA	0	AATCTGGACATGACGGAAC|GTTCCGTCATGTCCAGATT	1	1	0	2	NA	NA	NA	NA	0	0	0	0	YES
DRO_0047	A2G07_00155	DR0045		4	2	4	3	0	NA	NA	NA	NA	NA	0	TTTTATCCGGGTAAAATCTGGACATGACGGAACC	0	GGTTCCGTCATGTCCAGATT	0	NA	0	AATCTGGACATGACGGAAC|GTTCCGTCATGTCCAGATT	1	1	0	2	NA	NA	NA	NA	0	0	0	0	YES
DRO_0048	A2G07_00150	DR0046		5	3	4	3	0	NA	NA	NA	NA	NA	0	NA	0	NA	0	NA	0	NA	0	0	0	0	NA	NA	NA	NA	0	0	0	0	NO
DRO_0049	A2G07_00145	DR0047		1	0	2	1	0	NA	NA	NA	NA	NA	0	NA	0	NA	0	NA	0	NA	0	0	0	0	NA	NA	NA	NA	0	0	0	0	NO
DRO_0050	A2G07_00140	DR0048		1	0	1	0	0	NA	NA	NA	NA	NA	0	NA	0	NA	0	NA	0	NA	0	0	0	0	NA	NA	NA	NA	0	0	0	0	NO
DRO_0051	A2G07_00135	DR0049		2	1	2	1	0	NA	NA	NA	NA	NA	0	NA	0	NA	0	NA	0	NA	0	0	0	0	NA	NA	NA	NA	0	0	0	0	NO
DRO_0052	A2G07_00130	DR0050		0	0	0	0	0	NA	NA	NA	NA	NA	0	NA	0	NA	0	NA	0	NA	0	0	0	0	NA	NA	NA	NA	0	0	0	0	NO
DRO_0053				0	0	1	0	0	NA	NA	NA	NA	NA	0	NA	0	NA	0	NA	0	NA	0	0	0	0	NA	NA	NA	NA	0	0	0	0	NO
DRO_0054	A2G07_00125	DR0052		1	0	1	0	0	NA	NA	NA	NA	NA	0	NA	0	NA	0	NA	0	NA	0	0	0	0	NA	NA	NA	NA	0	0	0	0	NO
DRO_0055	A2G07_00120	DR0053		0	0	1	0	0	NA	NA	NA	NA	NA	0	NA	0	NA	0	NA	0	NA	0	0	0	0	NA	NA	NA	NA	0	0	0	0	NO
DRO_0056	A2G07_00115	DR0054		3	3	3	3	0	NA	NA	NA	NA	NA	0	NA	0	NA	0	NA	0	NA	0	0	0	0	NA	NA	NA	NA	0	0	0	0	NO
DRO_0057	A2G07_00110	DR0055		4	3	3	2	0	NA	NA	NA	NA	NA	0	NA	0	NA	0	NA	0	NA	0	0	0	0	NA	NA	NA	NA	0	0	0	0	NO
DRO_0058	A2G07_00105	DR0056		1	0	0	0	0	NA	NA	NA	NA	NA	0	NA	0	NA	0	NA	0	NA	0	0	0	0	NA	NA	NA	NA	0	0	0	0	NO
DRO_0059	A2G07_00100	DR0057		1	0	0	0	0	NA	NA	NA	NA	NA	0	NA	0	NA	0	NA	0	NA	0	0	0	0	NA	NA	NA	NA	0	0	0	0	NO
DRO_0060	A2G07_00095	DR0058		1	0	0	0	0	NA	NA	NA	NA	NA	0	NA	0	NA	0	NA	0	NA	0	0	0	0	NA	NA	NA	NA	0	0	0	0	NO
DRO_0061	A2G07_00090	DR0061		4	0	4	0	0	NA	NA	NA	NA	NA	0	NA	0	NA	0	NA	0	NA	0	0	0	0	NA	NA	NA	NA	0	0	0	0	NO
DRO_0062	A2G07_00080	DR0062		0	0	1	0	0	NA	NA	NA	NA	NA	0	NA	0	NA	0	NA	0	NA	0	0	0	0	NA	NA	NA	NA	0	0	0	0	NO
DRO_0063	A2G07_00075	DR0063		2	1	2	1	0	NA	NA	NA	NA	NA	0	NA	0	NA	0	NA	0	NA	0	0	0	0	NA	NA	NA	NA	0	0	0	0	NO
DRO_0064	A2G07_00070	DR0064		4	3	4	3	0	NA	NA	NA	NA	NA	0	NA	0	NA	0	NA	0	NA	0	0	0	0	NA	NA	NA	NA	0	0	0	0	NO
DRO_0065	A2G07_00065	DR0065		2	1	2	1	0	NA	NA	NA	NA	NA	0	NA	0	NA	0	NA	0	NA	0	0	0	0	NA	NA	NA	NA	0	0	0	0	NO
DRO_0066	A2G07_00060	DR0066		2	1	1	0	0	NA	NA	NA	NA	NA	0	NA	0	NA	0	NA	0	NA	0	0	0	0	NA	NA	NA	NA	0	0	0	0	NO
DRO_0067	A2G07_00055	DR0067		1	1	0	0	0	NA	NA	NA	NA	NA	0	NA	0	NA	0	NA	0	NA	0	0	0	0	NA	NA	NA	NA	0	0	0	0	NO
DRO_0068	A2G07_00050	DR0068		0	0	0	0	0	NA	NA	NA	NA	NA	0	NA	0	NA	0	NA	0	NA	0	0	0	0	NA	NA	NA	NA	0	0	0	0	NO
DRO_0069	A2G07_00045	DR0069		0	0	0	0	0	NA	NA	NA	NA	NA	0	NA	0	GGTTATGACCCTGGCCGAAC	0	NA	0	NA	0	1	0	0	NA	NA	NA	NA	0	0	0	0	YES
DRO_0070	A2G07_00040	DR0070	ddrB	0	0	5	3	1	FinalPeaks_17	FinalPeaks_17	DRO_	65251	66401	1	ACATCTGCCTCCTCCTTACGTAAATAACATAACA	1	TGTTATGTTATTTACGTAAG	1	TTACGTAAATAACATAA	1	CTTACGTAAATAACATAAC	1	1	0	2	NA	NA	NA	NA	0	0	0	0	YES
DRO_0071	A2G07_00035	DR0071		3	0	3	0	0	NA	NA	NA	NA	NA	0	NA	0	NA	0	NA	0	NA	0	0	0	0	NA	NA	NA	NA	0	0	0	0	NO
DRO_0072	A2G07_00025	DR0072		1	0	2	1	0	NA	NA	NA	NA	NA	0	NA	0	NA	0	NA	0	NA	0	0	0	0	NA	NA	NA	NA	0	0	0	0	NO
DRO_0073	A2G07_00020	DR0073		1	0	1	0	0	NA	NA	NA	NA	NA	0	NA	0	NA	0	NA	0	NA	0	0	0	0	NA	NA	NA	NA	0	0	0	0	NO
DRO_0074	A2G07_00015	DR0074		0	0	1	1	0	NA	NA	NA	NA	NA	0	NA	0	NA	0	NA	0	NA	0	0	0	0	NA	NA	NA	NA	0	0	0	0	NO
DRO_0075	A2G07_00010	DR0075		0	0	2	2	0	NA	NA	NA	NA	NA	0	NA	0	NA	0	NA	0	NA	0	0	0	0	NA	NA	NA	NA	0	0	0	0	NO
DRO_0076	A2G07_00005	DR0076		1	0	0	0	0	NA	NA	NA	NA	NA	0	NA	0	NA	0	NA	0	NA	0	0	0	0	NA	NA	NA	NA	0	0	0	0	NO
DRO_0077	A2G07_13125	DR0077		0	0	0	0	0	NA	NA	NA	NA	NA	0	NA	0	NA	0	NA	0	NA	0	0	0	0	NA	NA	NA	NA	0	0	0	0	NO
DRO_0078	A2G07_13120	DR0078		0	0	0	0	0	NA	NA	NA	NA	NA	0	NA	0	NA	0	NA	0	NA	0	0	0	0	NA	NA	NA	NA	0	0	0	0	NO
DRO_0079	A2G07_13115	DR0079		0	0	0	0	0	NA	NA	NA	NA	NA	0	NA	0	NA	0	NA	0	NA	0	0	0	0	NA	NA	NA	NA	0	0	0	0	NO
DRO_0080	A2G07_13110	DR0080		0	0	2	0	0	NA	NA	NA	NA	NA	0	NA	0	NA	0	NA	0	NA	0	0	0	0	NA	NA	NA	NA	0	0	0	0	NO
DRO_0081	A2G07_13105	DR0081		0	0	1	0	0	NA	NA	NA	NA	NA	0	NA	0	NA	0	NA	0	NA	0	0	0	0	NA	NA	NA	NA	0	0	0	0	NO
DRO_0082	A2G07_13100	DR0082		0	0	0	0	0	NA	NA	NA	NA	NA	0	NA	0	NA	0	NA	0	NA	0	0	0	0	NA	NA	NA	NA	0	0	0	0	NO
DRO_0083	A2G07_13095	DR0083		1	1	2	2	0	NA	NA	NA	NA	NA	0	NA	0	NA	0	NA	0	NA	0	0	0	0	NA	NA	NA	NA	0	0	0	0	NO
DRO_0084	A2G07_13085	DR0084		2	0	1	0	0	NA	NA	NA	NA	NA	0	NA	0	NA	0	NA	0	NA	0	0	0	0	NA	NA	NA	NA	0	0	0	0	NO
DRO_0085	A2G07_13080	DR0085		5	0	3	0	0	NA	NA	NA	NA	NA	0	NA	0	NA	0	NA	0	NA	0	0	0	0	NA	NA	NA	NA	0	0	0	0	NO
DRO_0086	A2G07_13075	DR0086		5	0	4	0	1	FinalPeaks_19	FinalPeaks_19	DRO_	88651	88851	0	NA	0	NA	0	NA	0	NA	0	0	0	0	NA	NA	NA	NA	0	0	0	0	NO
DRO_0087	A2G07_13070	DR0087		1	0	4	1	0	NA	NA	NA	NA	NA	0	NA	0	NA	0	NA	0	NA	0	0	0	0	NA	NA	NA	NA	0	0	0	0	NO
DRO_0088	A2G07_13065	DR0088		0	0	4	0	0	NA	NA	NA	NA	NA	0	NA	0	NA	0	NA	0	NA	0	0	0	0	NA	NA	NA	NA	0	0	0	0	NO
DRO_0089	A2G07_13060	DR0089		1	0	0	0	0	NA	NA	NA	NA	NA	0	NA	0	NA	0	NA	0	NA	0	0	0	0	NA	NA	NA	NA	0	0	0	0	NO
DRO_0090	A2G07_13055	DR0090		2	0	1	0	0	NA	NA	NA	NA	NA	0	NA	0	NA	0	NA	0	NA	0	0	0	0	NA	NA	NA	NA	0	0	0	0	NO
DRO_0091	A2G07_13050	DR0091		1	0	1	0	0	NA	NA	NA	NA	NA	0	NA	0	CCTTCCGCCCCTGGCTGAAA	0	NA	0	NA	0	1	0	0	NA	NA	NA	NA	0	0	0	0	YES
DRO_0092	A2G07_13045	DR0092		2	1	1	0	0	NA	NA	NA	NA	NA	0	NA	0	CCTTCCGCCCCTGGCTGAAA	0	NA	0	NA	0	1	0	0	NA	NA	NA	NA	0	0	0	0	YES
DRO_0093	A2G07_13040	DR0093		2	1	1	0	1	FinalPeaks_20	FinalPeaks_20	DRO_	94901	95051	0	NA	0	NA	0	NA	0	NA	0	0	0	0	NA	NA	NA	NA	0	0	0	0	NO
DRO_0094	A2G07_13035	DR0094		4	2	2	0	1	FinalPeaks_20	FinalPeaks_20	DRO_	94901	95051	0	NA	0	NA	0	NA	0	NA	0	0	0	0	NA	NA	NA	NA	0	0	0	0	NO
DRO_0095	A2G07_13030	DR0095		1	1	2	1	0	NA	NA	NA	NA	NA	0	NA	0	NA	0	NA	0	NA	0	0	0	0	NA	NA	NA	NA	0	0	0	0	NO
DRO_0096	A2G07_13025	DR0096		4	3	3	2	0	NA	NA	NA	NA	NA	0	NA	0	NA	0	NA	0	NA	0	0	0	0	NA	NA	NA	NA	0	0	0	0	NO
DRO_0097	A2G07_13020	DR0097		2	2	0	0	0	NA	NA	NA	NA	NA	0	NA	0	TTTTATGTCATTGACATAAT	0	NA	0	TTTATGTCATTGACATAAT|ATTATGTCAATGACATAAA	0	1	0	2	NA	NA	NA	NA	0	0	0	0	YES
DRO_0098	A2G07_13015	DR0098		5	0	3	0	0	NA	NA	NA	NA	NA	0	NA	0	NA	0	NA	0	NA	0	0	0	0	NA	NA	NA	NA	0	0	0	0	NO
DRO_0099	A2G07_13010	DR0100	ssb	5	0	3	2	1	FinalPeaks_21	FinalPeaks_21	DRO_	99751	101001	1	AACAAGCAGAGTCAATTATGTCAATGACATAAAA	1	TTTTATGTCATTGACATAAT	1	TTATGTCAATGACATAA	1	TTTATGTCATTGACATAAT	1	1	0	2	NA	NA	NA	NA	0	0	0	0	YES
DRO_0100	A2G07_13005	DR0101		5	0	3	2	0	NA	NA	NA	NA	NA	0	NA	0	NA	0	NA	0	NA	0	0	0	0	NA	NA	NA	NA	0	0	0	0	NO
DRO_0101	A2G07_13000	DR0102		3	0	3	2	0	NA	NA	NA	NA	NA	0	NA	0	NA	0	NA	0	NA	0	0	0	0	NA	NA	NA	NA	0	0	0	0	NO
DRO_0102	A2G07_12995	DR0103		4	0	1	1	0	NA	NA	NA	NA	NA	0	NA	0	NA	0	NA	0	NA	0	0	0	0	NA	NA	NA	NA	0	0	0	0	NO
DRO_0103	A2G07_12990	DR0104		0	0	0	0	0	NA	NA	NA	NA	NA	0	NA	0	NA	0	NA	0	NA	0	0	0	0	NA	NA	NA	NA	0	0	0	0	NO
DRO_0104	A2G07_12985	DR0105		3	1	3	1	0	NA	NA	NA	NA	NA	0	NA	0	NA	0	NA	0	NA	0	0	0	0	NA	NA	NA	NA	0	0	0	0	NO
DRO_0105	A2G07_12980	DR0106		1	1	2	0	0	NA	NA	NA	NA	NA	0	NA	0	NA	0	NA	0	NA	0	0	0	0	NA	NA	NA	NA	0	0	0	0	NO
DRO_0106	A2G07_12975	DR0107		0	0	3	0	0	NA	NA	NA	NA	NA	0	NA	0	NA	0	NA	0	NA	0	0	0	0	NA	NA	NA	NA	0	0	0	0	NO
DRO_0107	A2G07_12970	DR0108		0	0	3	0	0	NA	NA	NA	NA	NA	0	NA	0	NA	0	NA	0	NA	0	0	0	0	NA	NA	NA	NA	0	0	0	0	NO
DRO_0108	A2G07_12965	DR0109		3	2	0	0	0	NA	NA	NA	NA	NA	0	NA	0	NA	0	NA	0	NA	0	0	0	0	NA	NA	NA	NA	0	0	0	0	NO
DRO_0109	A2G07_12960	DR0110		1	1	2	1	0	NA	NA	NA	NA	NA	0	CCCCCTTGGTGCGGCTTCTGCTCAGGACAGAGGC	0	GCCTCTGTCCTGAGCAGAAG	0	NA	0	NA	1	1	0	0	NA	NA	NA	NA	0	0	0	0	YES
DRO_0110	A2G07_12955	DR0111		1	1	1	1	0	NA	NA	NA	NA	NA	0	NA	0	NA	0	NA	0	NA	0	0	0	0	NA	NA	NA	NA	0	0	0	0	NO
DRO_0111	A2G07_12950	DR0112		3	2	3	2	0	NA	NA	NA	NA	NA	0	NA	0	NA	0	NA	0	NA	0	0	0	0	NA	NA	NA	NA	0	0	0	0	NO
DRO_0112	A2G07_12945	DR0113		1	0	0	0	0	NA	NA	NA	NA	NA	0	NA	0	NA	0	NA	0	NA	0	0	0	0	NA	NA	NA	NA	0	0	0	0	NO
DRO_0113	A2G07_12940	DR0114		4	3	2	2	0	NA	NA	NA	NA	NA	0	NA	0	NA	0	NA	0	NA	0	0	0	0	NA	NA	NA	NA	0	0	0	0	NO
DRO_0114	A2G07_12935	DR0116		2	0	2	0	0	NA	NA	NA	NA	NA	0	NA	0	NA	0	NA	0	NA	0	0	0	0	NA	NA	NA	NA	0	0	0	0	NO
DRO_0115	A2G07_12930	DR0117		0	0	2	0	0	NA	NA	NA	NA	NA	0	NA	0	NA	0	NA	0	NA	0	0	0	0	NA	NA	NA	NA	0	0	0	0	NO
DRO_0116	A2G07_12925	DR0118		1	0	2	0	0	NA	NA	NA	NA	NA	0	NA	0	NA	0	NA	0	NA	0	0	0	0	NA	NA	NA	NA	0	0	0	0	NO
DRO_0117	A2G07_12920	DR0119		3	0	3	0	0	NA	NA	NA	NA	NA	0	NA	0	NA	0	NA	0	NA	0	0	0	0	NA	NA	NA	NA	0	0	0	0	NO
DRO_0118	A2G07_12915	DR0120		0	0	4	0	0	NA	NA	NA	NA	NA	0	GTTCGGGCCTCCGCTCTTTTTTTGGCGCGTAACA	0	NA	0	NA	0	NA	1	0	0	0	NA	NA	NA	NA	0	0	0	0	YES
DRO_0119	A2G07_12910	DR0121		5	3	5	3	0	NA	NA	NA	NA	NA	0	NA	0	NA	0	NA	0	NA	0	0	0	0	NA	NA	NA	NA	0	0	0	0	NO
DRO_0120	A2G07_12905	DR0122		2	1	3	1	0	NA	NA	NA	NA	NA	0	NA	0	NA	0	NA	0	NA	0	0	0	0	NA	NA	NA	NA	0	0	0	0	NO
DRO_0121	A2G07_12900	DR0123		3	2	2	1	0	NA	NA	NA	NA	NA	0	NA	0	NA	0	NA	0	NA	0	0	0	0	NA	NA	NA	NA	0	0	0	0	NO
DRO_0122	A2G07_12895	DR0124		2	1	0	0	0	NA	NA	NA	NA	NA	0	NA	0	NA	0	NA	0	NA	0	0	0	0	NA	NA	NA	NA	0	0	0	0	NO
DRO_0123	A2G07_12890	DR0125		3	2	3	2	0	NA	NA	NA	NA	NA	0	NA	0	NA	0	NA	0	NA	0	0	0	0	NA	NA	NA	NA	0	0	0	0	NO
DRO_0124	A2G07_12885	DR0126		4	3	2	2	0	NA	NA	NA	NA	NA	0	NA	0	NA	0	NA	0	NA	0	0	0	0	NA	NA	NA	NA	0	0	0	0	NO
DRO_0125	A2G07_12880	DR0127		4	3	3	2	0	NA	NA	NA	NA	NA	0	NA	0	NA	0	NA	0	NA	0	0	0	0	NA	NA	NA	NA	0	0	0	0	NO
DRO_0126				3	2	3	2	0	NA	NA	NA	NA	NA	0	NA	0	NA	0	NA	0	NA	0	0	0	0	NA	NA	NA	NA	0	0	0	0	NO
DRO_0127	A2G07_12875	DR0128		5	3	4	2	0	NA	NA	NA	NA	NA	0	NA	0	NA	0	NA	0	NA	0	0	0	0	NA	NA	NA	NA	0	0	0	0	NO
DRO_0128	A2G07_12870	DR0129		5	3	4	2	0	NA	NA	NA	NA	NA	0	NA	0	NA	0	NA	0	NA	0	0	0	0	NA	NA	NA	NA	0	0	0	0	NO
DRO_0129	A2G07_12865	DR0130		0	0	1	0	0	NA	NA	NA	NA	NA	0	NA	0	NA	0	NA	0	NA	0	0	0	0	NA	NA	NA	NA	0	0	0	0	NO
DRO_0130	A2G07_12860	DR0131		0	0	1	0	0	NA	NA	NA	NA	NA	0	NA	0	NA	0	NA	0	NA	0	0	0	0	NA	NA	NA	NA	0	0	0	0	NO
DRO_0131				1	0	2	1	0	NA	NA	NA	NA	NA	0	NA	0	NA	0	NA	0	NA	0	0	0	0	NA	NA	NA	NA	0	0	0	0	NO
DRO_0132	A2G07_12855	DR0132		2	1	2	1	0	NA	NA	NA	NA	NA	0	NA	0	NA	0	NA	0	NA	0	0	0	0	NA	NA	NA	NA	0	0	0	0	NO
DRO_0133	A2G07_12850	DR0133		1	0	2	0	0	NA	NA	NA	NA	NA	0	NA	0	NA	0	NA	0	NA	0	0	0	0	NA	NA	NA	NA	0	0	0	0	NO
DRO_0134	A2G07_12845	DR0134		0	0	0	0	0	NA	NA	NA	NA	NA	0	NA	0	NA	0	NA	0	NA	0	0	0	0	NA	NA	NA	NA	0	0	0	0	NO
DRO_0135				0	0	1	0	0	NA	NA	NA	NA	NA	0	NA	0	NA	0	NA	0	NA	0	0	0	0	NA	NA	NA	NA	0	0	0	0	NO
DRO_0136	A2G07_12835	DR0136		0	0	1	0	0	NA	NA	NA	NA	NA	0	NA	0	NA	0	NA	0	NA	0	0	0	0	NA	NA	NA	NA	0	0	0	0	NO
DRO_0137	A2G07_12830	DR0137		2	0	4	0	0	NA	NA	NA	NA	NA	0	NA	0	NA	0	NA	0	NA	0	0	0	0	NA	NA	NA	NA	0	0	0	0	NO
DRO_0138	A2G07_12825	DR0138		0	0	5	3	0	NA	NA	NA	NA	NA	0	NA	0	NA	0	NA	0	NA	0	0	0	0	NA	NA	NA	NA	0	0	0	0	NO
DRO_0139	A2G07_12820	DR0139		3	1	5	3	1	FinalPeaks_22	FinalPeaks_22	DRO_	136751	136901	0	NA	0	NA	0	NA	0	NA	0	0	0	2	NA	NA	NA	NA	0	0	0	0	YES
DRO_0140				1	0	2	1	0	NA	NA	NA	NA	NA	0	NA	0	NA	0	NA	0	NA	0	0	0	0	NA	NA	NA	NA	0	0	0	0	NO
DRO_0141	A2G07_15540	DRB0102		1	0	2	1	0	NA	NA	NA	NA	NA	0	NA	0	NA	0	NA	0	NA	0	0	0	0	NA	NA	NA	NA	0	0	0	0	NO
DRO_0142				1	0	2	1	0	NA	NA	NA	NA	NA	0	NA	0	NA	0	NA	0	NA	0	0	0	0	NA	NA	NA	NA	0	0	0	0	NO
DRO_0143				1	0	1	0	0	NA	NA	NA	NA	NA	0	NA	0	NA	0	NA	0	NA	0	0	0	0	NA	NA	NA	NA	0	0	0	0	NO
DRO_0144	A2G07_12805	DR0145		0	0	0	0	0	NA	NA	NA	NA	NA	0	NA	0	NA	0	NA	0	NA	0	0	0	0	NA	NA	NA	NA	0	0	0	0	NO
DRO_0145	A2G07_12800	DR0146		1	0	3	0	0	NA	NA	NA	NA	NA	0	NA	0	NA	0	NA	0	NA	0	0	0	0	NA	NA	NA	NA	0	0	0	0	NO
DRO_0146				2	0	2	0	0	NA	NA	NA	NA	NA	0	NA	0	NA	0	NA	0	NA	0	0	0	0	NA	NA	NA	NA	0	0	0	0	NO
DRO_0147	A2G07_12790	DR0148		2	0	2	0	0	NA	NA	NA	NA	NA	0	NA	0	NA	0	NA	0	NA	0	0	0	0	NA	NA	NA	NA	0	0	0	0	NO
DRO_0148	A2G07_12785	DR0149		0	0	2	0	1	FinalPeaks_24	FinalPeaks_24	DRO_	150401	150551	0	NA	0	NA	0	NA	0	NA	0	0	0	0	NA	NA	NA	NA	0	0	0	0	NO
DRO_0149	A2G07_12780	DR0150		0	0	0	0	0	NA	NA	NA	NA	NA	0	NA	0	NA	0	NA	0	NA	0	0	0	0	NA	NA	NA	NA	0	0	0	0	NO
DRO_0150	A2G07_12775	DR0151		1	0	1	0	0	NA	NA	NA	NA	NA	0	NA	0	NA	0	NA	0	NA	0	0	0	0	NA	NA	NA	NA	0	0	0	0	NO
DRO_0151	A2G07_12770	DR0152		3	2	5	3	0	NA	NA	NA	NA	NA	0	NA	0	NA	0	NA	0	NA	0	0	0	0	NA	NA	NA	NA	0	0	0	0	NO
DRO_0152	A2G07_12765	DR0153		3	2	3	2	0	NA	NA	NA	NA	NA	0	NA	0	NA	0	NA	0	NA	0	0	0	0	NA	NA	NA	NA	0	0	0	0	NO
DRO_0153	A2G07_12760	DR0154		3	2	3	2	0	NA	NA	NA	NA	NA	0	NA	0	NA	0	NA	0	NA	0	0	0	0	NA	NA	NA	NA	0	0	0	0	NO
DRO_0154	A2G07_12755	DR0155		3	2	3	2	0	NA	NA	NA	NA	NA	0	NA	0	NA	0	NA	0	NA	0	0	0	0	NA	NA	NA	NA	0	0	0	0	NO
DRO_0155	A2G07_12750	DR0156		1	1	2	2	0	NA	NA	NA	NA	NA	0	NA	0	NA	0	NA	0	NA	0	0	0	0	NA	NA	NA	NA	0	0	0	0	NO
DRO_0156	A2G07_12745	DR2515		0	0	0	0	1	FinalPeaks_25	FinalPeaks_25	DRO_	158801	158951	0	NA	0	NA	0	NA	0	NA	0	0	0	0	NA	NA	NA	NA	0	0	0	0	NO
DRO_0157	A2G07_12740	DR0158		0	0	2	0	1	FinalPeaks_25	FinalPeaks_25	DRO_	158801	158951	0	NA	0	NA	0	NA	0	NA	0	0	0	0	NA	NA	NA	NA	0	0	0	0	NO
DRO_0158	A2G07_12735	DR0159		0	0	2	0	0	NA	NA	NA	NA	NA	0	NA	0	NA	0	NA	0	NA	0	0	0	0	NA	NA	NA	NA	0	0	0	0	NO
DRO_0159	A2G07_12730	DR0160		2	0	2	0	0	NA	NA	NA	NA	NA	0	NA	0	NA	0	NA	0	NA	0	0	0	0	NA	NA	NA	NA	0	0	0	0	NO
DRO_0160	A2G07_12725	DR0161		2	0	2	0	0	NA	NA	NA	NA	NA	0	NA	0	NA	0	NA	0	NA	0	0	0	0	NA	NA	NA	NA	0	0	0	0	NO
DRO_0161	A2G07_12720	DR0162		1	0	1	0	0	NA	NA	NA	NA	NA	0	NA	0	NA	0	NA	0	NA	0	0	0	0	NA	NA	NA	NA	0	0	0	0	NO
DRO_0162	A2G07_12715	DR0163		0	0	0	0	0	NA	NA	NA	NA	NA	0	NA	0	NA	0	NA	0	NA	0	0	0	0	NA	NA	NA	NA	0	0	0	0	NO
DRO_0163	A2G07_12710	DR0164		2	0	4	0	0	NA	NA	NA	NA	NA	0	NA	0	NA	0	NA	0	NA	0	0	0	0	NA	NA	NA	NA	0	0	0	0	NO
DRO_0164	A2G07_12705	DR0165		2	0	3	0	0	NA	NA	NA	NA	NA	0	NA	0	NA	0	NA	0	NA	0	0	0	0	NA	NA	NA	NA	0	0	0	0	NO
DRO_0165	A2G07_12705	DR0165		3	0	5	0	0	NA	NA	NA	NA	NA	0	NA	0	NA	0	NA	0	NA	0	0	0	0	NA	NA	NA	NA	0	0	0	0	NO
DRO_0166	A2G07_12700	DR0166		4	2	5	3	0	NA	NA	NA	NA	NA	0	NA	0	NA	0	NA	0	NA	0	0	0	0	NA	NA	NA	NA	0	0	0	0	NO
DRO_0167	A2G07_12695	DR0167		3	0	4	0	0	NA	NA	NA	NA	NA	0	NA	0	NA	0	NA	0	NA	0	0	0	0	NA	NA	NA	NA	0	0	0	0	NO
DRO_0168	A2G07_12690	DR0168		1	0	3	0	0	NA	NA	NA	NA	NA	0	NA	0	TTTTCCGGCCCGAGCGAAAG	0	NA	0	NA	0	1	0	0	NA	NA	NA	NA	0	0	0	0	YES
DRO_0169	A2G07_12685	DR0169		0	0	0	0	0	NA	NA	NA	NA	NA	0	NA	0	NA	0	NA	0	NA	0	0	0	0	NA	NA	NA	NA	0	0	0	0	NO
DRO_0170	A2G07_12680	DR0170		0	0	0	0	0	NA	NA	NA	NA	NA	0	NA	0	NA	0	NA	0	NA	0	0	0	0	NA	NA	NA	NA	0	0	0	0	NO
DRO_0171	A2G07_12675	DR0171	DR0171	0	0	1	0	0	NA	NA	NA	NA	NA	0	NA	0	NA	0	NA	0	NA	0	0	0	0	NA	NA	NA	NA	0	0	0	0	NO
DRO_0172	A2G07_12670	DR0172		1	0	2	1	0	NA	NA	NA	NA	NA	0	NA	0	NA	0	NA	0	NA	0	0	0	0	NA	NA	NA	NA	0	0	0	0	NO
DRO_0173	A2G07_12665	DR0173		1	0	1	1	0	NA	NA	NA	NA	NA	0	NA	0	NA	0	NA	0	NA	0	0	0	0	NA	NA	NA	NA	0	0	0	0	NO
DRO_0174	A2G07_12660	DR0174		5	0	4	0	0	NA	NA	NA	NA	NA	0	NA	0	NA	0	NA	0	NA	0	0	0	0	NA	NA	NA	NA	0	0	0	0	NO
DRO_0175	A2G07_12655	DR0175		4	0	4	0	0	NA	NA	NA	NA	NA	0	NA	0	NA	0	NA	0	NA	0	0	0	0	NA	NA	NA	NA	0	0	0	0	NO
DRO_0176	A2G07_12650	DR0176		0	0	0	0	0	NA	NA	NA	NA	NA	0	NA	0	NA	0	NA	0	NA	0	0	0	0	NA	NA	NA	NA	0	0	0	0	NO
DRO_0177	A2G07_12645	DR0177		0	0	0	0	0	NA	NA	NA	NA	NA	0	NA	0	NA	0	NA	0	NA	0	0	0	0	NA	NA	NA	NA	0	0	0	0	NO
DRO_0178	A2G07_05345	DR2324		0	0	0	0	0	NA	NA	NA	NA	NA	0	NA	0	NA	0	NA	0	NA	0	0	0	0	NA	NA	NA	NA	0	0	0	0	NO
DRO_0179	A2G07_12635	DR0179		2	0	3	0	0	NA	NA	NA	NA	NA	0	NA	0	NA	0	NA	0	NA	0	0	0	0	NA	NA	NA	NA	0	0	0	0	NO
DRO_0180	A2G07_12630	DR0180		3	0	2	0	0	NA	NA	NA	NA	NA	0	NA	0	NA	0	NA	0	NA	0	0	0	0	NA	NA	NA	NA	0	0	0	0	NO
DRO_0181	A2G07_12625	DR0498		0	0	0	0	0	NA	NA	NA	NA	NA	0	NA	0	NA	0	NA	0	NA	0	0	0	0	NA	NA	NA	NA	0	0	0	0	NO
DRO_0182	A2G07_12620	DR0182		3	1	3	2	0	NA	NA	NA	NA	NA	0	NA	0	NA	0	NA	0	NA	0	0	0	0	NA	NA	NA	NA	0	0	0	0	NO
DRO_0183	A2G07_12615	DR0183		2	0	1	0	0	NA	NA	NA	NA	NA	0	NA	0	NA	0	NA	0	NA	0	0	0	0	NA	NA	NA	NA	0	0	0	0	NO
DRO_0184	A2G07_12610	DR0184		2	1	2	0	0	NA	NA	NA	NA	NA	0	NA	0	NA	0	NA	0	NA	0	0	0	0	NA	NA	NA	NA	0	0	0	0	NO
DRO_0185	A2G07_12605	DR0185		1	0	1	1	0	NA	NA	NA	NA	NA	0	NA	0	NA	0	NA	0	NA	0	0	0	0	NA	NA	NA	NA	0	0	0	0	NO
DRO_0186	A2G07_12600	DR0186		1	0	2	1	0	NA	NA	NA	NA	NA	0	NA	0	NA	0	NA	0	NA	0	0	0	0	NA	NA	NA	NA	0	0	0	0	NO
DRO_0187	A2G07_12595	DR0187		2	0	2	0	0	NA	NA	NA	NA	NA	0	NA	0	NA	0	NA	0	NA	0	0	0	0	NA	NA	NA	NA	0	0	0	0	NO
DRO_0188	A2G07_12590	DR0188		2	0	2	0	0	NA	NA	NA	NA	NA	0	NA	0	NA	0	NA	0	NA	0	0	0	0	NA	NA	NA	NA	0	0	0	0	NO
DRO_0189				0	0	1	0	0	NA	NA	NA	NA	NA	0	NA	0	NA	0	NA	0	NA	0	0	0	0	NA	NA	NA	NA	0	0	0	0	NO
DRO_0190	A2G07_12580	DR0190		0	0	0	0	0	NA	NA	NA	NA	NA	0	NA	0	NA	0	NA	0	NA	0	0	0	0	NA	NA	NA	NA	0	0	0	0	NO
DRO_0191	A2G07_12575	DR0191		0	0	0	0	0	NA	NA	NA	NA	NA	0	NA	0	NA	0	NA	0	NA	0	0	0	0	NA	NA	NA	NA	0	0	0	0	NO
DRO_0192	A2G07_12570	DR0192		5	3	3	2	0	NA	NA	NA	NA	NA	0	NA	0	NA	0	NA	0	NA	0	0	0	0	NA	NA	NA	NA	0	0	0	0	NO
DRO_0193	A2G07_12565	DR0193		2	1	2	1	0	NA	NA	NA	NA	NA	0	NA	0	NA	0	NA	0	NA	0	0	0	0	NA	NA	NA	NA	0	0	0	0	NO
DRO_0194	A2G07_12560	DR0194		4	3	4	3	0	NA	NA	NA	NA	NA	0	NA	0	NA	0	NA	0	NA	0	0	0	0	NA	NA	NA	NA	0	0	0	0	NO
DRO_0195	A2G07_12555	DR0195		1	0	3	0	0	NA	NA	NA	NA	NA	0	NA	0	NA	0	NA	0	NA	0	0	0	0	NA	NA	NA	NA	0	0	0	0	NO
DRO_0196	A2G07_12550	DR0196		1	0	2	0	0	NA	NA	NA	NA	NA	0	NA	0	NA	0	NA	0	NA	0	0	0	0	NA	NA	NA	NA	0	0	0	0	NO
DRO_0197	A2G07_12545	DR0197		2	2	2	2	0	NA	NA	NA	NA	NA	0	NA	0	NA	0	NA	0	NA	0	0	0	0	NA	NA	NA	NA	0	0	0	0	NO
DRO_0198	A2G07_12540	DR0198		0	0	2	1	0	NA	NA	NA	NA	NA	0	NA	0	NA	0	NA	0	NA	0	0	0	0	NA	NA	NA	NA	0	0	0	0	NO
DRO_0199	A2G07_12535	DR0199		2	0	2	2	0	NA	NA	NA	NA	NA	0	CGCTACGCCGCCACTTTGTGCCAGCAGAGGAAGA	0	NA	0	NA	0	NA	1	0	0	0	NA	NA	NA	NA	0	0	0	0	YES
DRO_0200	A2G07_12530	DR0200		0	0	0	0	0	NA	NA	NA	NA	NA	0	CGCTACGCCGCCACTTTGTGCCAGCAGAGGAAGA	0	NA	0	NA	0	NA	1	0	0	0	NA	NA	NA	NA	0	0	0	0	YES
DRO_0201	A2G07_12525	DR0201		0	0	1	0	0	NA	NA	NA	NA	NA	0	NA	0	NA	0	NA	0	NA	0	0	0	0	NA	NA	NA	NA	0	0	0	0	NO
DRO_0202	A2G07_12520	DR0202		2	2	0	0	0	NA	NA	NA	NA	NA	0	NA	0	NA	0	NA	0	NA	0	0	0	0	NA	NA	NA	NA	0	0	0	0	NO
DRO_0203	A2G07_12515	DR0203		1	0	3	1	0	NA	NA	NA	NA	NA	0	NA	0	NA	0	NA	0	NA	0	0	0	0	NA	NA	NA	NA	0	0	0	0	NO
DRO_0204	A2G07_12510	DR0204		0	0	2	1	0	NA	NA	NA	NA	NA	0	NA	0	NA	0	NA	0	NA	0	0	0	0	NA	NA	NA	NA	0	0	0	0	NO
DRO_0205	A2G07_12505	DR0205		0	0	2	0	0	NA	NA	NA	NA	NA	0	NA	0	NA	0	NA	0	NA	0	0	0	0	NA	NA	NA	NA	0	0	0	0	NO
DRO_0206	A2G07_12500	DR0206		1	0	2	1	0	NA	NA	NA	NA	NA	0	NA	0	NA	0	NA	0	NA	0	0	0	0	NA	NA	NA	NA	0	0	0	0	NO
DRO_0207	A2G07_12495	DR0207		4	0	1	0	0	NA	NA	NA	NA	NA	0	NA	0	NA	0	NA	0	NA	0	0	0	0	NA	NA	NA	NA	0	0	0	0	NO
DRO_0208	A2G07_12490	DR0208		0	0	1	1	0	NA	NA	NA	NA	NA	0	NA	0	NA	0	NA	0	NA	0	0	0	0	NA	NA	NA	NA	0	0	0	0	NO
DRO_0209	A2G07_12485	DR0209		0	0	1	1	0	NA	NA	NA	NA	NA	0	NA	0	NA	0	NA	0	NA	0	0	0	0	NA	NA	NA	NA	0	0	0	0	NO
DRO_0210	A2G07_12480	DR0210		1	0	0	0	0	NA	NA	NA	NA	NA	0	NA	0	NA	0	NA	0	NA	0	0	0	0	NA	NA	NA	NA	0	0	0	0	NO
DRO_0211	A2G07_12475	DR0211		1	0	1	0	0	NA	NA	NA	NA	NA	0	NA	0	NA	0	NA	0	NA	0	0	0	0	NA	NA	NA	NA	0	0	0	0	NO
DRO_0212	A2G07_12470	DR0212		3	2	4	3	0	NA	NA	NA	NA	NA	0	NA	0	NA	0	NA	0	NA	0	0	0	0	NA	NA	NA	NA	0	0	0	0	NO
DRO_0213	A2G07_12465	DR0213		2	1	2	1	1	FinalPeaks_26	FinalPeaks_26	DRO_	214701	215001	0	NA	1	GCTTACGCTGCGGGCGCAGC	0	NA	0	NA	0	1	0	0	NA	NA	NA	NA	0	0	0	0	YES
DRO_0214	A2G07_12460	DR0214		3	2	3	2	1	FinalPeaks_26	FinalPeaks_26	DRO_	214701	215001	0	NA	0	NA	0	NA	0	NA	0	0	0	0	NA	NA	NA	NA	0	0	0	0	NO
DRO_0215	A2G07_12455	DR0215		3	2	4	3	0	NA	NA	NA	NA	NA	0	NA	0	NA	0	NA	0	NA	0	0	0	0	NA	NA	NA	NA	0	0	0	0	NO
DRO_0216	A2G07_12450	DR0216		2	2	4	3	1	FinalPeaks_27	FinalPeaks_27	DRO_	217401	217601	0	NA	0	NA	0	NA	1	AACACGTCTTTGGCGTAAT	0	0	0	2	NA	NA	NA	NA	0	0	0	0	YES
DRO_0217	A2G07_12445	DR0217		1	1	3	3	1	FinalPeaks_27	FinalPeaks_27	DRO_	217401	217601	0	NA	0	NA	0	NA	1	AACACGTCTTTGGCGTAAT	0	0	0	2	NA	NA	NA	NA	0	0	0	0	YES
DRO_0218	A2G07_12440	DR0218		3	2	4	3	0	NA	NA	NA	NA	NA	0	NA	0	NA	0	NA	0	NA	0	0	0	0	NA	NA	NA	NA	0	0	0	0	NO
DRO_0219		DR0219	ddrF	0	0	3	3	1	FinalPeaks_28	FinalPeaks_28	DRO_	219001	219301	1	ATTATATCTTAAAGTTTACGTATATAACATAACA	1	TGTTATGTTATATACGTAAA	1	TTACGTATATAACATAA	1	TTTACGTATATAACATAAC	1	1	0	2	NA	NA	NA	NA	0	0	0	0	YES
DRO_0220	A2G07_12435	DR0220		0	0	2	1	0	NA	NA	NA	NA	NA	0	NA	0	NA	0	NA	0	NA	0	0	0	0	NA	NA	NA	NA	0	0	0	0	NO
DRO_0221	A2G07_12430	DR0221		0	0	0	0	0	NA	NA	NA	NA	NA	0	NA	0	NA	0	NA	0	NA	0	0	0	0	NA	NA	NA	NA	0	0	0	0	NO
DRO_0222	A2G07_12425	DR0222		0	0	0	0	0	NA	NA	NA	NA	NA	0	NA	0	NA	0	NA	0	NA	0	0	0	0	NA	NA	NA	NA	0	0	0	0	NO
DRO_0223	A2G07_12420	DR0223		0	0	0	0	0	NA	NA	NA	NA	NA	0	NA	0	NA	0	NA	0	NA	0	0	0	0	NA	NA	NA	NA	0	0	0	0	NO
DRO_0224	A2G07_12415	DR0224		2	0	2	0	0	NA	NA	NA	NA	NA	0	NA	0	NA	0	NA	0	NA	0	0	0	0	NA	NA	NA	NA	0	0	0	0	NO
DRO_0225				2	0	2	0	0	NA	NA	NA	NA	NA	0	NA	0	NA	0	NA	0	NA	0	0	0	0	NA	NA	NA	NA	0	0	0	0	NO
DRO_0226	A2G07_12410	DR0226		1	0	2	0	0	NA	NA	NA	NA	NA	0	NA	0	NA	0	NA	0	NA	0	0	0	0	NA	NA	NA	NA	0	0	0	0	NO
DRO_0227	A2G07_12405	DR0227		0	0	4	3	0	NA	NA	NA	NA	NA	0	NA	0	NA	0	NA	0	NA	0	0	0	0	NA	NA	NA	NA	0	0	0	0	NO
DRO_0228	A2G07_12400	DR0228		2	2	2	2	0	NA	NA	NA	NA	NA	0	NA	0	NA	0	NA	0	NA	0	0	0	0	NA	NA	NA	NA	0	0	0	0	NO
DRO_0229	A2G07_12395	DR0229		0	0	0	0	0	NA	NA	NA	NA	NA	0	NA	0	NA	0	NA	0	NA	0	0	0	0	NA	NA	NA	NA	0	0	0	0	NO
DRO_0230	A2G07_12390	DR0230		0	0	0	0	0	NA	NA	NA	NA	NA	0	GCATCGCGGTGGACGTGACGCACGAAACCGACCA	0	NA	0	NA	0	NA	1	0	0	0	NA	NA	NA	NA	0	0	0	0	YES
DRO_0231	A2G07_12385	DR0231		0	0	0	0	0	NA	NA	NA	NA	NA	0	NA	0	NA	0	NA	0	NA	0	0	0	0	NA	NA	NA	NA	0	0	0	0	NO
DRO_0232	A2G07_12380	DR0232		0	0	0	0	0	NA	NA	NA	NA	NA	0	NA	0	NA	0	NA	0	NA	0	0	0	0	NA	NA	NA	NA	0	0	0	0	NO
DRO_0233	A2G07_12375	DR0234		2	1	2	0	0	NA	NA	NA	NA	NA	0	NA	0	NA	0	NA	0	NA	0	0	0	0	NA	NA	NA	NA	0	0	0	0	NO
DRO_0234	A2G07_12370	DR0235		2	2	0	0	0	NA	NA	NA	NA	NA	0	NA	0	NA	0	NA	0	NA	0	0	0	0	NA	NA	NA	NA	0	0	0	0	NO
DRO_0235	A2G07_12365	DR0236		0	0	1	0	0	NA	NA	NA	NA	NA	0	NA	0	NA	0	NA	0	NA	0	0	0	0	NA	NA	NA	NA	0	0	0	0	NO
DRO_0236	A2G07_12360	DR0237		1	0	1	0	0	NA	NA	NA	NA	NA	0	NA	0	NA	0	NA	0	NA	0	0	0	0	NA	NA	NA	NA	0	0	0	0	NO
DRO_0237	A2G07_12355	DR0238		2	1	2	1	0	NA	NA	NA	NA	NA	0	NA	0	NA	0	NA	0	NA	0	0	0	0	NA	NA	NA	NA	0	0	0	0	NO
DRO_0238	A2G07_12350	DR0239		2	1	2	1	0	NA	NA	NA	NA	NA	0	NA	0	NA	0	NA	0	NA	0	0	0	0	NA	NA	NA	NA	0	0	0	0	NO
DRO_0239	A2G07_12345	DR0240		1	0	1	0	0	NA	NA	NA	NA	NA	0	NA	0	NA	0	NA	0	NA	0	0	0	0	NA	NA	NA	NA	0	0	0	0	NO
DRO_0240	A2G07_12340	DR0241		1	0	3	0	0	NA	NA	NA	NA	NA	0	NA	0	NA	0	NA	0	NA	0	0	0	0	NA	NA	NA	NA	0	0	0	0	NO
DRO_0241	A2G07_12335	DR0242		1	0	3	0	0	NA	NA	NA	NA	NA	0	NA	0	NA	0	NA	0	NA	0	0	0	0	NA	NA	NA	NA	0	0	0	0	NO
DRO_0242	A2G07_12330	DR0243		2	0	3	0	0	NA	NA	NA	NA	NA	0	NA	0	NA	0	NA	0	NA	0	0	0	0	NA	NA	NA	NA	0	0	0	0	NO
DRO_0243	A2G07_12325	DR0244		0	0	0	0	0	NA	NA	NA	NA	NA	0	NA	0	NA	0	NA	0	NA	0	0	0	0	NA	NA	NA	NA	0	0	0	0	NO
DRO_0244	A2G07_12320	DR0245		0	0	1	0	0	NA	NA	NA	NA	NA	0	NA	0	NA	0	NA	0	NA	0	0	0	0	NA	NA	NA	NA	0	0	0	0	NO
DRO_0245	A2G07_12315	DR0246		0	0	0	0	0	NA	NA	NA	NA	NA	0	NA	0	NA	0	NA	0	NA	0	0	0	0	NA	NA	NA	NA	0	0	0	0	NO
DRO_0246	A2G07_12310	DR0247		0	0	1	0	0	NA	NA	NA	NA	NA	0	NA	0	NA	0	NA	0	NA	0	0	0	0	NA	NA	NA	NA	0	0	0	0	NO
DRO_0247	A2G07_12305	DR0248		2	1	0	0	0	NA	NA	NA	NA	NA	0	NA	0	NA	0	NA	0	NA	0	0	0	0	NA	NA	NA	NA	0	0	0	0	NO
DRO_0248	A2G07_12300	DR0249		3	2	0	0	0	NA	NA	NA	NA	NA	0	NA	0	NA	0	NA	0	NA	0	0	0	0	NA	NA	NA	NA	0	0	0	0	NO
DRO_0249	A2G07_12295	DR0250		1	0	2	0	0	NA	NA	NA	NA	NA	0	NA	0	NA	0	NA	0	NA	0	0	0	0	NA	NA	NA	NA	0	0	0	0	NO
DRO_0250	A2G07_12290	DR0251		2	0	2	0	0	NA	NA	NA	NA	NA	0	NA	0	TGTTCTGCTTCAGGCGGTAG	0	NA	0	NA	0	1	0	0	NA	NA	NA	NA	0	0	0	0	YES
DRO_0251	A2G07_12285	DR0252		0	0	2	0	0	NA	NA	NA	NA	NA	0	NA	0	NA	0	NA	0	NA	0	0	0	0	NA	NA	NA	NA	0	0	0	0	NO
DRO_0252	A2G07_12260	DR0256		5	0	2	0	0	NA	NA	NA	NA	NA	0	NA	0	NA	0	NA	0	NA	0	0	0	0	NA	NA	NA	NA	0	0	0	0	NO
DRO_0253	A2G07_12255	DR0257		5	0	2	0	0	NA	NA	NA	NA	NA	0	NA	0	NA	0	NA	0	NA	0	0	0	0	NA	NA	NA	NA	0	0	0	0	NO
DRO_0254	A2G07_12250	DR0258		0	0	0	0	0	NA	NA	NA	NA	NA	0	NA	0	NA	0	NA	0	NA	0	0	0	0	NA	NA	NA	NA	0	0	0	0	NO
DRO_0255	A2G07_12245	DR0259		1	0	1	0	0	NA	NA	NA	NA	NA	0	NA	0	NA	0	NA	0	NA	0	0	0	0	NA	NA	NA	NA	0	0	0	0	NO
DRO_0256	A2G07_12240	DR0260		1	0	3	0	0	NA	NA	NA	NA	NA	0	NA	0	NA	0	NA	0	NA	0	0	0	0	NA	NA	NA	NA	0	0	0	0	NO
DRO_0257	A2G07_12235	DR0261		1	0	2	0	0	NA	NA	NA	NA	NA	0	NA	0	NA	0	NA	0	NA	0	0	0	0	NA	NA	NA	NA	0	0	0	0	NO
DRO_0258	A2G07_12230	DR0262		2	0	4	0	0	NA	NA	NA	NA	NA	0	NA	0	NA	0	NA	0	NA	0	0	0	0	NA	NA	NA	NA	0	0	0	0	NO
DRO_0259	A2G07_12225	DR1809		0	0	1	1	0	NA	NA	NA	NA	NA	0	NA	0	NA	0	NA	0	NA	0	0	0	0	NA	NA	NA	NA	0	0	0	0	NO
DRO_0260	A2G07_12220	DR0417		1	0	2	1	0	NA	NA	NA	NA	NA	0	NA	0	NA	0	NA	0	NA	0	0	0	0	NA	NA	NA	NA	0	0	0	0	NO
DRO_0261	A2G07_12215	DR0264		2	0	1	0	0	NA	NA	NA	NA	NA	0	NA	0	NA	0	NA	0	NA	0	0	0	0	NA	NA	NA	NA	0	0	0	0	NO
DRO_0262	A2G07_12210	DR0265		2	1	0	0	0	NA	NA	NA	NA	NA	0	NA	0	NA	0	NA	0	NA	0	0	0	0	NA	NA	NA	NA	0	0	0	0	NO
DRO_0263	A2G07_12205	DR0266		1	1	2	1	0	NA	NA	NA	NA	NA	0	NA	0	NA	0	NA	0	NA	0	0	0	0	NA	NA	NA	NA	0	0	0	0	NO
DRO_0264	A2G07_12200	DR0267		2	1	2	1	0	NA	NA	NA	NA	NA	0	NA	0	NA	0	NA	0	NA	0	0	0	0	NA	NA	NA	NA	0	0	0	0	NO
DRO_0265	A2G07_12195	DR0268		3	2	2	1	0	NA	NA	NA	NA	NA	0	NA	0	NA	0	NA	0	NA	0	0	0	0	NA	NA	NA	NA	0	0	0	0	NO
DRO_0266	A2G07_12190	DR0269		3	0	4	0	0	NA	NA	NA	NA	NA	0	NA	0	NA	0	NA	0	NA	0	0	0	0	NA	NA	NA	NA	0	0	0	0	NO
DRO_0267	A2G07_12185	DR0270		2	2	0	0	0	NA	NA	NA	NA	NA	0	NA	0	NA	0	NA	0	NA	0	0	0	0	NA	NA	NA	NA	0	0	0	0	NO
DRO_0268	A2G07_12180	DR0271		0	0	1	0	0	NA	NA	NA	NA	NA	0	NA	0	NA	0	NA	0	NA	0	0	0	0	NA	NA	NA	NA	0	0	0	0	NO
DRO_0269				0	0	2	0	0	NA	NA	NA	NA	NA	0	NA	0	NA	0	NA	0	NA	0	0	0	0	NA	NA	NA	NA	0	0	0	0	NO
DRO_0270	A2G07_12170	DR0273		0	0	0	0	0	NA	NA	NA	NA	NA	0	NA	0	NA	0	NA	0	NA	0	0	0	0	NA	NA	NA	NA	0	0	0	0	NO
DRO_0271	A2G07_12165	DR0274		0	0	2	0	0	NA	NA	NA	NA	NA	0	NA	0	NA	0	NA	0	NA	0	0	0	0	NA	NA	NA	NA	0	0	0	0	NO
DRO_0272	A2G07_12160	DR0275		0	0	2	0	0	NA	NA	NA	NA	NA	0	NA	0	NA	0	NA	0	NA	0	0	0	0	NA	NA	NA	NA	0	0	0	0	NO
DRO_0273	A2G07_12155	DR0276		0	0	2	0	0	NA	NA	NA	NA	NA	0	NA	0	NA	0	NA	0	NA	0	0	0	0	NA	NA	NA	NA	0	0	0	0	NO
DRO_0274	A2G07_12150	DR0277		0	0	0	0	0	NA	NA	NA	NA	NA	0	NA	0	NA	0	NA	0	NA	0	0	0	0	NA	NA	NA	NA	0	0	0	0	NO
DRO_0275	A2G07_12145	DR0278		3	0	5	0	0	NA	NA	NA	NA	NA	0	NA	0	NA	0	NA	0	NA	0	0	0	0	NA	NA	NA	NA	0	0	0	0	NO
DRO_0276				1	0	4	0	0	NA	NA	NA	NA	NA	0	NA	0	NA	0	NA	0	NA	0	0	0	0	NA	NA	NA	NA	0	0	0	0	NO
DRO_0277	A2G07_12135	DR0280		1	0	1	0	0	NA	NA	NA	NA	NA	0	NA	0	NA	0	NA	0	NA	0	0	0	0	NA	NA	NA	NA	0	0	0	0	NO
DRO_0278	A2G07_12130	DR0281		2	1	1	0	0	NA	NA	NA	NA	NA	0	NA	0	NA	0	NA	0	NA	0	0	0	0	NA	NA	NA	NA	0	0	0	0	NO
DRO_0279	A2G07_12125	DR0282		1	0	0	0	0	NA	NA	NA	NA	NA	0	NA	0	NA	0	NA	0	NA	0	0	0	0	NA	NA	NA	NA	0	0	0	0	NO
DRO_0280	A2G07_12120	DR0283		1	0	0	0	0	NA	NA	NA	NA	NA	0	NA	0	NA	0	NA	0	NA	0	0	0	0	NA	NA	NA	NA	0	0	0	0	NO
DRO_0281	A2G07_12115	DR0284		1	0	0	0	0	NA	NA	NA	NA	NA	0	NA	0	NA	0	NA	0	NA	0	0	0	0	NA	NA	NA	NA	0	0	0	0	NO
DRO_0282	A2G07_12110	DR0285		4	0	3	0	0	NA	NA	NA	NA	NA	0	NA	0	NA	0	NA	0	NA	0	0	0	0	NA	NA	NA	NA	0	0	0	0	NO
DRO_0283	A2G07_12105	DR0286		5	0	4	0	0	NA	NA	NA	NA	NA	0	NA	0	NA	0	NA	0	NA	0	0	0	0	NA	NA	NA	NA	0	0	0	0	NO
DRO_0284	A2G07_12100	DR0287		1	1	2	2	0	NA	NA	NA	NA	NA	0	NA	0	NA	0	NA	0	NA	0	0	0	0	NA	NA	NA	NA	0	0	0	0	NO
DRO_0285	A2G07_12095	DR0288		0	0	0	0	0	NA	NA	NA	NA	NA	0	NA	0	NA	0	NA	0	NA	0	0	0	0	NA	NA	NA	NA	0	0	0	0	NO
DRO_0286	A2G07_12090	DR0289		2	0	2	0	0	NA	NA	NA	NA	NA	0	NA	0	NA	0	NA	0	NA	0	0	0	0	NA	NA	NA	NA	0	0	0	0	NO
DRO_0287				2	0	2	0	0	NA	NA	NA	NA	NA	0	NA	0	NA	0	NA	0	NA	0	0	0	0	NA	NA	NA	NA	0	0	0	0	NO
DRO_0288	A2G07_12080	DR0291		0	0	0	0	0	NA	NA	NA	NA	NA	0	NA	0	NA	0	NA	0	NA	0	0	0	0	NA	NA	NA	NA	0	0	0	0	NO
DRO_0289	A2G07_12075	DR0292		0	0	1	1	1	FinalPeaks_30	FinalPeaks_30	DRO_	293601	293751	0	NA	0	NA	0	NA	0	NA	0	0	0	0	NA	NA	NA	NA	0	0	0	0	NO
DRO_0290	A2G07_12065	DR0293		0	0	1	0	0	NA	NA	NA	NA	NA	0	NA	0	NA	0	NA	0	NA	0	0	0	0	NA	NA	NA	NA	0	0	0	0	NO
DRO_0291	A2G07_12060	DR0294		0	0	0	0	0	NA	NA	NA	NA	NA	0	NA	0	NA	0	NA	0	NA	0	0	0	0	NA	NA	NA	NA	0	0	0	0	NO
DRO_0292	A2G07_12055	DR0295		0	0	0	0	0	NA	NA	NA	NA	NA	0	NA	0	NA	0	NA	0	NA	0	0	0	0	NA	NA	NA	NA	0	0	0	0	NO
DRO_0293	A2G07_12050	DR0296		0	0	0	0	0	NA	NA	NA	NA	NA	0	NA	0	NA	0	NA	0	NA	0	0	0	0	NA	NA	NA	NA	0	0	0	0	NO
DRO_0294	A2G07_12045	DR0297		0	0	1	0	0	NA	NA	NA	NA	NA	0	NA	0	NA	0	NA	0	NA	0	0	0	0	NA	NA	NA	NA	0	0	0	0	NO
DRO_0295	A2G07_12040	DR0298		0	0	3	0	0	NA	NA	NA	NA	NA	0	NA	0	NA	0	NA	0	NA	0	0	0	0	NA	NA	NA	NA	0	0	0	0	NO
DRO_0296	A2G07_12035	DR0299		0	0	2	0	0	NA	NA	NA	NA	NA	0	NA	0	NA	0	NA	0	NA	0	0	0	0	NA	NA	NA	NA	0	0	0	0	NO
DRO_0297	A2G07_12030	DR0300		2	2	0	0	0	NA	NA	NA	NA	NA	0	NA	0	NA	0	NA	0	NA	0	0	0	0	NA	NA	NA	NA	0	0	0	0	NO
DRO_0298	A2G07_12025	DR0301		2	1	0	0	0	NA	NA	NA	NA	NA	0	NA	0	NA	0	NA	0	NA	0	0	0	0	NA	NA	NA	NA	0	0	0	0	NO
DRO_0299	A2G07_12020	DR0302		3	3	2	1	0	NA	NA	NA	NA	NA	0	NA	0	NA	0	NA	0	NA	0	0	0	0	NA	NA	NA	NA	0	0	0	0	NO
DRO_0300	A2G07_12015	DR0303		3	2	3	2	0	NA	NA	NA	NA	NA	0	NA	0	NA	0	NA	0	NA	0	0	0	0	NA	NA	NA	NA	0	0	0	0	NO
DRO_0301	A2G07_12015	DR0303		2	2	1	1	0	NA	NA	NA	NA	NA	0	NA	0	NA	0	NA	0	NA	0	0	0	0	NA	NA	NA	NA	0	0	0	0	NO
DRO_0302				5	0	4	0	0	NA	NA	NA	NA	NA	0	NA	0	NA	0	NA	0	NA	0	0	0	0	NA	NA	NA	NA	0	0	0	0	NO
DRO_0303	A2G07_12005	DR0306		5	0	4	0	0	NA	NA	NA	NA	NA	0	NA	0	NA	0	NA	0	NA	0	0	0	0	NA	NA	NA	NA	0	0	0	0	NO
DRO_0304	A2G07_12000	DR0307		4	0	3	0	0	NA	NA	NA	NA	NA	0	GTTTCTTTGTAATGAAACTGCTGGCAGCGTAACG	0	NA	0	NA	0	NA	1	0	0	0	NA	NA	NA	NA	0	0	0	0	YES
DRO_0305	A2G07_11995	DR0308		0	0	2	0	0	NA	NA	NA	NA	NA	0	NA	0	NA	0	NA	0	NA	0	0	0	0	NA	NA	NA	NA	0	0	0	0	NO
DRO_0306	A2G07_03375	DR2050		2	0	2	1	0	NA	NA	NA	NA	NA	0	NA	0	NA	0	NA	0	NA	0	0	0	0	NA	NA	NA	NA	0	0	0	0	NO
DRO_0307	A2G07_11985	DR0310		4	0	3	0	0	NA	NA	NA	NA	NA	0	NA	0	NA	0	NA	0	NA	0	0	0	0	NA	NA	NA	NA	0	0	0	0	NO
DRO_0308	A2G07_11980	DR0311		4	0	4	0	0	NA	NA	NA	NA	NA	0	NA	0	NA	0	NA	0	NA	0	0	0	0	NA	NA	NA	NA	0	0	0	0	NO
DRO_0309	A2G07_11975	DR0312		4	0	4	0	0	NA	NA	NA	NA	NA	0	NA	0	NA	0	NA	0	NA	0	0	0	0	NA	NA	NA	NA	0	0	0	0	NO
DRO_0310	A2G07_11970	DR0313		4	0	4	0	0	NA	NA	NA	NA	NA	0	NA	0	NA	0	NA	0	NA	0	0	0	0	NA	NA	NA	NA	0	0	0	0	NO
DRO_0311	A2G07_11965	DR0314		4	0	4	0	0	NA	NA	NA	NA	NA	0	NA	0	NA	0	NA	0	NA	0	0	0	0	NA	NA	NA	NA	0	0	0	0	NO
DRO_0312	A2G07_11960	DR0315		4	0	4	0	0	NA	NA	NA	NA	NA	0	NA	0	NA	0	NA	0	NA	0	0	0	0	NA	NA	NA	NA	0	0	0	0	NO
DRO_0313	A2G07_11955	DR0316		4	0	4	0	0	NA	NA	NA	NA	NA	0	NA	0	NA	0	NA	0	NA	0	0	0	0	NA	NA	NA	NA	0	0	0	0	NO
DRO_0314	A2G07_11950	DR0317		4	0	4	0	0	NA	NA	NA	NA	NA	0	NA	0	NA	0	NA	0	NA	0	0	0	0	NA	NA	NA	NA	0	0	0	0	NO
DRO_0315	A2G07_11945	DR0318		4	0	4	0	0	NA	NA	NA	NA	NA	0	NA	0	NA	0	NA	0	NA	0	0	0	0	NA	NA	NA	NA	0	0	0	0	NO
DRO_0316	A2G07_11940	DR0319		4	0	4	0	0	NA	NA	NA	NA	NA	0	NA	0	NA	0	NA	0	NA	0	0	0	0	NA	NA	NA	NA	0	0	0	0	NO
DRO_0317	A2G07_11935	DR0320		4	0	4	0	0	NA	NA	NA	NA	NA	0	NA	0	NA	0	NA	0	NA	0	0	0	0	NA	NA	NA	NA	0	0	0	0	NO
DRO_0318	A2G07_11930	DR0321		4	0	4	0	0	NA	NA	NA	NA	NA	0	NA	0	NA	0	NA	0	NA	0	0	0	0	NA	NA	NA	NA	0	0	0	0	NO
DRO_0319	A2G07_11925	DR0322		4	0	4	0	0	NA	NA	NA	NA	NA	0	NA	0	NA	0	NA	0	NA	0	0	0	0	NA	NA	NA	NA	0	0	0	0	NO
DRO_0320	A2G07_11920	DR0323		4	0	4	0	0	NA	NA	NA	NA	NA	0	NA	0	NA	0	NA	0	NA	0	0	0	0	NA	NA	NA	NA	0	0	0	0	NO
DRO_0321	A2G07_11915	DR0324		1	0	4	0	0	NA	NA	NA	NA	NA	0	GGGTCATAGGGGCAGTTTAGGCAAAAGCACAAGC	0	GCTTGTGCTTTTGCCTAAAC	0	NA	0	NA	1	1	0	0	NA	NA	NA	NA	0	0	0	0	YES
DRO_0322	A2G07_11910	DR0325		2	0	2	0	0	NA	NA	NA	NA	NA	0	NA	0	NA	0	NA	0	NA	0	0	0	0	NA	NA	NA	NA	0	0	0	0	NO
DRO_0323	A2G07_11905	DR0326	ddrD	0	0	5	3	1	FinalPeaks_31	FinalPeaks_31	DRO_	320201	320601	1	GAATCTTCTTGACAATTCTGCTAAAAACAGAATA	1	TATTCTGTTTTTAGCAGAAT	1	TTCTGCTAAAAACAGAA	1	ATTCTGCTAAAAACAGAAT	1	1	0	2	NA	NA	NA	NA	0	0	0	0	YES
DRO_0324	A2G07_11900	DR0327		3	2	2	2	0	NA	NA	NA	NA	NA	0	NA	0	NA	0	NA	0	NA	0	0	0	0	NA	NA	NA	NA	0	0	0	0	NO
DRO_0325	A2G07_11895	DR0328		1	0	1	0	0	NA	NA	NA	NA	NA	0	NA	0	NA	0	NA	0	NA	0	0	0	0	NA	NA	NA	NA	0	0	0	0	NO
DRO_0326	A2G07_11890	DR0329		0	0	1	0	0	NA	NA	NA	NA	NA	0	NA	0	NA	0	NA	0	NA	0	0	0	0	NA	NA	NA	NA	0	0	0	0	NO
DRO_0327	A2G07_11885	DR0330		2	1	4	3	0	NA	NA	NA	NA	NA	0	NA	0	NA	0	NA	0	NA	0	0	0	0	NA	NA	NA	NA	0	0	0	0	NO
DRO_0328	A2G07_11885	DR0330		1	1	1	0	0	NA	NA	NA	NA	NA	0	NA	0	NA	0	NA	0	NA	0	0	0	0	NA	NA	NA	NA	0	0	0	0	NO
DRO_0329	A2G07_11880	DR0331		4	3	3	3	0	NA	NA	NA	NA	NA	0	NA	0	NA	0	NA	0	NA	0	0	0	0	NA	NA	NA	NA	0	0	0	0	NO
DRO_0330	A2G07_11875	DR0332		2	1	3	2	0	NA	NA	NA	NA	NA	0	NA	0	NA	0	NA	0	NA	0	0	0	0	NA	NA	NA	NA	0	0	0	0	NO
DRO_0331	A2G07_11870	DR0333		2	1	2	1	0	NA	NA	NA	NA	NA	0	NA	0	NA	0	NA	0	NA	0	0	0	0	NA	NA	NA	NA	0	0	0	0	NO
DRO_0332				1	1	2	1	0	NA	NA	NA	NA	NA	0	NA	0	NA	0	NA	0	NA	0	0	0	0	NA	NA	NA	NA	0	0	0	0	NO
DRO_0333	A2G07_11865	DR0334		3	0	4	1	0	NA	NA	NA	NA	NA	0	NA	0	NA	0	NA	0	NA	0	0	0	0	NA	NA	NA	NA	0	0	0	0	NO
DRO_0334	A2G07_11860	DR0335		5	0	3	1	0	NA	NA	NA	NA	NA	0	NA	0	NA	0	NA	0	NA	0	0	0	0	NA	NA	NA	NA	0	0	0	0	NO
DRO_0335	A2G07_11855	DR0336		3	0	1	0	0	NA	NA	NA	NA	NA	0	NA	0	NA	0	NA	0	NA	0	0	0	0	NA	NA	NA	NA	0	0	0	0	NO
DRO_0336	A2G07_11850	DR0337		1	0	0	0	0	NA	NA	NA	NA	NA	0	NA	0	NA	0	NA	0	NA	0	0	0	0	NA	NA	NA	NA	0	0	0	0	NO
DRO_0337	A2G07_11845	DR0338		2	1	4	3	0	NA	NA	NA	NA	NA	0	NA	0	NA	0	NA	0	NA	0	0	0	0	NA	NA	NA	NA	0	0	0	0	NO
DRO_0338	A2G07_11840	DR0339		0	0	0	0	0	NA	NA	NA	NA	NA	0	NA	0	NA	0	NA	0	NA	0	0	0	0	NA	NA	NA	NA	0	0	0	0	NO
DRO_0339	A2G07_11835	DR0340		0	0	1	1	0	NA	NA	NA	NA	NA	0	NA	0	NA	0	NA	0	NA	0	0	0	0	NA	NA	NA	NA	0	0	0	0	NO
DRO_0340	A2G07_11825	DR0341		5	0	4	0	0	NA	NA	NA	NA	NA	0	NA	0	NA	0	NA	0	NA	0	0	0	0	NA	NA	NA	NA	0	0	0	0	NO
DRO_0341	A2G07_11820	DR0342		2	0	1	0	0	NA	NA	NA	NA	NA	0	NA	0	NA	0	NA	0	NA	0	0	0	0	NA	NA	NA	NA	0	0	0	0	NO
DRO_0342	A2G07_11815	DR0343		0	0	0	0	0	NA	NA	NA	NA	NA	0	NA	0	NA	0	NA	0	NA	0	0	0	0	NA	NA	NA	NA	0	0	0	0	NO
DRO_0343	A2G07_11810	DR0344		0	0	0	0	0	NA	NA	NA	NA	NA	0	NA	0	NA	0	NA	0	NA	0	0	0	0	NA	NA	NA	NA	0	0	0	0	NO
DRO_0344	A2G07_11805	DR0345		0	0	0	0	0	NA	NA	NA	NA	NA	0	NA	0	NA	0	NA	0	NA	0	0	0	0	NA	NA	NA	NA	0	0	0	0	NO
DRO_0345	A2G07_11800	DR0346		0	0	0	0	0	NA	NA	NA	NA	NA	0	NA	0	NA	0	NA	0	NA	0	0	0	0	NA	NA	NA	NA	0	0	0	0	NO
DRO_0346	A2G07_11795	DR0347		0	0	1	0	0	NA	NA	NA	NA	NA	0	NA	0	NA	0	NA	0	NA	0	0	0	0	NA	NA	NA	NA	0	0	0	0	NO
DRO_0347				0	0	1	0	0	NA	NA	NA	NA	NA	0	NA	0	NA	0	NA	0	NA	0	0	0	0	NA	NA	NA	NA	0	0	0	0	NO
DRO_0348	A2G07_11790	DR0348		1	0	0	0	0	NA	NA	NA	NA	NA	0	NA	0	NA	0	NA	0	NA	0	0	0	0	NA	NA	NA	NA	0	0	0	0	NO
DRO_0349	A2G07_11785	DR0349		5	3	5	3	0	NA	NA	NA	NA	NA	0	NA	0	NA	0	NA	0	NA	0	0	0	0	NA	NA	NA	NA	0	0	0	0	NO
DRO_0350	A2G07_11780	DR0350		0	0	1	0	0	NA	NA	NA	NA	NA	0	NA	0	NA	0	NA	0	NA	0	0	0	0	NA	NA	NA	NA	0	0	0	0	NO
DRO_0351	A2G07_11775	DR0351		0	0	5	0	0	NA	NA	NA	NA	NA	0	NA	0	NA	0	NA	0	NA	0	0	0	0	NA	NA	NA	NA	0	0	0	0	NO
DRO_0352	A2G07_11770	DR0353		0	0	0	0	1	FinalPeaks_33	FinalPeaks_33	DRO_	354551	354701	0	NA	0	NA	0	NA	0	NA	0	0	0	0	NA	NA	NA	NA	0	0	0	0	NO
DRO_0353	A2G07_11765	DR0354		0	0	3	0	0	NA	NA	NA	NA	NA	0	NA	0	NA	0	NA	0	NA	0	0	0	0	NA	NA	NA	NA	0	0	0	0	NO
DRO_0354	A2G07_11760	DR0355		5	3	5	3	0	NA	NA	NA	NA	NA	0	NA	0	NA	0	NA	0	NA	0	0	0	0	NA	NA	NA	NA	0	0	0	0	NO
DRO_0355	A2G07_11755	DR0356		5	3	5	3	0	NA	NA	NA	NA	NA	0	NA	0	NA	0	NA	0	NA	0	0	0	0	NA	NA	NA	NA	0	0	0	0	NO
DRO_0356	A2G07_11750	DR0357		4	2	3	2	0	NA	NA	NA	NA	NA	0	NA	0	NA	0	NA	0	NA	0	0	0	0	NA	NA	NA	NA	0	0	0	0	NO
DRO_0357	A2G07_11745	DR0358		3	2	2	1	0	NA	NA	NA	NA	NA	0	NA	0	NA	0	NA	0	NA	0	0	0	0	NA	NA	NA	NA	0	0	0	0	NO
DRO_0358	A2G07_11740	DR0359		2	1	2	1	0	NA	NA	NA	NA	NA	0	NA	0	NA	0	NA	0	NA	0	0	0	0	NA	NA	NA	NA	0	0	0	0	NO
DRO_0359	A2G07_11735	DR0360		2	1	3	2	0	NA	NA	NA	NA	NA	0	NA	0	NA	0	NA	0	NA	0	0	0	0	NA	NA	NA	NA	0	0	0	0	NO
DRO_0360	A2G07_11730	DR0361		2	1	3	2	0	NA	NA	NA	NA	NA	0	NA	0	NA	0	NA	0	NA	0	0	0	0	NA	NA	NA	NA	0	0	0	0	NO
DRO_0361	A2G07_11725	DR0362		2	0	4	0	0	NA	NA	NA	NA	NA	0	NA	0	NA	0	NA	0	NA	0	0	0	0	NA	NA	NA	NA	0	0	0	0	NO
DRO_0362	A2G07_11720	DR0363		3	2	2	2	0	NA	NA	NA	NA	NA	0	NA	0	NA	0	NA	0	NA	0	0	0	0	NA	NA	NA	NA	0	0	0	0	NO
DRO_0363	A2G07_11715	DR0364		1	0	3	0	0	NA	NA	NA	NA	NA	0	NA	0	NA	0	NA	0	NA	0	0	0	0	NA	NA	NA	NA	0	0	0	0	NO
DRO_0364	A2G07_11710	DR0365		1	0	3	0	0	NA	NA	NA	NA	NA	0	NA	0	NA	0	NA	0	NA	0	0	0	0	NA	NA	NA	NA	0	0	0	0	NO
DRO_0365	A2G07_11705	DR0366		3	3	4	3	0	NA	NA	NA	NA	NA	0	NA	0	NA	0	NA	0	NA	0	0	0	0	NA	NA	NA	NA	0	0	0	0	NO
DRO_0366	A2G07_11700	DR0367		3	2	2	1	0	NA	NA	NA	NA	NA	0	NA	0	NA	0	NA	0	NA	0	0	0	0	NA	NA	NA	NA	0	0	0	0	NO
DRO_0367	A2G07_11695	DR0368		2	0	5	3	0	NA	NA	NA	NA	NA	0	NA	0	NA	0	NA	0	NA	0	0	0	0	NA	NA	NA	NA	0	0	0	0	NO
DRO_0368	A2G07_11690	DR0369		4	0	0	0	0	NA	NA	NA	NA	NA	0	NA	0	NA	0	NA	0	NA	0	0	0	0	NA	NA	NA	NA	0	0	0	0	NO
DRO_0369	A2G07_11685	DR0370		2	0	0	0	0	NA	NA	NA	NA	NA	0	NA	0	NA	0	NA	0	NA	0	0	0	0	NA	NA	NA	NA	0	0	0	0	NO
DRO_0370	A2G07_11680	DRA0073		3	1	4	3	0	NA	NA	NA	NA	NA	0	NA	0	NA	0	NA	0	NA	0	0	0	0	NA	NA	NA	NA	0	0	0	0	NO
DRO_0371	A2G07_11675	DR0372		1	0	1	0	0	NA	NA	NA	NA	NA	0	NA	0	NA	0	NA	0	NA	0	0	0	0	NA	NA	NA	NA	0	0	0	0	NO
DRO_0372	A2G07_11670	DR0373		0	0	0	0	0	NA	NA	NA	NA	NA	0	NA	0	NA	0	NA	0	NA	0	0	0	0	NA	NA	NA	NA	0	0	0	0	NO
DRO_0373	A2G07_11665	DR0374		0	0	1	0	0	NA	NA	NA	NA	NA	0	NA	0	NA	0	NA	0	NA	0	0	0	0	NA	NA	NA	NA	0	0	0	0	NO
DRO_0374	A2G07_11660	DR0375		0	0	0	0	0	NA	NA	NA	NA	NA	0	NA	0	NA	0	NA	0	NA	0	0	0	0	NA	NA	NA	NA	0	0	0	0	NO
DRO_0375				0	0	0	0	0	NA	NA	NA	NA	NA	0	NA	0	NA	0	NA	0	NA	0	0	0	0	NA	NA	NA	NA	0	0	0	0	NO
DRO_0376				0	0	0	0	0	NA	NA	NA	NA	NA	0	NA	0	NA	0	NA	0	NA	0	0	0	0	NA	NA	NA	NA	0	0	0	0	NO
DRO_0377	A2G07_11650	DR0377		0	0	0	0	0	NA	NA	NA	NA	NA	0	NA	0	NA	0	NA	0	NA	0	0	0	0	NA	NA	NA	NA	0	0	0	0	NO
DRO_0378	A2G07_11645	DR0378		0	0	0	0	0	NA	NA	NA	NA	NA	0	NA	0	NA	0	NA	0	NA	0	0	0	0	NA	NA	NA	NA	0	0	0	0	NO
DRO_0379	A2G07_11640	DR0379		0	0	0	0	0	NA	NA	NA	NA	NA	0	NA	0	NA	0	NA	0	NA	0	0	0	0	NA	NA	NA	NA	0	0	0	0	NO
DRO_0380	A2G07_11635	DR0380		0	0	1	0	0	NA	NA	NA	NA	NA	0	NA	0	NA	0	NA	0	NA	0	0	0	0	NA	NA	NA	NA	0	0	0	0	NO
DRO_0381	A2G07_11630	DR0381		0	0	1	0	0	NA	NA	NA	NA	NA	0	NA	0	NA	0	NA	0	NA	0	0	0	0	NA	NA	NA	NA	0	0	0	0	NO
DRO_0382	A2G07_11625	DR0382		0	0	1	0	0	NA	NA	NA	NA	NA	0	NA	0	NA	0	NA	0	NA	0	0	0	0	NA	NA	NA	NA	0	0	0	0	NO
DRO_0383	A2G07_11620	DR0383		1	0	0	0	0	NA	NA	NA	NA	NA	0	NA	0	NA	0	NA	0	NA	0	0	0	0	NA	NA	NA	NA	0	0	0	0	NO
DRO_0384	A2G07_11615	DR0384		0	0	0	0	0	NA	NA	NA	NA	NA	0	NA	0	NA	0	NA	0	NA	0	0	0	0	NA	NA	NA	NA	0	0	0	0	NO
DRO_0385	A2G07_11610	DR0385		1	1	1	1	0	NA	NA	NA	NA	NA	0	NA	0	NA	0	NA	0	NA	0	0	0	0	NA	NA	NA	NA	0	0	0	0	NO
DRO_0386	A2G07_11605	DR0386		1	1	1	1	0	NA	NA	NA	NA	NA	0	NA	0	NA	0	NA	0	NA	0	0	0	0	NA	NA	NA	NA	0	0	0	0	NO
DRO_0387	A2G07_11600	DR0387		2	2	1	1	0	NA	NA	NA	NA	NA	0	NA	0	NA	0	NA	0	NA	0	0	0	0	NA	NA	NA	NA	0	0	0	0	NO
DRO_0388	A2G07_11595	DR0388		1	1	0	0	0	NA	NA	NA	NA	NA	0	NA	0	NA	0	NA	0	NA	0	0	0	0	NA	NA	NA	NA	0	0	0	0	NO
DRO_0389	A2G07_11590	DR0389		0	0	1	0	0	NA	NA	NA	NA	NA	0	NA	0	NA	0	NA	0	NA	0	0	0	0	NA	NA	NA	NA	0	0	0	0	NO
DRO_0390	A2G07_11585	DR0390		0	0	2	0	0	NA	NA	NA	NA	NA	0	NA	0	NA	0	NA	0	NA	0	0	0	0	NA	NA	NA	NA	0	0	0	0	NO
DRO_0391	A2G07_11580	DR0391		0	0	0	0	0	NA	NA	NA	NA	NA	0	NA	0	NA	0	NA	0	NA	0	0	0	0	NA	NA	NA	NA	0	0	0	0	NO
DRO_0392	A2G07_11575	DR0392		2	1	4	3	0	NA	NA	NA	NA	NA	0	NA	0	NA	0	NA	0	NA	0	0	0	0	NA	NA	NA	NA	0	0	0	0	NO
DRO_0393	A2G07_11570	DR0393		2	1	1	0	0	NA	NA	NA	NA	NA	0	NA	0	NA	0	NA	0	NA	0	0	0	0	NA	NA	NA	NA	0	0	0	0	NO
DRO_0394	A2G07_11565	DR0394		3	2	5	3	0	NA	NA	NA	NA	NA	0	NA	0	NA	0	NA	0	NA	0	0	0	0	NA	NA	NA	NA	0	0	0	0	NO
DRO_0395	A2G07_11560	DR0395		2	1	4	3	0	NA	NA	NA	NA	NA	0	NA	0	NA	0	NA	0	NA	0	0	0	0	NA	NA	NA	NA	0	0	0	0	NO
DRO_0396	A2G07_11555	DR0396		1	1	3	3	0	NA	NA	NA	NA	NA	0	NA	0	NA	0	NA	0	NA	0	0	0	0	NA	NA	NA	NA	0	0	0	0	NO
DRO_0397	A2G07_11550	DR0397		0	0	0	0	0	NA	NA	NA	NA	NA	0	NA	0	NA	0	NA	0	NA	0	0	0	0	NA	NA	NA	NA	0	0	0	0	NO
DRO_0398	A2G07_11545	DR0398		0	0	0	0	0	NA	NA	NA	NA	NA	0	NA	0	NA	0	NA	0	NA	0	0	0	0	NA	NA	NA	NA	0	0	0	0	NO
DRO_0399	A2G07_11540	DR0399		3	0	0	0	0	NA	NA	NA	NA	NA	0	NA	0	NA	0	NA	0	NA	0	0	0	0	NA	NA	NA	NA	0	0	0	0	NO
DRO_0400	A2G07_11535	DR0400		0	0	1	1	0	NA	NA	NA	NA	NA	0	NA	0	NA	0	NA	0	NA	0	0	0	0	NA	NA	NA	NA	0	0	0	0	NO
DRO_0401	A2G07_11530	DR0402		0	0	1	0	0	NA	NA	NA	NA	NA	0	NA	0	NA	0	NA	0	NA	0	0	0	0	NA	NA	NA	NA	0	0	0	0	NO
DRO_0402	A2G07_11525	DR0403		1	1	0	0	0	NA	NA	NA	NA	NA	0	NA	0	NA	0	NA	0	NA	0	0	0	0	NA	NA	NA	NA	0	0	0	0	NO
DRO_0403	A2G07_11520	DR0404		4	3	4	3	0	NA	NA	NA	NA	NA	0	NA	0	NA	0	NA	0	NA	0	0	0	0	NA	NA	NA	NA	0	0	0	0	NO
DRO_0404	A2G07_11515	DR0405		0	0	0	0	0	NA	NA	NA	NA	NA	0	ACACTGCGTTTGTCTTTCAGGTCGTAGCCGAAGA	0	NA	0	NA	0	NA	1	0	0	0	NA	NA	NA	NA	0	0	0	0	YES
DRO_0405	A2G07_11510	DR0406		2	1	0	0	0	NA	NA	NA	NA	NA	0	NA	0	NA	0	NA	0	NA	0	0	0	0	NA	NA	NA	NA	0	0	0	0	NO
DRO_0406	A2G07_11505	DR0407		5	3	3	3	0	NA	NA	NA	NA	NA	0	ACACTGCGTTTGTCTTTCAGGTCGTAGCCGAAGA	0	NA	0	NA	0	NA	1	0	0	0	NA	NA	NA	NA	0	0	0	0	YES
DRO_0407	A2G07_11500	DR0408		4	3	3	3	0	NA	NA	NA	NA	NA	0	NA	0	NA	0	NA	0	NA	0	0	0	0	NA	NA	NA	NA	0	0	0	0	NO
DRO_0408	A2G07_11495	DR0409		0	0	0	0	0	NA	NA	NA	NA	NA	0	NA	0	NA	0	NA	0	NA	0	0	0	0	NA	NA	NA	NA	0	0	0	0	NO
DRO_0409	A2G07_11485	DR0411		1	0	1	0	0	NA	NA	NA	NA	NA	0	NA	0	NA	0	NA	0	NA	0	0	0	0	NA	NA	NA	NA	0	0	0	0	NO
DRO_0410	A2G07_11480	DR0412		0	0	1	0	0	NA	NA	NA	NA	NA	0	NA	0	NA	0	NA	0	NA	0	0	0	0	NA	NA	NA	NA	0	0	0	0	NO
DRO_0411	A2G07_11475	DR0413		0	0	2	0	0	NA	NA	NA	NA	NA	0	NA	0	NA	0	NA	0	NA	0	0	0	0	NA	NA	NA	NA	0	0	0	0	NO
DRO_0412	A2G07_11470	DR0414		0	0	1	0	0	NA	NA	NA	NA	NA	0	NA	0	NA	0	NA	0	NA	0	0	0	0	NA	NA	NA	NA	0	0	0	0	NO
DRO_0413	A2G07_11465	DR0415		0	0	0	0	0	NA	NA	NA	NA	NA	0	NA	0	NA	0	NA	0	NA	0	0	0	0	NA	NA	NA	NA	0	0	0	0	NO
DRO_0414	A2G07_11460	DR0416		3	2	4	3	0	NA	NA	NA	NA	NA	0	NA	0	NA	0	NA	0	NA	0	0	0	0	NA	NA	NA	NA	0	0	0	0	NO
DRO_0415	A2G07_11455	DR0417		3	2	4	3	0	NA	NA	NA	NA	NA	0	NA	0	NA	0	NA	0	NA	0	0	0	0	NA	NA	NA	NA	0	0	0	0	NO
DRO_0416	A2G07_11450	DR0418		2	1	4	3	0	NA	NA	NA	NA	NA	0	NA	0	NA	0	NA	0	NA	0	0	0	0	NA	NA	NA	NA	0	0	0	0	NO
DRO_0417	A2G07_11445	DR0419		2	1	2	1	0	NA	NA	NA	NA	NA	0	NA	0	NA	0	NA	0	NA	0	0	0	0	NA	NA	NA	NA	0	0	0	0	NO
DRO_0418	A2G07_11440	DR0420		1	0	2	1	0	NA	NA	NA	NA	NA	0	NA	0	NA	0	NA	0	NA	0	0	0	0	NA	NA	NA	NA	0	0	0	0	NO
DRO_0419	A2G07_11435	DR0421		4	3	4	3	1	FinalPeaks_34	FinalPeaks_34	DRO_	420701	420901	0	NA	0	NA	0	NA	0	NA	0	0	0	0	NA	NA	NA	NA	0	0	0	0	NO
DRO_0420	A2G07_11430	DR0422		1	0	5	3	0	NA	NA	NA	NA	NA	0	NA	0	NA	0	NA	0	NA	0	0	0	0	NA	NA	NA	NA	0	0	0	0	NO
DRO_0421	A2G07_11420	DR0423	ddrA	0	0	5	3	1	FinalPeaks_35	FinalPeaks_35	DRO_	422301	422901	1	GCTCAGCTTCATGCATTTAGTTTAGAACAGAATA	2	TTTTATGTCTTGACCGTAAT|TATTCTGTTCTAAACTAAAT	0	NA	2	ATTACGGTCAAGACATAAA|ATTTAGTTTAGAACAGAAT	2	2	0	4	NA	NA	NA	NA	0	0	0	0	YES
DRO_0422	A2G07_11415	DR0424		0	0	0	0	1	FinalPeaks_35	FinalPeaks_35	DRO_	422301	422901	1	GCTCAGCTTCATGCATTTAGTTTAGAACAGAATA	2	TTTTATGTCTTGACCGTAAT|TATTCTGTTCTAAACTAAAT	0	NA	2	ATTACGGTCAAGACATAAA|ATTTAGTTTAGAACAGAAT	2	2	0	4	NA	NA	NA	NA	0	0	0	0	YES
DRO_0423	A2G07_11410	DR0425		0	0	0	0	0	NA	NA	NA	NA	NA	0	NA	0	NA	0	NA	0	NA	0	0	0	0	NA	NA	NA	NA	0	0	0	0	NO
DRO_0424	A2G07_11405	DR0426		0	0	0	0	0	NA	NA	NA	NA	NA	0	ACCTCACCGTGCTGGCTTCTGTCACGACGTACCA	0	NA	0	NA	0	NA	1	0	0	0	NA	NA	NA	NA	0	0	0	0	YES
DRO_0425	A2G07_11400	DR0427		5	0	4	0	1	FinalPeaks_36	FinalPeaks_36	DRO_	424801	425101	0	NA	0	NA	0	NA	0	NA	0	0	0	0	NA	NA	NA	NA	0	0	0	0	NO
DRO_0426	A2G07_11395	DR0428		1	0	0	0	0	NA	NA	NA	NA	NA	0	NA	0	NA	0	NA	0	NA	0	0	0	0	NA	NA	NA	NA	0	0	0	0	NO
DRO_0427	A2G07_11390	DR0429		0	0	2	2	0	NA	NA	NA	NA	NA	0	NA	0	NA	0	NA	0	NA	0	0	0	0	NA	NA	NA	NA	0	0	0	0	NO
DRO_0428	A2G07_11385	DR0430		2	1	1	1	0	NA	NA	NA	NA	NA	0	NA	0	NA	0	NA	0	NA	0	0	0	0	NA	NA	NA	NA	0	0	0	0	NO
DRO_0429	A2G07_11380	DR0431		2	1	0	0	0	NA	NA	NA	NA	NA	0	NA	0	NA	0	NA	0	NA	0	0	0	0	NA	NA	NA	NA	0	0	0	0	NO
DRO_0430	A2G07_11375	DR0432		3	2	4	3	0	NA	NA	NA	NA	NA	0	NA	0	NA	0	NA	0	NA	0	0	0	0	NA	NA	NA	NA	0	0	0	0	NO
DRO_0431	A2G07_11370	DR2420		2	1	4	3	0	NA	NA	NA	NA	NA	0	NA	0	NA	0	NA	0	NA	0	0	0	0	NA	NA	NA	NA	0	0	0	0	NO
DRO_0432	A2G07_11365	DR0433		2	1	2	1	0	NA	NA	NA	NA	NA	0	NA	0	NA	0	NA	0	NA	0	0	0	0	NA	NA	NA	NA	0	0	0	0	NO
DRO_0433	A2G07_11360	DR0434		3	0	0	0	0	NA	NA	NA	NA	NA	0	NA	0	NA	0	NA	0	NA	0	0	0	0	NA	NA	NA	NA	0	0	0	0	NO
DRO_0434	A2G07_11355	DR0435		2	0	0	0	0	NA	NA	NA	NA	NA	0	NA	0	NA	0	NA	0	NA	0	0	0	0	NA	NA	NA	NA	0	0	0	0	NO
DRO_0435	A2G07_11350	DR0436		2	0	0	0	0	NA	NA	NA	NA	NA	0	NA	0	NA	0	NA	0	NA	0	0	0	0	NA	NA	NA	NA	0	0	0	0	NO
DRO_0436	A2G07_11340	DRA0141		4	3	4	3	0	NA	NA	NA	NA	NA	0	NA	0	NA	0	NA	0	NA	0	0	0	0	NA	NA	NA	NA	0	0	0	0	NO
DRO_0437	A2G07_11335	DR0439		2	2	3	3	0	NA	NA	NA	NA	NA	0	NA	0	NA	0	NA	0	NA	0	0	0	0	NA	NA	NA	NA	0	0	0	0	NO
DRO_0438	A2G07_11330	DR0440		0	0	1	1	0	NA	NA	NA	NA	NA	0	NA	0	NA	0	NA	0	NA	0	0	0	0	NA	NA	NA	NA	0	0	0	0	NO
DRO_0439	A2G07_11325	DR0441		1	0	1	1	0	NA	NA	NA	NA	NA	0	NA	0	NA	0	NA	0	NA	0	0	0	0	NA	NA	NA	NA	0	0	0	0	NO
DRO_0440	A2G07_11320	DR0442		0	0	0	0	0	NA	NA	NA	NA	NA	0	NA	0	NA	0	NA	0	NA	0	0	0	0	NA	NA	NA	NA	0	0	0	0	NO
DRO_0441	A2G07_11315	DR0443		0	0	0	0	0	NA	NA	NA	NA	NA	0	NA	0	NA	0	NA	0	NA	0	0	0	0	NA	NA	NA	NA	0	0	0	0	NO
DRO_0442	A2G07_11310	DR0444		1	0	4	0	0	NA	NA	NA	NA	NA	0	NA	0	NA	0	NA	0	NA	0	0	0	0	NA	NA	NA	NA	0	0	0	0	NO
DRO_0443	A2G07_11305	DR0445		0	0	0	0	0	NA	NA	NA	NA	NA	0	NA	0	NA	0	NA	0	NA	0	0	0	0	NA	NA	NA	NA	0	0	0	0	NO
DRO_0444	A2G07_11300	DR0446		1	1	1	0	0	NA	NA	NA	NA	NA	0	NA	0	NA	0	NA	0	NA	0	0	0	0	NA	NA	NA	NA	0	0	0	0	NO
DRO_0445	A2G07_11295	DR0447		1	1	1	0	0	NA	NA	NA	NA	NA	0	NA	0	NA	0	NA	0	NA	0	0	0	0	NA	NA	NA	NA	0	0	0	0	NO
DRO_0446	A2G07_11290	DR0448		1	1	1	1	0	NA	NA	NA	NA	NA	0	NA	0	NA	0	NA	0	NA	0	0	0	0	NA	NA	NA	NA	0	0	0	0	NO
DRO_0447	A2G07_11285	DR0449		2	1	2	1	0	NA	NA	NA	NA	NA	0	NA	0	NA	0	NA	0	NA	0	0	0	0	NA	NA	NA	NA	0	0	0	0	NO
DRO_0448	A2G07_11280	DR0450		0	0	0	0	0	NA	NA	NA	NA	NA	0	NA	0	NA	0	NA	0	NA	0	0	0	0	NA	NA	NA	NA	0	0	0	0	NO
DRO_0449	A2G07_11275	DR0451		0	0	0	0	0	NA	NA	NA	NA	NA	0	NA	0	NA	0	NA	0	NA	0	0	0	0	NA	NA	NA	NA	0	0	0	0	NO
DRO_0450	A2G07_11270	DR0452		0	0	0	0	0	NA	NA	NA	NA	NA	0	NA	0	NA	0	NA	0	NA	0	0	0	0	NA	NA	NA	NA	0	0	0	0	NO
DRO_0451	A2G07_11265	DR0453		1	0	0	0	0	NA	NA	NA	NA	NA	0	NA	0	NA	0	NA	0	NA	0	0	0	0	NA	NA	NA	NA	0	0	0	0	NO
DRO_0452	A2G07_11260	DR0454		1	0	1	0	0	NA	NA	NA	NA	NA	0	NA	0	NA	0	NA	0	NA	0	0	0	0	NA	NA	NA	NA	0	0	0	0	NO
DRO_0453	A2G07_11255	DR0455		0	0	0	0	0	NA	NA	NA	NA	NA	0	NA	0	NA	0	NA	0	NA	0	0	0	0	NA	NA	NA	NA	0	0	0	0	NO
DRO_0454	A2G07_11250	DR0456		1	0	0	0	0	NA	NA	NA	NA	NA	0	NA	0	NA	0	NA	0	NA	0	0	0	0	NA	NA	NA	NA	0	0	0	0	NO
DRO_0455	A2G07_11245	DR0457		1	0	0	0	0	NA	NA	NA	NA	NA	0	NA	0	NA	0	NA	0	NA	0	0	0	0	NA	NA	NA	NA	0	0	0	0	NO
DRO_0456				1	1	4	3	0	NA	NA	NA	NA	NA	0	NA	0	NA	0	NA	0	NA	0	0	0	0	NA	NA	NA	NA	0	0	0	0	NO
DRO_0457	A2G07_11230	DR0458		3	2	2	2	0	NA	NA	NA	NA	NA	0	NA	0	NA	0	NA	0	NA	0	0	0	0	NA	NA	NA	NA	0	0	0	0	NO
DRO_0458	A2G07_11225	DR0459		4	2	1	0	0	NA	NA	NA	NA	NA	0	NA	0	NA	0	NA	0	NA	0	0	0	0	NA	NA	NA	NA	0	0	0	0	NO
DRO_0459	A2G07_11220	DR0460		2	1	4	3	0	NA	NA	NA	NA	NA	0	NA	0	NA	0	NA	0	NA	0	0	0	0	NA	NA	NA	NA	0	0	0	0	NO
DRO_0460	A2G07_11215	DR0461		4	0	4	0	0	NA	NA	NA	NA	NA	0	NA	0	NA	0	NA	0	NA	0	0	0	0	NA	NA	NA	NA	0	0	0	0	NO
DRO_0461	A2G07_11210	DR0462		4	0	4	0	0	NA	NA	NA	NA	NA	0	NA	0	NA	0	NA	0	NA	0	0	0	0	NA	NA	NA	NA	0	0	0	0	NO
DRO_0462	A2G07_11205	DR0463		4	0	4	0	0	NA	NA	NA	NA	NA	0	NA	0	NA	0	NA	0	NA	0	0	0	0	NA	NA	NA	NA	0	0	0	0	NO
DRO_0463	A2G07_11200	DR0464		0	0	0	0	0	NA	NA	NA	NA	NA	0	NA	0	NA	0	NA	0	NA	0	0	0	0	NA	NA	NA	NA	0	0	0	0	NO
DRO_0464	A2G07_11195	DR0465		2	1	3	1	0	NA	NA	NA	NA	NA	0	NA	0	NA	0	NA	0	NA	0	0	0	0	NA	NA	NA	NA	0	0	0	0	NO
DRO_0465	A2G07_11190	DR0466		2	1	1	0	0	NA	NA	NA	NA	NA	0	NA	0	NA	0	NA	0	NA	0	0	0	0	NA	NA	NA	NA	0	0	0	0	NO
DRO_0466	A2G07_11185	DR0467		0	0	1	0	0	NA	NA	NA	NA	NA	0	NA	0	NA	0	NA	0	NA	0	0	0	0	NA	NA	NA	NA	0	0	0	0	NO
DRO_0467	A2G07_11180	DR0468		0	0	0	0	0	NA	NA	NA	NA	NA	0	NA	0	NA	0	NA	0	NA	0	0	0	0	NA	NA	NA	NA	0	0	0	0	NO
DRO_0468	A2G07_11175	DR0469		3	3	1	1	0	NA	NA	NA	NA	NA	0	NA	0	NA	0	NA	0	NA	0	0	0	0	NA	NA	NA	NA	0	0	0	0	NO
DRO_0469	A2G07_11170	DR0470		1	1	1	1	0	NA	NA	NA	NA	NA	0	NA	0	NA	0	NA	0	NA	0	0	0	0	NA	NA	NA	NA	0	0	0	0	NO
DRO_0470	A2G07_11165	DR0471		4	3	0	0	0	NA	NA	NA	NA	NA	0	NA	0	NA	0	NA	0	NA	0	0	0	0	NA	NA	NA	NA	0	0	0	0	NO
DRO_0471	A2G07_11160	DR0472		0	0	2	0	0	NA	NA	NA	NA	NA	0	NA	0	NA	0	NA	0	NA	0	0	0	0	NA	NA	NA	NA	0	0	0	0	NO
DRO_0472	A2G07_11155	DR0473		0	0	1	1	0	NA	NA	NA	NA	NA	0	NA	0	NA	0	NA	0	NA	0	0	0	0	NA	NA	NA	NA	0	0	0	0	NO
DRO_0473	A2G07_11150	DR0474		2	1	2	1	0	NA	NA	NA	NA	NA	0	NA	0	NA	0	NA	0	NA	0	0	0	0	NA	NA	NA	NA	0	0	0	0	NO
DRO_0474	A2G07_11145	DR0475		0	0	2	0	0	NA	NA	NA	NA	NA	0	CATCAACCGTCAAGACTGGGTCAGAAGCGCAAGA	0	NA	0	NA	0	NA	1	0	0	0	NA	NA	NA	NA	0	0	0	0	YES
DRO_0475	A2G07_11140	DR0476		3	0	2	0	0	NA	NA	NA	NA	NA	0	CATCAACCGTCAAGACTGGGTCAGAAGCGCAAGA	0	NA	0	NA	0	NA	1	0	0	0	NA	NA	NA	NA	0	0	0	0	YES
DRO_0476	A2G07_11135	DR0477		0	0	0	0	0	NA	NA	NA	NA	NA	0	NA	0	NA	0	NA	0	NA	0	0	0	0	NA	NA	NA	NA	0	0	0	0	NO
DRO_0477	A2G07_11130	DR0478		0	0	0	0	0	NA	NA	NA	NA	NA	0	NA	0	NA	0	NA	0	NA	0	0	0	0	NA	NA	NA	NA	0	0	0	0	NO
DRO_0478				0	0	0	0	0	NA	NA	NA	NA	NA	0	NA	0	NA	0	NA	0	NA	0	0	0	0	NA	NA	NA	NA	0	0	0	0	NO
DRO_0479	A2G07_11120	DR0480		0	0	0	0	0	NA	NA	NA	NA	NA	0	NA	0	NA	0	NA	0	NA	0	0	0	0	NA	NA	NA	NA	0	0	0	0	NO
DRO_0480	A2G07_11115	DR0481		1	1	5	3	0	NA	NA	NA	NA	NA	0	NA	0	NA	0	NA	0	NA	0	0	0	0	NA	NA	NA	NA	0	0	0	0	NO
DRO_0481	A2G07_11110	DR0482		2	0	4	3	0	NA	NA	NA	NA	NA	0	NA	0	NA	0	NA	0	NA	0	0	0	0	NA	NA	NA	NA	0	0	0	0	NO
DRO_0482	A2G07_11105	DR0483		0	0	0	0	0	NA	NA	NA	NA	NA	0	NA	0	NA	0	NA	0	NA	0	0	0	0	NA	NA	NA	NA	0	0	0	0	NO
DRO_0483	A2G07_11100	DR0484		1	1	0	0	0	NA	NA	NA	NA	NA	0	NA	0	NA	0	NA	0	NA	0	0	0	0	NA	NA	NA	NA	0	0	0	0	NO
DRO_0484	A2G07_11095	DR0485		0	0	0	0	0	NA	NA	NA	NA	NA	0	NA	0	NA	0	NA	0	NA	0	0	0	0	NA	NA	NA	NA	0	0	0	0	NO
DRO_0485	A2G07_11090	DR0486		0	0	0	0	0	NA	NA	NA	NA	NA	0	NA	0	NA	0	NA	0	NA	0	0	0	0	NA	NA	NA	NA	0	0	0	0	NO
DRO_0486	A2G07_11085	DR0487		1	0	0	0	0	NA	NA	NA	NA	NA	0	NA	0	TTGTACGCCGTTGCCTTAAT	0	NA	0	NA	0	1	0	0	NA	NA	NA	NA	0	0	0	0	YES
DRO_0487	A2G07_11080	DR0488		3	0	1	0	0	NA	NA	NA	NA	NA	0	NA	0	NA	0	NA	0	NA	0	0	0	0	NA	NA	NA	NA	0	0	0	0	NO
DRO_0488	A2G07_11075	DR0490		0	0	0	0	0	NA	NA	NA	NA	NA	0	NA	0	NA	0	NA	0	NA	0	0	0	0	NA	NA	NA	NA	0	0	0	0	NO
DRO_0489	A2G07_11070	DR0491		4	3	4	3	0	NA	NA	NA	NA	NA	0	NA	0	NA	0	NA	0	NA	0	0	0	0	NA	NA	NA	NA	0	0	0	0	NO
DRO_0490	A2G07_11065	DR0492		4	3	4	3	0	NA	NA	NA	NA	NA	0	NA	0	NA	0	NA	0	NA	0	0	0	0	NA	NA	NA	NA	0	0	0	0	NO
DRO_0491	A2G07_11060	DR0493		2	1	2	1	0	NA	NA	NA	NA	NA	0	NA	0	NA	0	NA	0	NA	0	0	0	0	NA	NA	NA	NA	0	0	0	0	NO
DRO_0492	A2G07_11055	DR0494		2	1	2	1	0	NA	NA	NA	NA	NA	0	NA	0	NA	0	NA	0	NA	0	0	0	0	NA	NA	NA	NA	0	0	0	0	NO
DRO_0493	A2G07_11050	DR0495		0	0	2	1	0	NA	NA	NA	NA	NA	0	NA	0	NA	0	NA	0	NA	0	0	0	0	NA	NA	NA	NA	0	0	0	0	NO
DRO_0494	A2G07_11045	DR0496		0	0	0	0	0	NA	NA	NA	NA	NA	0	NA	0	NA	0	NA	0	NA	0	0	0	0	NA	NA	NA	NA	0	0	0	0	NO
DRO_0495	A2G07_11040	DR0497		2	0	1	0	0	NA	NA	NA	NA	NA	0	NA	0	NA	0	NA	0	NA	0	0	0	0	NA	NA	NA	NA	0	0	0	0	NO
DRO_0496	A2G07_11025	DR0498		2	0	3	0	2	FinalPeaks_37|FinalPeaks_38	FinalPeaks_37	DRO_	497101	497251	0	NA	0	NA	0	NA	0	NA	0	0	0	0	FinalPeaks_38	DRO_	497451	497601	0	0	0	0	NO
DRO_0497	A2G07_11020	DR0499		1	0	3	0	0	NA	NA	NA	NA	NA	0	NA	0	NA	0	NA	0	NA	0	0	0	0	NA	NA	NA	NA	0	0	0	0	NO
DRO_0498	A2G07_11015	DR0500		1	0	2	0	0	NA	NA	NA	NA	NA	0	NA	0	NA	0	NA	0	NA	0	0	0	0	NA	NA	NA	NA	0	0	0	0	NO
DRO_0499	A2G07_11010	DR0501		2	0	3	0	0	NA	NA	NA	NA	NA	0	NA	0	NA	0	NA	0	NA	0	0	0	0	NA	NA	NA	NA	0	0	0	0	NO
DRO_0500				0	0	1	0	0	NA	NA	NA	NA	NA	0	NA	0	NA	0	NA	0	NA	0	0	0	0	NA	NA	NA	NA	0	0	0	0	NO
DRO_0501	A2G07_11000	DR0503		0	0	0	0	0	NA	NA	NA	NA	NA	0	NA	0	NA	0	NA	0	NA	0	0	0	0	NA	NA	NA	NA	0	0	0	0	NO
DRO_0502	A2G07_10995	DR0504		0	0	1	0	0	NA	NA	NA	NA	NA	0	NA	0	NA	0	NA	0	NA	0	0	0	0	NA	NA	NA	NA	0	0	0	0	NO
DRO_0503	A2G07_10990	DR0505		2	0	3	1	0	NA	NA	NA	NA	NA	0	NA	0	NA	0	NA	0	NA	0	0	0	0	NA	NA	NA	NA	0	0	0	0	NO
DRO_0504				1	0	3	3	0	NA	NA	NA	NA	NA	0	NA	0	NA	0	NA	0	NA	0	0	0	0	NA	NA	NA	NA	0	0	0	0	NO
DRO_0505	A2G07_10980	DR0507		1	0	3	3	0	NA	NA	NA	NA	NA	0	NA	0	NA	0	NA	0	NA	0	0	0	0	NA	NA	NA	NA	0	0	0	0	NO
DRO_0506	A2G07_10975	DR0508		1	0	0	0	0	NA	NA	NA	NA	NA	0	NA	0	NA	0	NA	0	NA	0	0	0	0	NA	NA	NA	NA	0	0	0	0	NO
DRO_0507	A2G07_10970	DR0509		0	0	2	0	0	NA	NA	NA	NA	NA	0	NA	0	NA	0	NA	0	NA	0	0	0	0	NA	NA	NA	NA	0	0	0	0	NO
DRO_0508	A2G07_10965	DR0510		0	0	2	0	0	NA	NA	NA	NA	NA	0	NA	0	NA	0	NA	0	NA	0	0	0	0	NA	NA	NA	NA	0	0	0	0	NO
DRO_0509	A2G07_10960	DR0511		0	0	2	0	0	NA	NA	NA	NA	NA	0	NA	0	NA	0	NA	0	NA	0	0	0	0	NA	NA	NA	NA	0	0	0	0	NO
DRO_0510	A2G07_10955	DR0512		1	0	3	0	1	FinalPeaks_39	FinalPeaks_39	DRO_	517201	517401	0	NA	0	NA	0	NA	0	NA	0	0	0	0	NA	NA	NA	NA	0	0	0	0	NO
DRO_0511	A2G07_10945	DR0513		1	0	2	0	0	NA	NA	NA	NA	NA	0	NA	0	NA	0	NA	0	NA	0	0	0	0	NA	NA	NA	NA	0	0	0	0	NO
DRO_0512				2	2	1	1	0	NA	NA	NA	NA	NA	0	NA	0	NA	0	NA	0	NA	0	0	0	0	NA	NA	NA	NA	0	0	0	0	NO
DRO_0513	A2G07_10940	DR0515		1	1	1	1	0	NA	NA	NA	NA	NA	0	NA	0	NA	0	NA	0	NA	0	0	0	0	NA	NA	NA	NA	0	0	0	0	NO
DRO_0514	A2G07_10935	DR0516		2	1	3	1	0	NA	NA	NA	NA	NA	0	NA	0	NA	0	NA	0	NA	0	0	0	0	NA	NA	NA	NA	0	0	0	0	NO
DRO_0515	A2G07_10925	DR0518		0	0	0	0	0	NA	NA	NA	NA	NA	0	NA	0	NA	0	NA	0	NA	0	0	0	0	NA	NA	NA	NA	0	0	0	0	NO
DRO_0516	A2G07_10920	DR0519		0	0	0	0	0	NA	NA	NA	NA	NA	0	NA	0	NA	0	NA	0	NA	0	0	0	0	NA	NA	NA	NA	0	0	0	0	NO
DRO_0517	A2G07_10915	DR0520		0	0	0	0	0	NA	NA	NA	NA	NA	0	NA	0	NA	0	NA	0	NA	0	0	0	0	NA	NA	NA	NA	0	0	0	0	NO
DRO_0518	A2G07_10910	DR0521		0	0	0	0	0	NA	NA	NA	NA	NA	0	NA	0	NA	0	NA	0	NA	0	0	0	0	NA	NA	NA	NA	0	0	0	0	NO
DRO_0519	A2G07_10905	DR0522		0	0	1	0	0	NA	NA	NA	NA	NA	0	NA	0	NA	0	NA	0	NA	0	0	0	0	NA	NA	NA	NA	0	0	0	0	NO
DRO_0520	A2G07_10900	DR0523		1	0	0	0	0	NA	NA	NA	NA	NA	0	NA	0	NA	0	NA	0	NA	0	0	0	0	NA	NA	NA	NA	0	0	0	0	NO
DRO_0521	A2G07_10895	DR0524		0	0	0	0	0	NA	NA	NA	NA	NA	0	NA	0	NA	0	NA	0	NA	0	0	0	0	NA	NA	NA	NA	0	0	0	0	NO
DRO_0522	A2G07_10890	DR0525		1	0	0	0	0	NA	NA	NA	NA	NA	0	NA	0	NA	0	NA	0	NA	0	0	0	0	NA	NA	NA	NA	0	0	0	0	NO
DRO_0523	A2G07_10885	DR0526		5	3	4	3	0	NA	NA	NA	NA	NA	0	NA	0	NA	0	NA	0	NA	0	0	0	0	NA	NA	NA	NA	0	0	0	0	NO
DRO_0524	A2G07_10880	DR0527		3	2	1	1	0	NA	NA	NA	NA	NA	0	NA	0	NA	0	NA	0	NA	0	0	0	0	NA	NA	NA	NA	0	0	0	0	NO
DRO_0525	A2G07_10875	DR0528		1	0	0	0	0	NA	NA	NA	NA	NA	0	NA	0	NA	0	NA	0	NA	0	0	0	0	NA	NA	NA	NA	0	0	0	0	NO
DRO_0526	A2G07_10865	DRA1_4728		1	0	1	0	0	NA	NA	NA	NA	NA	0	NA	0	NA	0	NA	0	NA	0	0	0	0	NA	NA	NA	NA	0	0	0	0	NO
DRO_0527	A2G07_10860	DR0529		2	1	0	0	0	NA	NA	NA	NA	NA	0	NA	0	NA	0	NA	0	NA	0	0	0	0	NA	NA	NA	NA	0	0	0	0	NO
DRO_0528	A2G07_10855	DR0530		2	1	3	2	0	NA	NA	NA	NA	NA	0	NA	0	NA	0	NA	0	NA	0	0	0	0	NA	NA	NA	NA	0	0	0	0	NO
DRO_0529	A2G07_10850	DR0531		3	2	2	1	0	NA	NA	NA	NA	NA	0	NA	0	NA	0	NA	0	NA	0	0	0	0	NA	NA	NA	NA	0	0	0	0	NO
DRO_0530	A2G07_10845	DR0532		2	1	2	1	0	NA	NA	NA	NA	NA	0	NA	0	NA	0	NA	0	NA	0	0	0	0	NA	NA	NA	NA	0	0	0	0	NO
DRO_0531				5	3	5	3	1	FinalPeaks_40	FinalPeaks_40	DRO_	534401	535251	0	NA	0	NA	0	NA	0	NA	0	0	0	0	NA	NA	NA	NA	0	0	0	0	NO
DRO_0532	A2G07_10835	DR0534		2	0	3	0	0	NA	NA	NA	NA	NA	0	NA	0	NA	0	NA	0	NA	0	0	0	0	NA	NA	NA	NA	0	0	0	0	NO
DRO_0533	A2G07_10830	DR0535		1	0	1	0	0	NA	NA	NA	NA	NA	0	NA	0	NA	0	NA	0	NA	0	0	0	0	NA	NA	NA	NA	0	0	0	0	NO
DRO_0534	A2G07_10825	DR0536		5	3	5	3	0	NA	NA	NA	NA	NA	0	NA	0	NA	0	NA	0	NA	0	0	0	0	NA	NA	NA	NA	0	0	0	0	NO
DRO_0535	A2G07_10820	DR0537		0	0	0	0	0	NA	NA	NA	NA	NA	0	NA	0	NA	0	NA	0	NA	0	0	0	0	NA	NA	NA	NA	0	0	0	0	NO
DRO_0536	A2G07_10815	DR0538		0	0	0	0	0	NA	NA	NA	NA	NA	0	NA	0	NA	0	NA	0	NA	0	0	0	0	NA	NA	NA	NA	0	0	0	0	NO
DRO_0537	A2G07_10810	DR0539		2	0	0	0	0	NA	NA	NA	NA	NA	0	NA	0	NA	0	NA	0	NA	0	0	0	0	NA	NA	NA	NA	0	0	0	0	NO
DRO_0538	A2G07_10805	DR0540		4	0	0	0	0	NA	NA	NA	NA	NA	0	NA	0	NA	0	NA	0	NA	0	0	0	0	NA	NA	NA	NA	0	0	0	0	NO
DRO_0539	A2G07_10800	DR0541		0	0	0	0	0	NA	NA	NA	NA	NA	0	NA	0	NA	0	NA	0	NA	0	0	0	0	NA	NA	NA	NA	0	0	0	0	NO
DRO_0540	A2G07_10795	DR0542		0	0	0	0	0	NA	NA	NA	NA	NA	0	NA	0	NA	0	NA	0	NA	0	0	0	0	NA	NA	NA	NA	0	0	0	0	NO
DRO_0541	A2G07_10790	DR0543		2	1	1	1	0	NA	NA	NA	NA	NA	0	NA	0	NA	0	NA	0	NA	0	0	0	0	NA	NA	NA	NA	0	0	0	0	NO
DRO_0542	A2G07_10785	DR0544		0	0	1	0	0	NA	NA	NA	NA	NA	0	NA	0	NA	0	NA	0	NA	0	0	0	0	NA	NA	NA	NA	0	0	0	0	NO
DRO_0543	A2G07_10780	DR0545		2	0	2	0	0	NA	NA	NA	NA	NA	0	NA	0	NA	0	NA	0	NA	0	0	0	0	NA	NA	NA	NA	0	0	0	0	NO
DRO_0544	A2G07_10775	DR0547		2	0	0	0	0	NA	NA	NA	NA	NA	0	NA	0	NA	0	NA	0	NA	0	0	0	0	NA	NA	NA	NA	0	0	0	0	NO
DRO_0545				2	0	2	0	1	FinalPeaks_42	FinalPeaks_42	DRO_	552751	552951	0	NA	0	NA	0	NA	0	NA	0	0	0	0	NA	NA	NA	NA	0	0	0	0	NO
DRO_0546	A2G07_10765	DR0549		2	0	2	0	1	FinalPeaks_42	FinalPeaks_42	DRO_	552751	552951	0	NA	0	NA	0	NA	0	NA	0	0	0	0	NA	NA	NA	NA	0	0	0	0	NO
DRO_0547	A2G07_10760	DR0550		2	0	2	0	0	NA	NA	NA	NA	NA	0	NA	0	NA	0	NA	0	NA	0	0	0	0	NA	NA	NA	NA	0	0	0	0	NO
DRO_0548	A2G07_10755	DR0551		1	1	2	2	0	NA	NA	NA	NA	NA	0	NA	0	NA	0	NA	0	NA	0	0	0	0	NA	NA	NA	NA	0	0	0	0	NO
DRO_0549	A2G07_10750	DR0552		1	0	0	0	0	NA	NA	NA	NA	NA	0	NA	0	NA	0	NA	0	NA	0	0	0	0	NA	NA	NA	NA	0	0	0	0	NO
DRO_0550	A2G07_10745	DR0553		1	0	1	0	0	NA	NA	NA	NA	NA	0	NA	0	NA	0	NA	0	NA	0	0	0	0	NA	NA	NA	NA	0	0	0	0	NO
DRO_0551	A2G07_10745	DR0553		2	1	1	0	0	NA	NA	NA	NA	NA	0	NA	0	NA	0	NA	0	NA	0	0	0	0	NA	NA	NA	NA	0	0	0	0	NO
DRO_0552	A2G07_10740	DR0554		0	0	0	0	0	NA	NA	NA	NA	NA	0	NA	0	NA	0	NA	0	NA	0	0	0	0	NA	NA	NA	NA	0	0	0	0	NO
DRO_0553	A2G07_10735	DR0555		0	0	1	1	0	NA	NA	NA	NA	NA	0	NA	0	NA	0	NA	0	NA	0	0	0	0	NA	NA	NA	NA	0	0	0	0	NO
DRO_0554	A2G07_10730	DR0556		0	0	1	1	0	NA	NA	NA	NA	NA	0	NA	0	NA	0	NA	0	NA	0	0	0	0	NA	NA	NA	NA	0	0	0	0	NO
DRO_0555	A2G07_10725	DR0557		1	0	3	0	0	NA	NA	NA	NA	NA	0	NA	0	NA	0	NA	0	NA	0	0	0	0	NA	NA	NA	NA	0	0	0	0	NO
DRO_0556	A2G07_10720	DR0558		2	0	2	0	0	NA	NA	NA	NA	NA	0	NA	0	NA	0	NA	0	NA	0	0	0	0	NA	NA	NA	NA	0	0	0	0	NO
DRO_0557	A2G07_10705	DR0559		0	0	0	0	0	NA	NA	NA	NA	NA	0	NA	0	NA	0	NA	0	NA	0	0	0	0	NA	NA	NA	NA	0	0	0	0	NO
DRO_0558	A2G07_10700	DR0560		0	0	0	0	1	FinalPeaks_43	FinalPeaks_43	DRO_	566401	566551	1	TACCATGAGTGTCAGTTCAGGAAAAAACATAACC	1	GGTTATGTTTTTTCCTGAAC	0	NA	1	GTTCAGGAAAAAACATAAC	1	1	0	2	NA	NA	NA	NA	0	0	0	0	YES
DRO_0559	A2G07_10695	DR0561		0	0	4	3	1	FinalPeaks_43	FinalPeaks_43	DRO_	566401	566551	1	TACCATGAGTGTCAGTTCAGGAAAAAACATAACC	1	GGTTATGTTTTTTCCTGAAC	0	NA	1	GTTCAGGAAAAAACATAAC	1	1	0	2	NA	NA	NA	NA	0	0	0	0	YES
DRO_0560	A2G07_10690	DR0562		1	0	1	1	0	NA	NA	NA	NA	NA	0	NA	0	NA	0	NA	0	NA	0	0	0	0	NA	NA	NA	NA	0	0	0	0	NO
DRO_0561	A2G07_10685	DR0563		3	0	0	0	0	NA	NA	NA	NA	NA	0	NA	0	NA	0	NA	0	NA	0	0	0	0	NA	NA	NA	NA	0	0	0	0	NO
DRO_0562	A2G07_10680	DR0564		0	0	0	0	0	NA	NA	NA	NA	NA	0	NA	0	NA	0	NA	0	NA	0	0	0	0	NA	NA	NA	NA	0	0	0	0	NO
DRO_0563	A2G07_10675	DR0565		0	0	2	0	0	NA	NA	NA	NA	NA	0	NA	0	NA	0	NA	0	NA	0	0	0	0	NA	NA	NA	NA	0	0	0	0	NO
DRO_0564	A2G07_10670	DR0566		1	0	3	0	0	NA	NA	NA	NA	NA	0	NA	0	NA	0	NA	0	NA	0	0	0	0	NA	NA	NA	NA	0	0	0	0	NO
DRO_0565				3	2	1	1	0	NA	NA	NA	NA	NA	0	NA	0	NA	0	NA	0	NA	0	0	0	0	NA	NA	NA	NA	0	0	0	0	NO
DRO_0566	A2G07_10665	DR0567		0	0	0	0	0	NA	NA	NA	NA	NA	0	NA	0	NA	0	NA	0	NA	0	0	0	0	NA	NA	NA	NA	0	0	0	0	NO
DRO_0567	A2G07_10660	DR0568		2	1	0	0	1	FinalPeaks_44	FinalPeaks_44	DRO_	575601	575801	0	NA	0	NA	0	NA	0	NA	0	0	0	0	NA	NA	NA	NA	0	0	0	0	NO
DRO_0568	A2G07_10645	DR0569		2	1	1	1	1	FinalPeaks_44	FinalPeaks_44	DRO_	575601	575801	0	NA	0	NA	0	NA	0	NA	0	0	0	0	NA	NA	NA	NA	0	0	0	0	NO
DRO_0569	A2G07_10640	DR2616		3	2	3	3	0	NA	NA	NA	NA	NA	0	NA	0	NA	0	NA	0	NA	0	0	0	0	NA	NA	NA	NA	0	0	0	0	NO
DRO_0570	A2G07_10635	DR0570		0	0	0	0	0	NA	NA	NA	NA	NA	0	NA	0	NA	0	NA	0	NA	0	0	0	0	NA	NA	NA	NA	0	0	0	0	NO
DRO_0571	A2G07_10630	DR0571		2	1	0	0	0	NA	NA	NA	NA	NA	0	NA	0	NA	0	NA	0	NA	0	0	0	0	NA	NA	NA	NA	0	0	0	0	NO
DRO_0572	A2G07_10625	DR0572		1	0	2	0	0	NA	NA	NA	NA	NA	0	NA	0	NA	0	NA	0	NA	0	0	0	0	NA	NA	NA	NA	0	0	0	0	NO
DRO_0573	A2G07_10620	DR0573		0	0	1	0	0	NA	NA	NA	NA	NA	0	NA	0	NA	0	NA	0	NA	0	0	0	0	NA	NA	NA	NA	0	0	0	0	NO
DRO_0574	A2G07_10615	DR0574		0	0	2	0	0	NA	NA	NA	NA	NA	0	NA	0	NA	0	NA	0	NA	0	0	0	0	NA	NA	NA	NA	0	0	0	0	NO
DRO_0575	A2G07_10610	DR0575		0	0	2	2	0	NA	NA	NA	NA	NA	0	NA	0	NA	0	NA	0	NA	0	0	0	0	NA	NA	NA	NA	0	0	0	0	NO
DRO_0576	A2G07_10605	DR0576		0	0	0	0	0	NA	NA	NA	NA	NA	0	NA	0	NA	0	NA	0	NA	0	0	0	0	NA	NA	NA	NA	0	0	0	0	NO
DRO_0577	A2G07_10600	DR0577		2	1	2	1	0	NA	NA	NA	NA	NA	0	NA	0	NA	0	NA	0	NA	0	0	0	0	NA	NA	NA	NA	0	0	0	0	NO
DRO_0578	A2G07_10595	DR0578		2	2	2	1	0	NA	NA	NA	NA	NA	0	NA	0	NA	0	NA	0	NA	0	0	0	0	NA	NA	NA	NA	0	0	0	0	NO
DRO_0579	A2G07_10590	DR0579		0	0	0	0	0	NA	NA	NA	NA	NA	0	NA	0	NA	0	NA	0	NA	0	0	0	0	NA	NA	NA	NA	0	0	0	0	NO
DRO_0580	A2G07_10585	DR0580		0	0	1	1	0	NA	NA	NA	NA	NA	0	NA	0	NA	0	NA	0	NA	0	0	0	0	NA	NA	NA	NA	0	0	0	0	NO
DRO_0581	A2G07_10580	DR0581		0	0	1	1	0	NA	NA	NA	NA	NA	0	NA	0	NA	0	NA	0	NA	0	0	0	0	NA	NA	NA	NA	0	0	0	0	NO
DRO_0582	A2G07_10575	DR0582		5	3	3	3	0	NA	NA	NA	NA	NA	0	NA	0	NA	0	NA	0	NA	0	0	0	0	NA	NA	NA	NA	0	0	0	0	NO
DRO_0583	A2G07_10570	DR0583		5	3	4	3	0	NA	NA	NA	NA	NA	0	NA	0	NA	0	NA	0	NA	0	0	0	0	NA	NA	NA	NA	0	0	0	0	NO
DRO_0584	A2G07_10565	DR0584		2	0	2	0	0	NA	NA	NA	NA	NA	0	NA	0	NA	0	NA	0	NA	0	0	0	0	NA	NA	NA	NA	0	0	0	0	NO
DRO_0585	A2G07_10560	DR0585		0	0	0	0	0	NA	NA	NA	NA	NA	0	NA	0	NA	0	NA	0	NA	0	0	0	0	NA	NA	NA	NA	0	0	0	0	NO
DRO_0586	A2G07_10555	DR0586		0	0	1	1	0	NA	NA	NA	NA	NA	0	NA	0	NA	0	NA	0	NA	0	0	0	0	NA	NA	NA	NA	0	0	0	0	NO
DRO_0587	A2G07_10550	DR0587		0	0	1	1	0	NA	NA	NA	NA	NA	0	NA	0	NA	0	NA	0	NA	0	0	0	0	NA	NA	NA	NA	0	0	0	0	NO
DRO_0588	A2G07_10545	DR0588		0	0	1	1	0	NA	NA	NA	NA	NA	0	NA	0	NA	0	NA	0	NA	0	0	0	0	NA	NA	NA	NA	0	0	0	0	NO
DRO_0589	A2G07_10540	DRA0205		0	0	1	0	0	NA	NA	NA	NA	NA	0	CCTCCATCTTTTTCATTATGCTGAGGGCACATCG	0	CGATGTGCCCTCAGCATAAT	0	NA	0	NA	1	1	0	0	NA	NA	NA	NA	0	0	0	0	YES
DRO_0590	A2G07_10535	DR0590		0	0	1	1	0	NA	NA	NA	NA	NA	0	CCTCCATCTTTTTCATTATGCTGAGGGCACATCG	0	CGATGTGCCCTCAGCATAAT	0	NA	0	NA	1	1	0	0	NA	NA	NA	NA	0	0	0	0	YES
DRO_0591	A2G07_10530	DR0591		0	0	1	1	0	NA	NA	NA	NA	NA	0	NA	0	NA	0	NA	0	NA	0	0	0	0	NA	NA	NA	NA	0	0	0	0	NO
DRO_0592	A2G07_10525	DR0592		4	3	4	3	0	NA	NA	NA	NA	NA	0	NA	0	NA	0	NA	0	NA	0	0	0	0	NA	NA	NA	NA	0	0	0	0	NO
DRO_0593	A2G07_10520	DR0593		1	1	1	1	0	NA	NA	NA	NA	NA	0	NA	0	NA	0	NA	0	NA	0	0	0	0	NA	NA	NA	NA	0	0	0	0	NO
DRO_0594	A2G07_10515	DR0594		0	0	0	0	1	FinalPeaks_45	FinalPeaks_45	DRO_	606401	606751	0	NA	0	NA	0	NA	0	NA	0	0	0	0	NA	NA	NA	NA	0	0	0	0	NO
DRO_0595				1	0	3	3	1	FinalPeaks_45	FinalPeaks_45	DRO_	606401	606751	0	NA	0	NA	0	NA	0	NA	0	0	0	0	NA	NA	NA	NA	0	0	0	0	NO
DRO_0596	A2G07_10505	DR0596	DR0596,ruvB	0	0	5	3	1	FinalPeaks_46	FinalPeaks_46	DRO_	608001	608701	1	AAGCTGTTTCCTTGATTTCGCAAATAGCGTAATA	1	TATTACGCTATTTGCGAAAT	1	TTTCGCAAATAGCGTAA	1	ATTTCGCAAATAGCGTAAT	1	1	0	2	NA	NA	NA	NA	0	0	0	0	YES
DRO_0597	A2G07_10500	DR0597		1	1	1	0	0	NA	NA	NA	NA	NA	0	NA	0	NA	0	AAGCGTTCAGAACATAA	0	NA	0	0	0	0	NA	NA	NA	NA	0	0	0	0	NO
DRO_0598	A2G07_10495	DR0598		5	3	5	3	0	NA	NA	NA	NA	NA	0	NA	0	NA	0	NA	0	NA	0	0	0	0	NA	NA	NA	NA	0	0	0	0	NO
DRO_0599	A2G07_10490	DR0599		5	3	5	3	0	NA	NA	NA	NA	NA	0	NA	0	NA	0	NA	0	TTCATGTCCTCAGCGTAAC|GTTACGCTGAGGACATGAA	0	0	0	2	NA	NA	NA	NA	0	0	0	0	YES
DRO_0600	A2G07_10485	DR0600		5	3	5	3	0	NA	NA	NA	NA	NA	0	NA	0	NA	0	NA	0	TTCATGTCCTCAGCGTAAC|GTTACGCTGAGGACATGAA	0	0	0	2	NA	NA	NA	NA	0	0	0	0	YES
DRO_0601	A2G07_10480	DR0601		3	2	0	0	0	NA	NA	NA	NA	NA	0	NA	0	NA	0	NA	0	TTCATGTCCTCAGCGTAAC|GTTACGCTGAGGACATGAA	0	0	0	2	NA	NA	NA	NA	0	0	0	0	YES
DRO_0602	A2G07_10475	DR0602		3	2	2	1	0	NA	NA	NA	NA	NA	0	NA	0	NA	0	NA	0	NA	0	0	0	0	NA	NA	NA	NA	0	0	0	0	NO
DRO_0603	A2G07_10470	DR0603		3	2	5	3	0	NA	NA	NA	NA	NA	0	NA	0	NA	0	NA	0	NA	0	0	0	0	NA	NA	NA	NA	0	0	0	0	NO
DRO_0604	A2G07_10465	DR0604		5	3	5	3	0	NA	NA	NA	NA	NA	0	NA	0	NA	0	NA	0	NA	0	0	0	0	NA	NA	NA	NA	0	0	0	0	NO
DRO_0605	A2G07_10460	DR0605		5	3	5	3	0	NA	NA	NA	NA	NA	0	NA	0	NA	0	NA	0	NA	0	0	0	0	NA	NA	NA	NA	0	0	0	0	NO
DRO_0606	A2G07_10455	DR0606		3	2	3	2	0	NA	NA	NA	NA	NA	0	NA	0	NA	0	NA	0	NA	0	0	0	0	NA	NA	NA	NA	0	0	0	0	NO
DRO_0607	A2G07_10450	DR0607		4	3	3	2	0	NA	NA	NA	NA	NA	0	NA	0	NA	0	NA	0	NA	0	0	0	0	NA	NA	NA	NA	0	0	0	0	NO
DRO_0608	A2G07_10445	DR0608		2	0	3	0	0	NA	NA	NA	NA	NA	0	NA	0	NA	0	NA	0	NA	0	0	0	0	NA	NA	NA	NA	0	0	0	0	NO
DRO_0609	A2G07_10440	DR2478		3	0	5	0	0	NA	NA	NA	NA	NA	0	NA	0	NA	0	NA	0	NA	0	0	0	0	NA	NA	NA	NA	0	0	0	0	NO
DRO_0610				4	0	4	0	0	NA	NA	NA	NA	NA	0	NA	0	NA	0	NA	0	NA	0	0	0	0	NA	NA	NA	NA	0	0	0	0	NO
DRO_0611	A2G07_10430	DR0611		3	0	3	0	0	NA	NA	NA	NA	NA	0	NA	0	CTTTATTTTATAAACCAAAG	0	NA	0	NA	0	1	0	0	NA	NA	NA	NA	0	0	0	0	YES
DRO_0612	A2G07_10425	DR0612		2	0	2	0	0	NA	NA	NA	NA	NA	0	NA	0	NA	0	NA	0	NA	0	0	0	0	NA	NA	NA	NA	0	0	0	0	NO
DRO_0613	A2G07_10420	DR0613		1	1	3	3	0	NA	NA	NA	NA	NA	0	NA	0	NA	0	NA	0	NA	0	0	0	0	NA	NA	NA	NA	0	0	0	0	NO
DRO_0614	A2G07_10415	DR0614		0	0	4	3	1	FinalPeaks_48	FinalPeaks_48	DRO_	625301	625901	0	NA	0	NA	0	NA	0	NA	0	0	0	0	NA	NA	NA	NA	0	0	0	0	NO
DRO_0615	A2G07_10410	DR0615		0	0	1	0	1	FinalPeaks_48	FinalPeaks_48	DRO_	625301	625901	0	NA	0	NA	0	NA	0	NA	0	0	0	0	NA	NA	NA	NA	0	0	0	0	NO
DRO_0616	A2G07_05530	DR1612		1	0	2	0	0	NA	NA	NA	NA	NA	0	NA	0	NA	0	NA	0	NA	0	0	0	0	NA	NA	NA	NA	0	0	0	0	NO
DRO_0617	A2G07_10400	DR0617		2	1	4	3	0	NA	NA	NA	NA	NA	0	NA	0	NA	0	NA	0	NA	0	0	0	0	NA	NA	NA	NA	0	0	0	0	NO
DRO_0618	A2G07_10395	DR0618		0	0	1	0	0	NA	NA	NA	NA	NA	0	AGGCTTCGGCGGTTCTTCTTTCTATGACGTAATA	0	TATTACGTCATAGAAAGAAG	0	NA	0	CTTCTTTCTATGACGTAAT|ATTACGTCATAGAAAGAAG|ATCTCGTTAAAAACGTATT|AATACGTTTTTAACGAGAT	1	1	0	4	NA	NA	NA	NA	0	0	0	0	YES
DRO_0619	A2G07_10390	DR0619		0	0	1	0	0	NA	NA	NA	NA	NA	0	NA	0	NA	0	NA	0	NA	0	0	0	0	NA	NA	NA	NA	0	0	0	0	NO
DRO_0620	A2G07_10385	DR0620		2	1	2	1	0	NA	NA	NA	NA	NA	0	NA	0	NA	0	NA	0	NA	0	0	0	0	NA	NA	NA	NA	0	0	0	0	NO
DRO_0621	A2G07_10380	DR0621		3	2	3	2	0	NA	NA	NA	NA	NA	0	NA	0	NA	0	NA	0	NA	0	0	0	0	NA	NA	NA	NA	0	0	0	0	NO
DRO_0622	A2G07_10370	DR0623		0	0	0	0	0	NA	NA	NA	NA	NA	0	NA	0	NA	0	NA	0	NA	0	0	0	0	NA	NA	NA	NA	0	0	0	0	NO
DRO_0623	A2G07_10365	DRA0271		0	0	0	0	0	NA	NA	NA	NA	NA	0	NA	0	NA	0	NA	0	NA	0	0	0	0	NA	NA	NA	NA	0	0	0	0	NO
DRO_0624	A2G07_10360	DR0624		0	0	0	0	0	NA	NA	NA	NA	NA	0	NA	0	NA	0	NA	0	NA	0	0	0	0	NA	NA	NA	NA	0	0	0	0	NO
DRO_0625	A2G07_10355	DR0625		0	0	0	0	0	NA	NA	NA	NA	NA	0	NA	0	NA	0	NA	0	NA	0	0	0	0	NA	NA	NA	NA	0	0	0	0	NO
DRO_0626	A2G07_10350	DR0626		0	0	3	0	0	NA	NA	NA	NA	NA	0	NA	0	NA	0	NA	0	NA	0	0	0	0	NA	NA	NA	NA	0	0	0	0	NO
DRO_0627	A2G07_10345	DR0627		0	0	2	0	0	NA	NA	NA	NA	NA	0	NA	0	NA	0	NA	0	NA	0	0	0	0	NA	NA	NA	NA	0	0	0	0	NO
DRO_0628	A2G07_10340	DR0628		0	0	3	0	0	NA	NA	NA	NA	NA	0	NA	0	NA	0	NA	0	NA	0	0	0	0	NA	NA	NA	NA	0	0	0	0	NO
DRO_0629	A2G07_10335	DR0629		3	0	3	0	0	NA	NA	NA	NA	NA	0	NA	0	NA	0	NA	0	NA	0	0	0	0	NA	NA	NA	NA	0	0	0	0	NO
DRO_0630	A2G07_10330	DR0630		1	0	2	0	0	NA	NA	NA	NA	NA	0	NA	0	NA	0	NA	0	NA	0	0	0	0	NA	NA	NA	NA	0	0	0	0	NO
DRO_0631	A2G07_10325	DR0631		2	0	2	0	0	NA	NA	NA	NA	NA	0	NA	0	NA	0	NA	0	NA	0	0	0	0	NA	NA	NA	NA	0	0	0	0	NO
DRO_0632	A2G07_10320	DR0632		4	0	2	0	0	NA	NA	NA	NA	NA	0	NA	0	NA	0	NA	0	NA	0	0	0	0	NA	NA	NA	NA	0	0	0	0	NO
DRO_0633	A2G07_10315	DR0633		3	0	3	0	0	NA	NA	NA	NA	NA	0	NA	0	NA	0	NA	0	NA	0	0	0	0	NA	NA	NA	NA	0	0	0	0	NO
DRO_0634	A2G07_10310	DR0634		3	0	3	0	0	NA	NA	NA	NA	NA	0	NA	0	NA	0	NA	0	NA	0	0	0	0	NA	NA	NA	NA	0	0	0	0	NO
DRO_0635	A2G07_10305	DR0635		0	0	2	1	0	NA	NA	NA	NA	NA	0	NA	0	NA	0	NA	0	NA	0	0	0	0	NA	NA	NA	NA	0	0	0	0	NO
DRO_0636	A2G07_10300	DR0636		2	1	2	1	0	NA	NA	NA	NA	NA	0	NA	0	NA	0	NA	0	NA	0	0	0	0	NA	NA	NA	NA	0	0	0	0	NO
DRO_0637	A2G07_10295	DR0637		2	1	3	2	0	NA	NA	NA	NA	NA	0	NA	0	NA	0	NA	0	NA	0	0	0	0	NA	NA	NA	NA	0	0	0	0	NO
DRO_0638	A2G07_10290	DR0638		0	0	0	0	0	NA	NA	NA	NA	NA	0	NA	0	NA	0	NA	0	NA	0	0	0	0	NA	NA	NA	NA	0	0	0	0	NO
DRO_0639	A2G07_10275	DR0640		2	1	0	0	0	NA	NA	NA	NA	NA	0	NA	0	NA	0	NA	0	NA	0	0	0	0	NA	NA	NA	NA	0	0	0	0	NO
DRO_0640	A2G07_10270	DR0641		4	0	4	0	0	NA	NA	NA	NA	NA	0	NA	0	NA	0	NA	0	NA	0	0	0	0	NA	NA	NA	NA	0	0	0	0	NO
DRO_0641	A2G07_10265	DR0642		1	0	4	0	0	NA	NA	NA	NA	NA	0	NA	0	NA	0	NA	0	NA	0	0	0	0	NA	NA	NA	NA	0	0	0	0	NO
DRO_0642	A2G07_10260	DR0643		0	0	0	0	0	NA	NA	NA	NA	NA	0	NA	0	NA	0	NA	0	NA	0	0	0	0	NA	NA	NA	NA	0	0	0	0	NO
DRO_0643	A2G07_10255	DR0644		3	0	2	0	0	NA	NA	NA	NA	NA	0	NA	0	NA	0	NA	0	NA	0	0	0	0	NA	NA	NA	NA	0	0	0	0	NO
DRO_0644	A2G07_10250	DR0645		1	0	2	0	0	NA	NA	NA	NA	NA	0	NA	0	NA	0	NA	0	NA	0	0	0	0	NA	NA	NA	NA	0	0	0	0	NO
DRO_0645	A2G07_10245	DR0646		1	0	1	0	0	NA	NA	NA	NA	NA	0	NA	0	NA	0	NA	0	NA	0	0	0	0	NA	NA	NA	NA	0	0	0	0	NO
DRO_0646	A2G07_10240	DR0647		0	0	0	0	0	NA	NA	NA	NA	NA	0	NA	0	NA	0	NA	0	NA	0	0	0	0	NA	NA	NA	NA	0	0	0	0	NO
DRO_0647	A2G07_10235	DR0648		0	0	0	0	0	NA	NA	NA	NA	NA	0	NA	0	NA	0	NA	0	NA	0	0	0	0	NA	NA	NA	NA	0	0	0	0	NO
DRO_0648	A2G07_10230	DR0650		3	0	0	0	0	NA	NA	NA	NA	NA	0	NA	0	NA	0	NA	0	NA	0	0	0	0	NA	NA	NA	NA	0	0	0	0	NO
DRO_0649	A2G07_10225	DR0651		3	0	0	0	0	NA	NA	NA	NA	NA	0	NA	0	NA	0	NA	0	NA	0	0	0	0	NA	NA	NA	NA	0	0	0	0	NO
DRO_0650	A2G07_10220	DR0652		1	0	3	0	0	NA	NA	NA	NA	NA	0	NA	0	NA	0	NA	0	NA	0	0	0	0	NA	NA	NA	NA	0	0	0	0	NO
DRO_0651	A2G07_10215	DR0653		0	0	4	0	0	NA	NA	NA	NA	NA	0	NA	0	NA	0	NA	0	NA	0	0	0	0	NA	NA	NA	NA	0	0	0	0	NO
DRO_0652	A2G07_10210	DR0654		0	0	1	0	0	NA	NA	NA	NA	NA	0	NA	0	NA	0	NA	0	NA	0	0	0	0	NA	NA	NA	NA	0	0	0	0	NO
DRO_0653	A2G07_10205	DR1619		0	0	0	0	0	NA	NA	NA	NA	NA	0	NA	0	NA	0	NA	0	NA	0	0	0	0	NA	NA	NA	NA	0	0	0	0	NO
DRO_0654	A2G07_10200	DR0656		0	0	3	0	0	NA	NA	NA	NA	NA	0	NA	0	NA	0	NA	0	NA	0	0	0	0	NA	NA	NA	NA	0	0	0	0	NO
DRO_0655				3	2	4	3	0	NA	NA	NA	NA	NA	0	NA	0	NA	0	NA	0	NA	0	0	0	0	NA	NA	NA	NA	0	0	0	0	NO
DRO_0656	A2G07_10190	DR0658		4	3	5	3	0	NA	NA	NA	NA	NA	0	NA	0	NA	0	NA	0	NA	0	0	0	0	NA	NA	NA	NA	0	0	0	0	NO
DRO_0657	A2G07_10185	DR0659		2	1	4	3	0	NA	NA	NA	NA	NA	0	NA	0	NA	0	NA	0	NA	0	0	0	0	NA	NA	NA	NA	0	0	0	0	NO
DRO_0658				2	1	4	3	0	NA	NA	NA	NA	NA	0	NA	0	NA	0	NA	0	NA	0	0	0	0	NA	NA	NA	NA	0	0	0	0	NO
DRO_0659	A2G07_10175	DR0660	DR0659	0	0	4	3	0	NA	NA	NA	NA	NA	0	NA	0	NA	0	NA	0	NA	0	0	0	0	NA	NA	NA	NA	0	0	0	0	NO
DRO_0660	A2G07_10170	DR0661		2	0	3	3	0	NA	NA	NA	NA	NA	0	NA	0	NA	0	NA	0	NA	0	0	0	0	NA	NA	NA	NA	0	0	0	0	NO
DRO_0661	A2G07_10165	DR0662		1	0	2	2	0	NA	NA	NA	NA	NA	0	NA	0	NA	0	NA	0	NA	0	0	0	0	NA	NA	NA	NA	0	0	0	0	NO
DRO_0662				3	0	1	0	0	NA	NA	NA	NA	NA	0	NA	0	NA	0	NA	0	NA	0	0	0	0	NA	NA	NA	NA	0	0	0	0	NO
DRO_0663	A2G07_10160	DR0668		3	0	4	0	0	NA	NA	NA	NA	NA	0	NA	0	NA	0	NA	0	NA	0	0	0	0	NA	NA	NA	NA	0	0	0	0	NO
DRO_0664	A2G07_10155	DR0669		0	0	1	0	0	NA	NA	NA	NA	NA	0	NA	0	NA	0	NA	0	NA	0	0	0	0	NA	NA	NA	NA	0	0	0	0	NO
DRO_0665	A2G07_10150	DR0670		0	0	2	0	0	NA	NA	NA	NA	NA	0	NA	0	NA	0	NA	0	NA	0	0	0	0	NA	NA	NA	NA	0	0	0	0	NO
DRO_0666	A2G07_10145	DR0671		0	0	0	0	0	NA	NA	NA	NA	NA	0	NA	0	NA	0	NA	0	NA	0	0	0	0	NA	NA	NA	NA	0	0	0	0	NO
DRO_0667	A2G07_10140	DR0672		4	0	4	0	0	NA	NA	NA	NA	NA	0	NA	0	NA	0	NA	0	NA	0	0	0	0	NA	NA	NA	NA	0	0	0	0	NO
DRO_0668	A2G07_10135	DR0673		2	2	1	1	0	NA	NA	NA	NA	NA	0	NA	0	NA	0	NA	0	NA	0	0	0	0	NA	NA	NA	NA	0	0	0	0	NO
DRO_0669	A2G07_10130	DR0674		0	0	0	0	0	NA	NA	NA	NA	NA	0	NA	0	NA	0	NA	0	NA	0	0	0	0	NA	NA	NA	NA	0	0	0	0	NO
DRO_0670	A2G07_10125	DR0675		0	0	0	0	0	NA	NA	NA	NA	NA	0	NA	0	NA	0	NA	0	NA	0	0	0	0	NA	NA	NA	NA	0	0	0	0	NO
DRO_0671	A2G07_10120	DR0676		0	0	0	0	0	NA	NA	NA	NA	NA	0	NA	0	NA	0	NA	0	NA	0	0	0	0	NA	NA	NA	NA	0	0	0	0	NO
DRO_0672	A2G07_10115	DR0677		0	0	0	0	0	NA	NA	NA	NA	NA	0	NA	0	NA	0	NA	0	NA	0	0	0	0	NA	NA	NA	NA	0	0	0	0	NO
DRO_0673	A2G07_10115	DR0677		0	0	0	0	0	NA	NA	NA	NA	NA	0	NA	0	NA	0	NA	0	NA	0	0	0	0	NA	NA	NA	NA	0	0	0	0	NO
DRO_0674	A2G07_10110	DR0678		1	0	2	0	0	NA	NA	NA	NA	NA	0	NA	0	NA	0	NA	0	NA	0	0	0	0	NA	NA	NA	NA	0	0	0	0	NO
DRO_0675	A2G07_10105	DR0679		0	0	0	0	0	NA	NA	NA	NA	NA	0	NA	0	NA	0	NA	0	NA	0	0	0	0	NA	NA	NA	NA	0	0	0	0	NO
DRO_0676	A2G07_10100	DR0680		2	0	2	0	0	NA	NA	NA	NA	NA	0	NA	0	NA	0	NA	0	NA	0	0	0	0	NA	NA	NA	NA	0	0	0	0	NO
DRO_0677	A2G07_10095	DR0681		2	0	3	0	0	NA	NA	NA	NA	NA	0	NA	0	NA	0	NA	0	NA	0	0	0	0	NA	NA	NA	NA	0	0	0	0	NO
DRO_0678	A2G07_10090	DR0682		1	0	0	0	0	NA	NA	NA	NA	NA	0	ATTTCTGCCGCCGTACTCGGCCCGAAGCCGAAGC	0	NA	0	NA	0	NA	1	0	0	0	NA	NA	NA	NA	0	0	0	0	YES
DRO_0679	A2G07_10085	DR0683		2	0	0	0	0	NA	NA	NA	NA	NA	0	NA	0	NA	0	NA	0	NA	0	0	0	0	NA	NA	NA	NA	0	0	0	0	NO
DRO_0680	A2G07_10080	DR0684		0	0	0	0	0	NA	NA	NA	NA	NA	0	NA	0	NA	0	NA	0	NA	0	0	0	0	NA	NA	NA	NA	0	0	0	0	NO
DRO_0681	A2G07_10075	DR0685		2	0	3	2	1	FinalPeaks_49	FinalPeaks_49	DRO_	689301	689451	1	GCAACTCCTTGAGAAAAGCGTTCAGAACATAAGA	1	TCTTATGTTCTGAACGCTTT	1	AAGCGTTCAGAACATAA	0	NA	1	1	0	0	NA	NA	NA	NA	0	0	0	0	YES
DRO_0682	A2G07_10070	DR0686		2	0	1	0	0	NA	NA	NA	NA	NA	0	NA	0	NA	0	NA	0	NA	0	0	0	0	NA	NA	NA	NA	0	0	0	0	NO
DRO_0683	A2G07_10065	DR0687		2	0	2	0	0	NA	NA	NA	NA	NA	0	NA	0	NA	0	NA	0	NA	0	0	0	0	NA	NA	NA	NA	0	0	0	0	NO
DRO_0684	A2G07_15040	DRB0056		1	1	0	0	0	NA	NA	NA	NA	NA	0	NA	0	NA	0	NA	0	NA	0	0	0	0	NA	NA	NA	NA	0	0	0	0	NO
DRO_0685				2	1	0	0	0	NA	NA	NA	NA	NA	0	NA	0	NA	0	NA	0	NA	0	0	0	0	NA	NA	NA	NA	0	0	0	0	NO
DRO_0686	A2G07_10050	DR0688		1	0	1	0	0	NA	NA	NA	NA	NA	0	NA	0	NA	0	NA	0	NA	0	0	0	0	NA	NA	NA	NA	0	0	0	0	NO
DRO_0687	A2G07_10045	DR0689		1	1	2	2	0	NA	NA	NA	NA	NA	0	NA	0	NA	0	NA	0	NA	0	0	0	0	NA	NA	NA	NA	0	0	0	0	NO
DRO_0688	A2G07_10040	DR0690		0	0	1	1	0	NA	NA	NA	NA	NA	0	NA	0	NA	0	NA	0	NA	0	0	0	0	NA	NA	NA	NA	0	0	0	0	NO
DRO_0689	A2G07_10035	DR0691		2	1	2	2	0	NA	NA	NA	NA	NA	0	NA	0	NA	0	NA	0	NA	0	0	0	0	NA	NA	NA	NA	0	0	0	0	NO
DRO_0690	A2G07_10030	DR0692		3	2	4	2	0	NA	NA	NA	NA	NA	0	NA	0	NA	0	NA	0	NA	0	0	0	0	NA	NA	NA	NA	0	0	0	0	NO
DRO_0691	A2G07_10025	DR0693		3	2	3	2	0	NA	NA	NA	NA	NA	0	NA	0	NA	0	NA	0	NA	0	0	0	0	NA	NA	NA	NA	0	0	0	0	NO
DRO_0692	A2G07_10020	DR0694		5	0	4	0	0	NA	NA	NA	NA	NA	0	NA	0	NA	0	NA	0	NA	0	0	0	0	NA	NA	NA	NA	0	0	0	0	NO
DRO_0693	A2G07_10015	DR0695		4	0	2	0	0	NA	NA	NA	NA	NA	0	NA	0	NA	0	NA	0	NA	0	0	0	0	NA	NA	NA	NA	0	0	0	0	NO
DRO_0694	A2G07_10010	DR0696		4	0	2	0	0	NA	NA	NA	NA	NA	0	NA	0	NA	0	NA	0	NA	0	0	0	0	NA	NA	NA	NA	0	0	0	0	NO
DRO_0695	A2G07_10005	DR0697		3	0	3	0	0	NA	NA	NA	NA	NA	0	NA	0	NA	0	NA	0	NA	0	0	0	0	NA	NA	NA	NA	0	0	0	0	NO
DRO_0696	A2G07_10000	DR0698		4	0	4	0	0	NA	NA	NA	NA	NA	0	NA	0	NA	0	NA	0	NA	0	0	0	0	NA	NA	NA	NA	0	0	0	0	NO
DRO_0697	A2G07_09995	DR0699		4	0	4	0	0	NA	NA	NA	NA	NA	0	NA	0	NA	0	NA	0	NA	0	0	0	0	NA	NA	NA	NA	0	0	0	0	NO
DRO_0698	A2G07_09990	DR0700		4	0	1	0	0	NA	NA	NA	NA	NA	0	NA	0	NA	0	NA	0	NA	0	0	0	0	NA	NA	NA	NA	0	0	0	0	NO
DRO_0699	A2G07_09985	DR0701		3	0	1	0	0	NA	NA	NA	NA	NA	0	NA	0	NA	0	NA	0	NA	0	0	0	0	NA	NA	NA	NA	0	0	0	0	NO
DRO_0700	A2G07_09980	DR0702		1	0	0	0	0	NA	NA	NA	NA	NA	0	NA	0	NA	0	NA	0	NA	0	0	0	0	NA	NA	NA	NA	0	0	0	0	NO
DRO_0701	A2G07_09975	DR0703		1	0	1	0	0	NA	NA	NA	NA	NA	0	NA	0	NA	0	NA	0	NA	0	0	0	0	NA	NA	NA	NA	0	0	0	0	NO
DRO_0702	A2G07_09970	DR0704		0	0	2	0	0	NA	NA	NA	NA	NA	0	NA	0	NA	0	NA	0	NA	0	0	0	0	NA	NA	NA	NA	0	0	0	0	NO
DRO_0703	A2G07_09965	DR0705		1	0	3	0	0	NA	NA	NA	NA	NA	0	GCGCAGGCGGAGAGGAGCAGCAAAGAGCAGAGCA	0	NA	0	NA	0	NA	1	0	0	0	NA	NA	NA	NA	0	0	0	0	YES
DRO_0704	A2G07_09960	DR0706		3	0	3	0	0	NA	NA	NA	NA	NA	0	AGTCGCTCGCCACGCTTTTGCCGGGGGCGTACTC	0	NA	0	NA	0	NA	1	0	0	0	NA	NA	NA	NA	0	0	0	0	YES
DRO_0705	A2G07_09955	DR0707		1	0	0	0	0	NA	NA	NA	NA	NA	0	NA	0	NA	0	NA	0	NA	0	0	0	0	NA	NA	NA	NA	0	0	0	0	NO
DRO_0706	A2G07_09950	DR0708		1	0	0	0	0	NA	NA	NA	NA	NA	0	NA	0	NA	0	NA	0	NA	0	0	0	0	NA	NA	NA	NA	0	0	0	0	NO
DRO_0707	A2G07_09945	DR0709		4	0	3	0	0	NA	NA	NA	NA	NA	0	NA	0	NA	0	NA	0	NA	0	0	0	0	NA	NA	NA	NA	0	0	0	0	NO
DRO_0708	A2G07_09940	DR0710		4	0	2	0	0	NA	NA	NA	NA	NA	0	NA	0	NA	0	NA	0	NA	0	0	0	0	NA	NA	NA	NA	0	0	0	0	NO
DRO_0709	A2G07_09935	DR0711		4	0	2	0	0	NA	NA	NA	NA	NA	0	NA	0	NA	0	NA	0	NA	0	0	0	0	NA	NA	NA	NA	0	0	0	0	NO
DRO_0710	A2G07_09930	DR0712		3	0	1	0	0	NA	NA	NA	NA	NA	0	NA	0	NA	0	NA	0	NA	0	0	0	0	NA	NA	NA	NA	0	0	0	0	NO
DRO_0711	A2G07_09925	DR0713		3	0	0	0	0	NA	NA	NA	NA	NA	0	NA	0	NA	0	NA	0	NA	0	0	0	0	NA	NA	NA	NA	0	0	0	0	NO
DRO_0712	A2G07_09920	DR0714		1	0	2	1	0	NA	NA	NA	NA	NA	0	NA	0	NA	0	NA	0	NA	0	0	0	0	NA	NA	NA	NA	0	0	0	0	NO
DRO_0713	A2G07_09915	DR0715		1	0	2	2	0	NA	NA	NA	NA	NA	0	NA	0	NA	0	NA	0	NA	0	0	0	0	NA	NA	NA	NA	0	0	0	0	NO
DRO_0714	A2G07_09910	DR0716		2	1	1	1	0	NA	NA	NA	NA	NA	0	NA	0	NA	0	NA	0	NA	0	0	0	0	NA	NA	NA	NA	0	0	0	0	NO
DRO_0715	A2G07_09905	DR0717		1	0	2	0	0	NA	NA	NA	NA	NA	0	NA	0	NA	0	NA	0	NA	0	0	0	0	NA	NA	NA	NA	0	0	0	0	NO
DRO_0716	A2G07_09900	DR0718		1	0	2	0	0	NA	NA	NA	NA	NA	0	NA	0	NA	0	NA	0	NA	0	0	0	0	NA	NA	NA	NA	0	0	0	0	NO
DRO_0717	A2G07_09895	DR0719		1	0	1	0	0	NA	NA	NA	NA	NA	0	NA	0	NA	0	NA	0	NA	0	0	0	0	NA	NA	NA	NA	0	0	0	0	NO
DRO_0718	A2G07_09890	DR0720		2	0	2	0	0	NA	NA	NA	NA	NA	0	NA	0	NA	0	NA	0	NA	0	0	0	0	NA	NA	NA	NA	0	0	0	0	NO
DRO_0719				1	0	1	0	0	NA	NA	NA	NA	NA	0	NA	0	NA	0	NA	0	NA	0	0	0	0	NA	NA	NA	NA	0	0	0	0	NO
DRO_0720				2	0	1	0	0	NA	NA	NA	NA	NA	0	NA	0	NA	0	NA	0	NA	0	0	0	0	NA	NA	NA	NA	0	0	0	0	NO
DRO_0721	A2G07_09880	DR0723		5	0	5	0	0	NA	NA	NA	NA	NA	0	NA	0	NA	0	NA	0	NA	0	0	0	0	NA	NA	NA	NA	0	0	0	0	NO
DRO_0722	A2G07_09875	DR0724		1	0	4	0	0	NA	NA	NA	NA	NA	0	NA	0	NA	0	NA	0	NA	0	0	0	0	NA	NA	NA	NA	0	0	0	0	NO
DRO_0723	A2G07_09870	DR0726		0	0	0	0	0	NA	NA	NA	NA	NA	0	NA	0	NA	0	NA	0	NA	0	0	0	0	NA	NA	NA	NA	0	0	0	0	NO
DRO_0724	A2G07_09865	DR0727		1	0	3	0	0	NA	NA	NA	NA	NA	0	NA	0	NA	0	NA	0	NA	0	0	0	0	NA	NA	NA	NA	0	0	0	0	NO
DRO_0725	A2G07_09860	DR0728		0	0	1	0	0	NA	NA	NA	NA	NA	0	NA	0	NA	0	NA	0	NA	0	0	0	0	NA	NA	NA	NA	0	0	0	0	NO
DRO_0726	A2G07_09855	DR0729		0	0	1	0	0	NA	NA	NA	NA	NA	0	NA	0	NA	0	NA	0	NA	0	0	0	0	NA	NA	NA	NA	0	0	0	0	NO
DRO_0727	A2G07_09850	DR0730		1	0	1	0	0	NA	NA	NA	NA	NA	0	NA	0	NA	0	NA	0	NA	0	0	0	0	NA	NA	NA	NA	0	0	0	0	NO
DRO_0728	A2G07_09845	DR0731		0	0	2	0	0	NA	NA	NA	NA	NA	0	NA	0	NA	0	NA	0	NA	0	0	0	0	NA	NA	NA	NA	0	0	0	0	NO
DRO_0729	A2G07_09840	DR0732		3	0	4	0	0	NA	NA	NA	NA	NA	0	NA	0	NA	0	NA	0	NA	0	0	0	0	NA	NA	NA	NA	0	0	0	0	NO
DRO_0730	A2G07_09835	DR0733		3	0	3	0	0	NA	NA	NA	NA	NA	0	NA	0	NA	0	NA	0	NA	0	0	0	0	NA	NA	NA	NA	0	0	0	0	NO
DRO_0731	A2G07_09830	DR0734		0	0	1	0	0	NA	NA	NA	NA	NA	0	NA	0	NA	0	NA	0	NA	0	0	0	0	NA	NA	NA	NA	0	0	0	0	NO
DRO_0732	A2G07_09825	DR0735		2	1	2	1	0	NA	NA	NA	NA	NA	0	NA	0	NA	0	NA	0	NA	0	0	0	0	NA	NA	NA	NA	0	0	0	0	NO
DRO_0733	A2G07_09820	DR0737		1	0	2	1	0	NA	NA	NA	NA	NA	0	NA	0	NA	0	NA	0	NA	0	0	0	0	NA	NA	NA	NA	0	0	0	0	NO
DRO_0734	A2G07_09815	DR0738		1	0	3	2	0	NA	NA	NA	NA	NA	0	NA	0	NA	0	NA	0	NA	0	0	0	0	NA	NA	NA	NA	0	0	0	0	NO
DRO_0735	A2G07_09810	DR0739		1	0	2	1	0	NA	NA	NA	NA	NA	0	NA	0	NA	0	NA	0	NA	0	0	0	0	NA	NA	NA	NA	0	0	0	0	NO
DRO_0736	A2G07_09805	DR0740		0	0	1	0	0	NA	NA	NA	NA	NA	0	NA	0	NA	0	NA	0	NA	0	0	0	0	NA	NA	NA	NA	0	0	0	0	NO
DRO_0737	A2G07_09800	DR0741		4	3	1	1	0	NA	NA	NA	NA	NA	0	NA	0	NA	0	NA	0	NA	0	0	0	0	NA	NA	NA	NA	0	0	0	0	NO
DRO_0738	A2G07_09795	DR0742		1	0	1	0	0	NA	NA	NA	NA	NA	0	NA	0	NA	0	NA	0	NA	0	0	0	0	NA	NA	NA	NA	0	0	0	0	NO
DRO_0739	A2G07_09790	DR0743		4	3	3	3	0	NA	NA	NA	NA	NA	0	NA	0	NA	0	NA	0	NA	0	0	0	0	NA	NA	NA	NA	0	0	0	0	NO
DRO_0740	A2G07_09785	DR0744		0	0	1	0	0	NA	NA	NA	NA	NA	0	NA	0	NA	0	NA	0	NA	0	0	0	0	NA	NA	NA	NA	0	0	0	0	NO
DRO_0741	A2G07_09780	DR0745		3	2	4	3	0	NA	NA	NA	NA	NA	0	NA	0	NA	0	NA	0	NA	0	0	0	0	NA	NA	NA	NA	0	0	0	0	NO
DRO_0742	A2G07_09775	DR0746		4	3	5	3	0	NA	NA	NA	NA	NA	0	NA	0	NA	0	NA	0	NA	0	0	0	0	NA	NA	NA	NA	0	0	0	0	NO
DRO_0743	A2G07_09770	DR0747		1	0	2	0	0	NA	NA	NA	NA	NA	0	NA	0	NA	0	NA	0	NA	0	0	0	0	NA	NA	NA	NA	0	0	0	0	NO
DRO_0744	A2G07_09765	DR0748		1	0	2	0	0	NA	NA	NA	NA	NA	0	NA	0	NA	0	NA	0	NA	0	0	0	0	NA	NA	NA	NA	0	0	0	0	NO
DRO_0745	A2G07_09760	DR0748a		0	0	1	0	0	NA	NA	NA	NA	NA	0	NA	0	NA	0	NA	0	NA	0	0	0	0	NA	NA	NA	NA	0	0	0	0	NO
DRO_0746	A2G07_09755	DR0750		0	0	1	0	0	NA	NA	NA	NA	NA	0	NA	0	NA	0	NA	0	NA	0	0	0	0	NA	NA	NA	NA	0	0	0	0	NO
DRO_0747	A2G07_09750	DR0751		1	0	0	0	0	NA	NA	NA	NA	NA	0	NA	0	NA	0	NA	0	NA	0	0	0	0	NA	NA	NA	NA	0	0	0	0	NO
DRO_0748	A2G07_09745	DR0752		2	0	2	0	0	NA	NA	NA	NA	NA	0	NA	0	NA	0	NA	0	NA	0	0	0	0	NA	NA	NA	NA	0	0	0	0	NO
DRO_0749	A2G07_09740	DR0753		2	0	2	0	0	NA	NA	NA	NA	NA	0	NA	0	NA	0	NA	0	NA	0	0	0	0	NA	NA	NA	NA	0	0	0	0	NO
DRO_0750	A2G07_09735	DR0754		2	0	2	0	0	NA	NA	NA	NA	NA	0	NA	0	NA	0	NA	0	NA	0	0	0	0	NA	NA	NA	NA	0	0	0	0	NO
DRO_0751	A2G07_09730	DR0755		4	0	2	0	1	FinalPeaks_50	FinalPeaks_50	DRO_	769001	769201	0	NA	0	NA	0	NA	0	NA	0	0	0	0	NA	NA	NA	NA	0	0	0	0	NO
DRO_0752	A2G07_09725	DR0756		0	0	1	0	0	NA	NA	NA	NA	NA	0	NA	0	NA	0	NA	0	NA	0	0	0	0	NA	NA	NA	NA	0	0	0	0	NO
DRO_0753	A2G07_09720	DR0757		1	0	1	0	0	NA	NA	NA	NA	NA	0	NA	0	NA	0	NA	0	NA	0	0	0	0	NA	NA	NA	NA	0	0	0	0	NO
DRO_0754	A2G07_09715	DR0758		0	0	0	0	0	NA	NA	NA	NA	NA	0	NA	0	NA	0	NA	0	NA	0	0	0	0	NA	NA	NA	NA	0	0	0	0	NO
DRO_0755	A2G07_09710	DR0759		1	0	0	0	0	NA	NA	NA	NA	NA	0	NA	0	NA	0	NA	0	NA	0	0	0	0	NA	NA	NA	NA	0	0	0	0	NO
DRO_0756	A2G07_09705	DR0760		0	0	1	1	0	NA	NA	NA	NA	NA	0	NA	0	NA	0	NA	0	NA	0	0	0	0	NA	NA	NA	NA	0	0	0	0	NO
DRO_0757	A2G07_09700	DR0761		2	2	4	3	0	NA	NA	NA	NA	NA	0	NA	0	NA	0	NA	0	NA	0	0	0	0	NA	NA	NA	NA	0	0	0	0	NO
DRO_0758	A2G07_09695	DR0762		5	3	4	3	0	NA	NA	NA	NA	NA	0	NA	0	NA	0	NA	0	NA	0	0	0	0	NA	NA	NA	NA	0	0	0	0	NO
DRO_0759	A2G07_09690	DR0763		3	2	2	1	0	NA	NA	NA	NA	NA	0	NA	0	NA	0	NA	0	NA	0	0	0	0	NA	NA	NA	NA	0	0	0	0	NO
DRO_0760	A2G07_09685	DR0764		2	0	3	2	0	NA	NA	NA	NA	NA	0	NA	0	NA	0	NA	0	NA	0	0	0	0	NA	NA	NA	NA	0	0	0	0	NO
DRO_0761	A2G07_09680	DR0765		1	0	1	1	0	NA	NA	NA	NA	NA	0	NA	0	NA	0	NA	0	NA	0	0	0	0	NA	NA	NA	NA	0	0	0	0	NO
DRO_0762	A2G07_09675	DR0766		2	0	1	0	0	NA	NA	NA	NA	NA	0	NA	0	NA	0	NA	0	NA	0	0	0	0	NA	NA	NA	NA	0	0	0	0	NO
DRO_0763	A2G07_09670	DR0767		3	0	4	0	0	NA	NA	NA	NA	NA	0	NA	0	NA	0	NA	0	NA	0	0	0	0	NA	NA	NA	NA	0	0	0	0	NO
DRO_0764	A2G07_09665	DR0768		0	0	0	0	0	NA	NA	NA	NA	NA	0	NA	0	NA	0	NA	0	NA	0	0	0	0	NA	NA	NA	NA	0	0	0	0	NO
DRO_0765	A2G07_09660	DR0769		0	0	0	0	0	NA	NA	NA	NA	NA	0	NA	0	NA	0	NA	0	NA	0	0	0	0	NA	NA	NA	NA	0	0	0	0	NO
DRO_0766	A2G07_09655	DR0770		2	0	4	0	0	NA	NA	NA	NA	NA	0	NA	0	NA	0	NA	0	NA	0	0	0	0	NA	NA	NA	NA	0	0	0	0	NO
DRO_0767	A2G07_09650	DR0771		2	0	2	0	0	NA	NA	NA	NA	NA	0	NA	0	NA	0	NA	0	NA	0	0	0	0	NA	NA	NA	NA	0	0	0	0	NO
DRO_0768	A2G07_09645	DR0772		2	0	2	0	0	NA	NA	NA	NA	NA	0	NA	0	NA	0	NA	0	NA	0	0	0	0	NA	NA	NA	NA	0	0	0	0	NO
DRO_0769	A2G07_09640	DR0773		2	0	2	0	0	NA	NA	NA	NA	NA	0	NA	0	NA	0	NA	0	NA	0	0	0	0	NA	NA	NA	NA	0	0	0	0	NO
DRO_0770	A2G07_09635	DR0774		2	0	1	0	0	NA	NA	NA	NA	NA	0	NA	0	NA	0	NA	0	NA	0	0	0	0	NA	NA	NA	NA	0	0	0	0	NO
DRO_0771	A2G07_09630	DR0775		1	1	0	0	0	NA	NA	NA	NA	NA	0	NA	0	NA	0	NA	0	NA	0	0	0	0	NA	NA	NA	NA	0	0	0	0	NO
DRO_0772	A2G07_09625	DR0776		1	1	1	1	0	NA	NA	NA	NA	NA	0	NA	0	NA	0	NA	0	NA	0	0	0	0	NA	NA	NA	NA	0	0	0	0	NO
DRO_0773	A2G07_09620	DR0777		2	1	1	1	0	NA	NA	NA	NA	NA	0	NA	0	NA	0	NA	0	NA	0	0	0	0	NA	NA	NA	NA	0	0	0	0	NO
DRO_0774	A2G07_09615	DR0778		0	0	0	0	0	NA	NA	NA	NA	NA	0	NA	0	NA	0	NA	0	NA	0	0	0	0	NA	NA	NA	NA	0	0	0	0	NO
DRO_0775	A2G07_09610	DR0779		0	0	2	0	0	NA	NA	NA	NA	NA	0	NA	0	NA	0	NA	0	NA	0	0	0	0	NA	NA	NA	NA	0	0	0	0	NO
DRO_0776	A2G07_09605	DR0780		0	0	0	0	0	NA	NA	NA	NA	NA	0	NA	0	NA	0	NA	0	NA	0	0	0	0	NA	NA	NA	NA	0	0	0	0	NO
DRO_0777	A2G07_09600	DR0781		4	3	5	3	1	FinalPeaks_51	FinalPeaks_51	DRO_	794801	794951	0	NA	0	NA	0	NA	0	NA	0	0	0	0	NA	NA	NA	NA	0	0	0	0	NO
DRO_0778	A2G07_09595	DR0782		0	0	1	0	1	FinalPeaks_53	FinalPeaks_53	DRO_	795451	795601	0	NA	0	NA	0	NA	0	NA	0	0	0	0	NA	NA	NA	NA	0	0	0	0	NO
DRO_0779	A2G07_09590	DR0783		0	0	1	0	0	NA	NA	NA	NA	NA	0	NA	0	NA	0	NA	0	NA	0	0	0	0	NA	NA	NA	NA	0	0	0	0	NO
DRO_0780	A2G07_09585	DR0784		2	2	2	1	0	NA	NA	NA	NA	NA	0	NA	0	NA	0	NA	0	NA	0	0	0	0	NA	NA	NA	NA	0	0	0	0	NO
DRO_0781				0	0	1	0	0	NA	NA	NA	NA	NA	0	NA	0	NA	0	NA	0	NA	0	0	0	0	NA	NA	NA	NA	0	0	0	0	NO
DRO_0782	A2G07_09575	DR0786		2	1	1	0	0	NA	NA	NA	NA	NA	0	NA	0	NA	0	NA	0	NA	0	0	0	0	NA	NA	NA	NA	0	0	0	0	NO
DRO_0783	A2G07_09570	DR0787		0	0	1	0	0	NA	NA	NA	NA	NA	0	NA	0	NA	0	NA	0	NA	0	0	0	0	NA	NA	NA	NA	0	0	0	0	NO
DRO_0784	A2G07_09565	DR0788		4	0	2	0	0	NA	NA	NA	NA	NA	0	NA	0	NA	0	NA	0	NA	0	0	0	0	NA	NA	NA	NA	0	0	0	0	NO
DRO_0785	A2G07_09560	DR0789		2	2	1	1	0	NA	NA	NA	NA	NA	0	NA	0	NA	0	NA	0	NA	0	0	0	0	NA	NA	NA	NA	0	0	0	0	NO
DRO_0786	A2G07_09555	DR0790		0	0	1	0	0	NA	NA	NA	NA	NA	0	NA	0	NA	0	NA	0	NA	0	0	0	0	NA	NA	NA	NA	0	0	0	0	NO
DRO_0787	A2G07_09550	DR0791		2	0	2	0	0	NA	NA	NA	NA	NA	0	NA	0	NA	0	NA	0	NA	0	0	0	0	NA	NA	NA	NA	0	0	0	0	NO
DRO_0788	A2G07_09545	DR0792		0	0	4	0	0	NA	NA	NA	NA	NA	0	NA	0	NA	0	NA	0	NA	0	0	0	0	NA	NA	NA	NA	0	0	0	0	NO
DRO_0789	A2G07_09540	DR0793		1	1	0	0	0	NA	NA	NA	NA	NA	0	NA	0	NA	0	NA	0	NA	0	0	0	0	NA	NA	NA	NA	0	0	0	0	NO
DRO_0790	A2G07_09535	DR0794		1	0	1	0	0	NA	NA	NA	NA	NA	0	NA	0	NA	0	NA	0	NA	0	0	0	0	NA	NA	NA	NA	0	0	0	0	NO
DRO_0791	A2G07_09530	DR0795		0	0	1	0	0	NA	NA	NA	NA	NA	0	NA	0	NA	0	NA	0	NA	0	0	0	0	NA	NA	NA	NA	0	0	0	0	NO
DRO_0792	A2G07_09525	DR0796		0	0	0	0	0	NA	NA	NA	NA	NA	0	NA	0	NA	0	NA	0	NA	0	0	0	0	NA	NA	NA	NA	0	0	0	0	NO
DRO_0793	A2G07_09520	DR0797		1	1	1	1	0	NA	NA	NA	NA	NA	0	NA	0	NA	0	NA	0	NA	0	0	0	0	NA	NA	NA	NA	0	0	0	0	NO
DRO_0794	A2G07_09515	DR0798		0	0	0	0	0	NA	NA	NA	NA	NA	0	NA	0	NA	0	NA	0	NA	0	0	0	0	NA	NA	NA	NA	0	0	0	0	NO
DRO_0795	A2G07_09510	DR0799		1	1	3	3	0	NA	NA	NA	NA	NA	0	NA	0	NA	0	NA	0	NA	0	0	0	0	NA	NA	NA	NA	0	0	0	0	NO
DRO_0796	A2G07_09505	DR0800		5	3	4	3	1	FinalPeaks_54	FinalPeaks_54	DRO_	812601	812801	0	NA	0	NA	0	NA	0	NA	0	0	0	0	NA	NA	NA	NA	0	0	0	0	NO
DRO_0797	A2G07_09500	DR0801		2	0	2	0	0	NA	NA	NA	NA	NA	0	NA	0	NA	0	NA	0	NA	0	0	0	0	NA	NA	NA	NA	0	0	0	0	NO
DRO_0798	A2G07_09495	DR0802		1	0	1	0	0	NA	NA	NA	NA	NA	0	NA	0	NA	0	NA	0	NA	0	0	0	0	NA	NA	NA	NA	0	0	0	0	NO
DRO_0799	A2G07_09490	DR0804		1	0	2	0	0	NA	NA	NA	NA	NA	0	NA	0	NA	0	NA	0	NA	0	0	0	0	NA	NA	NA	NA	0	0	0	0	NO
DRO_0800	A2G07_09485	DR0805		3	3	1	1	0	NA	NA	NA	NA	NA	0	NA	0	NA	0	NA	0	NA	0	0	0	0	NA	NA	NA	NA	0	0	0	0	NO
DRO_0801	A2G07_09480	DR0806		2	2	2	1	0	NA	NA	NA	NA	NA	0	NA	0	NA	0	NA	0	NA	0	0	0	0	NA	NA	NA	NA	0	0	0	0	NO
DRO_0802	A2G07_09475	DR0807		4	0	4	0	0	NA	NA	NA	NA	NA	0	NA	0	NA	0	NA	0	NA	0	0	0	0	NA	NA	NA	NA	0	0	0	0	NO
DRO_0803	A2G07_09470	DR0808		3	0	5	0	0	NA	NA	NA	NA	NA	0	NA	0	NA	0	NA	0	NA	0	0	0	0	NA	NA	NA	NA	0	0	0	0	NO
DRO_0804	A2G07_09465	DR0809		3	0	4	0	0	NA	NA	NA	NA	NA	0	GCGATGGCTGTGGCACGCGGCAAACAGCGCAACA	0	NA	0	NA	0	NA	1	0	0	0	NA	NA	NA	NA	0	0	0	0	YES
DRO_0805	A2G07_09460	DR0810		2	0	4	0	0	NA	NA	NA	NA	NA	0	NA	0	NA	0	NA	0	NA	0	0	0	0	NA	NA	NA	NA	0	0	0	0	NO
DRO_0806	A2G07_09455	DR0811		0	0	4	0	0	NA	NA	NA	NA	NA	0	NA	0	NA	0	NA	0	NA	0	0	0	0	NA	NA	NA	NA	0	0	0	0	NO
DRO_0807	A2G07_09450	DR0812		1	0	0	0	0	NA	NA	NA	NA	NA	0	NA	0	NA	0	NA	0	NA	0	0	0	0	NA	NA	NA	NA	0	0	0	0	NO
DRO_0808	A2G07_09445	DR0813		1	0	0	0	0	NA	NA	NA	NA	NA	0	NA	0	NA	0	NA	0	NA	0	0	0	0	NA	NA	NA	NA	0	0	0	0	NO
DRO_0809	A2G07_09440	DR0814		1	0	0	0	0	NA	NA	NA	NA	NA	0	NA	0	NA	0	NA	0	NA	0	0	0	0	NA	NA	NA	NA	0	0	0	0	NO
DRO_0810	A2G07_09435	DR0815		4	0	2	0	0	NA	NA	NA	NA	NA	0	NA	0	NA	0	NA	0	NA	0	0	0	0	NA	NA	NA	NA	0	0	0	0	NO
DRO_0811	A2G07_09430	DR0816		1	1	2	1	0	NA	NA	NA	NA	NA	0	NA	0	NA	0	NA	0	NA	0	0	0	0	NA	NA	NA	NA	0	0	0	0	NO
DRO_0812	A2G07_09425	DR0817		2	1	2	1	0	NA	NA	NA	NA	NA	0	NA	0	NA	0	NA	0	NA	0	0	0	0	NA	NA	NA	NA	0	0	0	0	NO
DRO_0813	A2G07_09420	DR2508		5	3	5	3	0	NA	NA	NA	NA	NA	0	NA	0	NA	0	NA	0	NA	0	0	0	0	NA	NA	NA	NA	0	0	0	0	NO
DRO_0814	A2G07_09415	DR0819		2	1	3	2	0	NA	NA	NA	NA	NA	0	NA	0	NA	0	NA	0	NA	0	0	0	0	NA	NA	NA	NA	0	0	0	0	NO
DRO_0815	A2G07_09410	DR0820		2	1	3	2	0	NA	NA	NA	NA	NA	0	NA	0	NA	0	NA	0	NA	0	0	0	0	NA	NA	NA	NA	0	0	0	0	NO
DRO_0816	A2G07_09405	DR0821		0	0	1	1	1	FinalPeaks_55	FinalPeaks_55	DRO_	832401	832551	0	NA	0	NA	0	NA	0	NA	0	0	0	0	NA	NA	NA	NA	0	0	0	0	NO
DRO_0817	A2G07_09400	DR0822		0	0	0	0	0	NA	NA	NA	NA	NA	0	NA	0	NA	0	NA	0	NA	0	0	0	0	NA	NA	NA	NA	0	0	0	0	NO
DRO_0818				0	0	3	0	0	NA	NA	NA	NA	NA	0	NA	0	NA	0	NA	0	NA	0	0	0	0	NA	NA	NA	NA	0	0	0	0	NO
DRO_0819	A2G07_09390	DR0824		2	0	2	0	0	NA	NA	NA	NA	NA	0	NA	0	NA	0	NA	0	NA	0	0	0	0	NA	NA	NA	NA	0	0	0	0	NO
DRO_0820	A2G07_09385	DR0825		5	0	4	0	1	FinalPeaks_56	FinalPeaks_56	DRO_	835601	835901	0	NA	0	NA	0	NA	0	NA	0	0	0	0	NA	NA	NA	NA	0	0	0	0	NO
DRO_0821	A2G07_09380	DR0826		1	1	0	0	0	NA	NA	NA	NA	NA	0	NA	0	NA	0	NA	0	NA	0	0	0	0	NA	NA	NA	NA	0	0	0	0	NO
DRO_0822	A2G07_09375	DR0827		2	0	2	0	0	NA	NA	NA	NA	NA	0	NA	0	NA	0	NA	0	NA	0	0	0	0	NA	NA	NA	NA	0	0	0	0	NO
DRO_0823	A2G07_09370	DR0828		5	0	0	0	0	NA	NA	NA	NA	NA	0	NA	0	NA	0	NA	0	NA	0	0	0	0	NA	NA	NA	NA	0	0	0	0	NO
DRO_0824	A2G07_09365	DR0829		3	0	3	0	0	NA	NA	NA	NA	NA	0	NA	0	NA	0	NA	0	NA	0	0	0	0	NA	NA	NA	NA	0	0	0	0	NO
DRO_0825	A2G07_09360	DR0830		2	0	2	0	0	NA	NA	NA	NA	NA	0	NA	0	NA	0	NA	0	NA	0	0	0	0	NA	NA	NA	NA	0	0	0	0	NO
DRO_0826	A2G07_09355	DR0831		2	0	2	0	0	NA	NA	NA	NA	NA	0	NA	0	NA	0	NA	0	NA	0	0	0	0	NA	NA	NA	NA	0	0	0	0	NO
DRO_0827	A2G07_09350	DR0832		0	0	0	0	0	NA	NA	NA	NA	NA	0	NA	0	NA	0	NA	0	NA	0	0	0	0	NA	NA	NA	NA	0	0	0	0	NO
DRO_0828				0	0	0	0	0	NA	NA	NA	NA	NA	0	NA	0	NA	0	NA	0	NA	0	0	0	0	NA	NA	NA	NA	0	0	0	0	NO
DRO_0829	A2G07_09345	DR0833		1	1	1	1	0	NA	NA	NA	NA	NA	0	NA	0	NA	0	NA	0	NA	0	0	0	0	NA	NA	NA	NA	0	0	0	0	NO
DRO_0830	A2G07_09340	DR0834		2	1	4	3	0	NA	NA	NA	NA	NA	0	NA	0	NA	0	NA	0	NA	0	0	0	0	NA	NA	NA	NA	0	0	0	0	NO
DRO_0831	A2G07_09335	DR1599		0	0	0	0	0	NA	NA	NA	NA	NA	0	NA	0	NA	0	NA	0	NA	0	0	0	0	NA	NA	NA	NA	0	0	0	0	NO
DRO_0832	A2G07_09330	DR0836		2	0	2	1	0	NA	NA	NA	NA	NA	0	NA	0	NA	0	NA	0	NA	0	0	0	0	NA	NA	NA	NA	0	0	0	0	NO
DRO_0833	A2G07_09325	DR0837		2	0	3	2	0	NA	NA	NA	NA	NA	0	NA	0	NA	0	NA	0	NA	0	0	0	0	NA	NA	NA	NA	0	0	0	0	NO
DRO_0834	A2G07_09320	DR0838		1	0	1	0	0	NA	NA	NA	NA	NA	0	NA	0	NA	0	NA	0	NA	0	0	0	0	NA	NA	NA	NA	0	0	0	0	NO
DRO_0835	A2G07_09315	DR0839		0	0	0	0	0	NA	NA	NA	NA	NA	0	NA	0	CGCTACGGCCTGAGCGGATT	0	NA	0	NA	0	1	0	0	NA	NA	NA	NA	0	0	0	0	YES
DRO_0836	A2G07_09310	DR0840		0	0	0	0	0	NA	NA	NA	NA	NA	0	NA	0	NA	0	NA	0	NA	0	0	0	0	NA	NA	NA	NA	0	0	0	0	NO
DRO_0837	A2G07_09305	DR0841		0	0	0	0	0	NA	NA	NA	NA	NA	0	NA	0	NA	0	NA	0	NA	0	0	0	0	NA	NA	NA	NA	0	0	0	0	NO
DRO_0838	A2G07_09300	DR0842		1	0	0	0	0	NA	NA	NA	NA	NA	0	NA	0	NA	0	NA	0	NA	0	0	0	0	NA	NA	NA	NA	0	0	0	0	NO
DRO_0839	A2G07_09295	DR0843		1	1	1	1	0	NA	NA	NA	NA	NA	0	NA	0	NA	0	NA	0	NA	0	0	0	0	NA	NA	NA	NA	0	0	0	0	NO
DRO_0840	A2G07_09290	DR0844		2	1	2	1	0	NA	NA	NA	NA	NA	0	NA	0	NA	0	NA	0	NA	0	0	0	0	NA	NA	NA	NA	0	0	0	0	NO
DRO_0841	A2G07_09285	DR0845		1	0	2	0	0	NA	NA	NA	NA	NA	0	NA	0	NA	0	NA	0	NA	0	0	0	0	NA	NA	NA	NA	0	0	0	0	NO
DRO_0842	A2G07_09280	DR0846		1	0	2	0	0	NA	NA	NA	NA	NA	0	NA	0	NA	0	NA	0	NA	0	0	0	0	NA	NA	NA	NA	0	0	0	0	NO
DRO_0843	A2G07_09275	DR0847		0	0	0	0	0	NA	NA	NA	NA	NA	0	NA	0	NA	0	NA	0	NA	0	0	0	0	NA	NA	NA	NA	0	0	0	0	NO
DRO_0844	A2G07_09270	DR0848		0	0	0	0	0	NA	NA	NA	NA	NA	0	NA	0	NA	0	NA	0	NA	0	0	0	0	NA	NA	NA	NA	0	0	0	0	NO
DRO_0845	A2G07_09265	DR0849		1	0	1	0	0	NA	NA	NA	NA	NA	0	NA	0	NA	0	NA	0	NA	0	0	0	0	NA	NA	NA	NA	0	0	0	0	NO
DRO_0846	A2G07_09260	DR0850		0	0	1	1	0	NA	NA	NA	NA	NA	0	NA	0	NA	0	NA	0	NA	0	0	0	0	NA	NA	NA	NA	0	0	0	0	NO
DRO_0847	A2G07_09255	DR0851		0	0	1	1	2	FinalPeaks_57|FinalPeaks_58	FinalPeaks_57	DRO_	861251	861401	0	NA	0	NA	0	NA	0	NA	0	0	0	0	FinalPeaks_58	DRO_	861701	862001	0	0	0	0	NO
DRO_0848				3	0	0	0	0	NA	NA	NA	NA	NA	0	NA	0	NA	0	NA	0	NA	0	0	0	0	NA	NA	NA	NA	0	0	0	0	NO
DRO_0849	A2G07_09240	DR0853		2	0	0	0	0	NA	NA	NA	NA	NA	0	NA	0	NA	0	NA	0	NA	0	0	0	0	NA	NA	NA	NA	0	0	0	0	NO
DRO_0850	A2G07_09235	DR0854		2	0	0	0	0	NA	NA	NA	NA	NA	0	NA	0	NA	0	NA	0	NA	0	0	0	0	NA	NA	NA	NA	0	0	0	0	NO
DRO_0851	A2G07_09230	DR0855		0	0	1	0	0	NA	NA	NA	NA	NA	0	NA	0	NA	0	NA	0	NA	0	0	0	0	NA	NA	NA	NA	0	0	0	0	NO
DRO_0852	A2G07_09225	DR0856		3	2	3	3	0	NA	NA	NA	NA	NA	0	NA	0	NA	0	NA	0	NA	0	0	0	0	NA	NA	NA	NA	0	0	0	0	NO
DRO_0853	A2G07_09220	DR0857		0	0	0	0	0	NA	NA	NA	NA	NA	0	NA	0	NA	0	NA	0	NA	0	0	0	0	NA	NA	NA	NA	0	0	0	0	NO
DRO_0854	A2G07_09215	DR0858		0	0	2	0	0	NA	NA	NA	NA	NA	0	NA	0	NA	0	NA	0	NA	0	0	0	0	NA	NA	NA	NA	0	0	0	0	NO
DRO_0855	A2G07_09210	DR0859		2	2	0	0	0	NA	NA	NA	NA	NA	0	NA	0	NA	0	NA	0	NA	0	0	0	0	NA	NA	NA	NA	0	0	0	0	NO
DRO_0856	A2G07_09205	DR0860		2	2	1	1	0	NA	NA	NA	NA	NA	0	NA	0	NA	0	NA	0	NA	0	0	0	0	NA	NA	NA	NA	0	0	0	0	NO
DRO_0857	A2G07_09200	DR0861		0	0	0	0	0	NA	NA	NA	NA	NA	0	NA	0	NA	0	NA	0	NA	0	0	0	0	NA	NA	NA	NA	0	0	0	0	NO
DRO_0858	A2G07_09195	DR0862		0	0	0	0	0	NA	NA	NA	NA	NA	0	NA	0	NA	0	NA	0	NA	0	0	0	0	NA	NA	NA	NA	0	0	0	0	NO
DRO_0859	A2G07_09190	DR0863		1	1	2	2	0	NA	NA	NA	NA	NA	0	NA	0	NA	0	NA	0	NA	0	0	0	0	NA	NA	NA	NA	0	0	0	0	NO
DRO_0860	A2G07_09185	DR0864		0	0	2	2	0	NA	NA	NA	NA	NA	0	NA	0	NA	0	NA	0	NA	0	0	0	0	NA	NA	NA	NA	0	0	0	0	NO
DRO_0861	A2G07_09180	DR0865		0	0	0	0	0	NA	NA	NA	NA	NA	0	NA	0	NA	0	NA	0	NA	0	0	0	0	NA	NA	NA	NA	0	0	0	0	NO
DRO_0862	A2G07_09175	DR0866		3	0	4	0	0	NA	NA	NA	NA	NA	0	NA	0	NA	0	NA	0	NA	0	0	0	0	NA	NA	NA	NA	0	0	0	0	NO
DRO_0863	A2G07_09170	DR0867		3	0	4	0	0	NA	NA	NA	NA	NA	0	NA	0	NA	0	NA	0	NA	0	0	0	0	NA	NA	NA	NA	0	0	0	0	NO
DRO_0864	A2G07_09165	DR0868		3	0	4	0	0	NA	NA	NA	NA	NA	0	NA	0	NA	0	NA	0	NA	0	0	0	0	NA	NA	NA	NA	0	0	0	0	NO
DRO_0865	A2G07_09160	DRA1_7780		2	2	1	1	0	NA	NA	NA	NA	NA	0	NA	0	NA	0	NA	0	NA	0	0	0	0	NA	NA	NA	NA	0	0	0	0	NO
DRO_0866	A2G07_09155	DR0871		1	0	2	0	0	NA	NA	NA	NA	NA	0	NA	0	NA	0	NA	0	NA	0	0	0	0	NA	NA	NA	NA	0	0	0	0	NO
DRO_0867	A2G07_09150	DR0872		1	0	1	0	0	NA	NA	NA	NA	NA	0	NA	0	NA	0	NA	0	NA	0	0	0	0	NA	NA	NA	NA	0	0	0	0	NO
DRO_0868	A2G07_09145	DR0873		3	2	2	1	2	FinalPeaks_59|FinalPeaks_60	FinalPeaks_59	DRO_	882851	883201	0	NA	0	NA	0	NA	0	NA	0	0	0	0	FinalPeaks_60	DRO_	883251	883401	0	TTTTATTCTGTGGCTCGAAA	0	0	YES
DRO_0869	A2G07_09135	DR0874		4	0	4	0	0	NA	NA	NA	NA	NA	0	NA	0	NA	0	NA	0	NA	0	0	0	0	NA	NA	NA	NA	0	0	0	0	NO
DRO_0870	A2G07_09130	DR0875		1	0	3	0	0	NA	NA	NA	NA	NA	0	NA	0	NA	0	NA	0	NA	0	0	0	0	NA	NA	NA	NA	0	0	0	0	NO
DRO_0871	A2G07_09125	DR0876		0	0	2	0	0	NA	NA	NA	NA	NA	0	NA	0	NA	0	NA	0	NA	0	0	0	0	NA	NA	NA	NA	0	0	0	0	NO
DRO_0872	A2G07_09120	DR0877		3	2	4	3	0	NA	NA	NA	NA	NA	0	NA	0	NA	0	NA	0	NA	0	0	0	0	NA	NA	NA	NA	0	0	0	0	NO
DRO_0873	A2G07_09115	DR0878		2	0	2	0	0	NA	NA	NA	NA	NA	0	NA	0	NA	0	NA	0	NA	0	0	0	0	NA	NA	NA	NA	0	0	0	0	NO
DRO_0874				1	0	2	0	0	NA	NA	NA	NA	NA	0	NA	0	NA	0	NA	0	NA	0	0	0	0	NA	NA	NA	NA	0	0	0	0	NO
DRO_0875	A2G07_09110	DR0880		0	0	1	0	0	NA	NA	NA	NA	NA	0	NA	0	NA	0	NA	0	NA	0	0	0	0	NA	NA	NA	NA	0	0	0	0	NO
DRO_0876	A2G07_09105	DR0881		1	0	1	0	0	NA	NA	NA	NA	NA	0	NA	0	NA	0	NA	0	NA	0	0	0	0	NA	NA	NA	NA	0	0	0	0	NO
DRO_0877	A2G07_09100	DR0882		1	0	1	0	0	NA	NA	NA	NA	NA	0	NA	0	NA	0	NA	0	NA	0	0	0	0	NA	NA	NA	NA	0	0	0	0	NO
DRO_0878	A2G07_09095	DR0883		2	0	2	0	0	NA	NA	NA	NA	NA	0	NA	0	NA	0	NA	0	NA	0	0	0	0	NA	NA	NA	NA	0	0	0	0	NO
DRO_0879	A2G07_09090	DR0884		2	0	2	0	0	NA	NA	NA	NA	NA	0	NA	0	NA	0	NA	0	NA	0	0	0	0	NA	NA	NA	NA	0	0	0	0	NO
DRO_0880	A2G07_09085	DR0885		2	0	2	0	0	NA	NA	NA	NA	NA	0	NA	0	NA	0	NA	0	NA	0	0	0	0	NA	NA	NA	NA	0	0	0	0	NO
DRO_0881	A2G07_09080	DR0886		0	0	1	0	0	NA	NA	NA	NA	NA	0	NA	0	NA	0	NA	0	NA	0	0	0	0	NA	NA	NA	NA	0	0	0	0	NO
DRO_0882	A2G07_09075	DR0887		1	0	1	1	0	NA	NA	NA	NA	NA	0	NA	0	NA	0	NA	0	NA	0	0	0	0	NA	NA	NA	NA	0	0	0	0	NO
DRO_0883	A2G07_09070	DR0888		2	1	3	2	0	NA	NA	NA	NA	NA	0	NA	0	NA	0	NA	0	NA	0	0	0	0	NA	NA	NA	NA	0	0	0	0	NO
DRO_0884	A2G07_09065	DR0889		1	0	1	0	0	NA	NA	NA	NA	NA	0	NA	0	NA	0	NA	0	NA	0	0	0	0	NA	NA	NA	NA	0	0	0	0	NO
DRO_0885	A2G07_09060	DR0890		1	0	1	0	0	NA	NA	NA	NA	NA	0	NA	0	NA	0	NA	0	NA	0	0	0	0	NA	NA	NA	NA	0	0	0	0	NO
DRO_0886	A2G07_09055	DR0891		4	0	4	0	0	NA	NA	NA	NA	NA	0	NA	0	NA	0	NA	0	NA	0	0	0	0	NA	NA	NA	NA	0	0	0	0	NO
DRO_0887	A2G07_09050	DR0892		4	0	2	0	0	NA	NA	NA	NA	NA	0	NA	0	NA	0	NA	0	NA	0	0	0	0	NA	NA	NA	NA	0	0	0	0	NO
DRO_0888	A2G07_09045	DR0893		3	0	0	0	0	NA	NA	NA	NA	NA	0	NA	0	NA	0	NA	0	NA	0	0	0	0	NA	NA	NA	NA	0	0	0	0	NO
DRO_0889	A2G07_09040	DR0894		5	3	4	3	0	NA	NA	NA	NA	NA	0	NA	0	NA	0	NA	0	NA	0	0	0	0	NA	NA	NA	NA	0	0	0	0	NO
DRO_0890	A2G07_09035	DR0895		0	0	2	0	0	NA	NA	NA	NA	NA	0	NA	0	NA	0	NA	0	NA	0	0	0	0	NA	NA	NA	NA	0	0	0	0	NO
DRO_0891	A2G07_09030	DR0896		0	0	3	0	0	NA	NA	NA	NA	NA	0	NA	0	NA	0	NA	0	NA	0	0	0	0	NA	NA	NA	NA	0	0	0	0	NO
DRO_0892	A2G07_09020	DR0897		0	0	0	0	0	NA	NA	NA	NA	NA	0	NA	0	NA	0	NA	0	NA	0	0	0	0	NA	NA	NA	NA	0	0	0	0	NO
DRO_0893	A2G07_09015	DR0898		0	0	0	0	0	NA	NA	NA	NA	NA	0	NA	0	NA	0	NA	0	NA	0	0	0	0	NA	NA	NA	NA	0	0	0	0	NO
DRO_0894	A2G07_09010	DR0899		2	0	4	0	0	NA	NA	NA	NA	NA	0	NA	0	NA	0	NA	0	NA	0	0	0	0	NA	NA	NA	NA	0	0	0	0	NO
DRO_0895	A2G07_09005	DR0900		2	0	1	0	0	NA	NA	NA	NA	NA	0	NA	0	NA	0	NA	0	NA	0	0	0	0	NA	NA	NA	NA	0	0	0	0	NO
DRO_0896	A2G07_09000	DR0901		0	0	0	0	0	NA	NA	NA	NA	NA	0	NA	0	NA	0	NA	0	NA	0	0	0	0	NA	NA	NA	NA	0	0	0	0	NO
DRO_0897	A2G07_08995	DR0902		1	0	1	0	0	NA	NA	NA	NA	NA	0	NA	0	NA	0	NA	0	NA	0	0	0	0	NA	NA	NA	NA	0	0	0	0	NO
DRO_0898	A2G07_08990	DR0903		0	0	1	1	1	FinalPeaks_61	FinalPeaks_61	DRO_	908351	909301	1	AACCGTCCGAGTTCATTCTGTAAGAGACGTAATA	1	TATTACGTCTCTTACAGAAT	0	NA	1	ATTCTGTAAGAGACGTAAT	1	1	0	2	NA	NA	NA	NA	0	0	0	0	YES
DRO_0899	A2G07_08985	DR0906	gyrB	2	1	4	3	1	FinalPeaks_61	FinalPeaks_61	DRO_	908351	909301	1	AACCGTCCGAGTTCATTCTGTAAGAGACGTAATA	1	TATTACGTCTCTTACAGAAT	0	NA	1	ATTCTGTAAGAGACGTAAT	1	1	0	2	NA	NA	NA	NA	0	0	0	0	YES
DRO_0900	A2G07_08980	DR0907		5	0	2	0	0	NA	NA	NA	NA	NA	0	NA	0	TTCTCTGCCCCGAGCAGAAC	0	NA	0	GTTCTGCTCGGGGCAGAGA|TCTCTGCCCCGAGCAGAAC	0	1	0	2	NA	NA	NA	NA	0	0	0	0	YES
DRO_0901	A2G07_08975	DR1433		0	0	1	1	0	NA	NA	NA	NA	NA	0	NA	0	NA	0	NA	0	NA	0	0	0	0	NA	NA	NA	NA	0	0	0	0	NO
DRO_0902	A2G07_08970	DR1174		0	0	0	0	0	NA	NA	NA	NA	NA	0	NA	0	NA	0	NA	0	NA	0	0	0	0	NA	NA	NA	NA	0	0	0	0	NO
DRO_0903	A2G07_08965	DR0909		0	0	1	0	0	NA	NA	NA	NA	NA	0	NA	0	NA	0	NA	0	NA	0	0	0	0	NA	NA	NA	NA	0	0	0	0	NO
DRO_0904	A2G07_08960	DR0910		1	0	4	0	0	NA	NA	NA	NA	NA	0	NA	0	NA	0	NA	0	NA	0	0	0	0	NA	NA	NA	NA	0	0	0	0	NO
DRO_0905	A2G07_08955	DR0911		2	0	2	0	0	NA	NA	NA	NA	NA	0	NA	0	NA	0	NA	0	NA	0	0	0	0	NA	NA	NA	NA	0	0	0	0	NO
DRO_0906	A2G07_08950	DR0912		1	0	1	1	1	FinalPeaks_62	FinalPeaks_62	DRO_	924101	924251	0	NA	0	NA	0	NA	0	NA	0	0	0	0	NA	NA	NA	NA	0	0	0	0	NO
DRO_0907	A2G07_08945	DR0914		2	0	1	0	1	FinalPeaks_62	FinalPeaks_62	DRO_	924101	924251	0	NA	0	NA	0	NA	0	NA	0	0	0	0	NA	NA	NA	NA	0	0	0	0	NO
DRO_0908	A2G07_08940	DR0916		1	0	1	1	1	FinalPeaks_63	FinalPeaks_63	DRO_	925451	925751	0	NA	0	NA	0	NA	0	NA	0	0	0	0	NA	NA	NA	NA	0	0	0	0	NO
DRO_0909	A2G07_08935	DR0917		1	0	2	0	0	NA	NA	NA	NA	NA	0	NA	0	NA	0	NA	0	NA	0	0	0	0	NA	NA	NA	NA	0	0	0	0	NO
DRO_0910				1	0	2	0	0	NA	NA	NA	NA	NA	0	NA	0	NA	0	NA	0	NA	0	0	0	0	NA	NA	NA	NA	0	0	0	0	NO
DRO_0911	A2G07_08925	DR0919		1	0	4	0	0	NA	NA	NA	NA	NA	0	NA	0	NA	0	NA	0	NA	0	0	0	0	NA	NA	NA	NA	0	0	0	0	NO
DRO_0912	A2G07_08920	DR0920		3	2	3	3	1	FinalPeaks_64	FinalPeaks_64	DRO_	931401	931751	0	NA	0	NA	0	NA	0	NA	0	0	0	0	NA	NA	NA	NA	0	0	0	0	NO
DRO_0913	A2G07_08915	DR0921		1	0	1	0	1	FinalPeaks_65	FinalPeaks_65	DRO_	933651	933901	0	NA	0	NA	0	NA	0	NA	0	0	0	0	NA	NA	NA	NA	0	0	0	0	NO
DRO_0914	A2G07_08900	DR0922		1	0	0	0	1	FinalPeaks_65	FinalPeaks_65	DRO_	933651	933901	0	NA	0	NA	0	NA	0	NA	0	0	0	0	NA	NA	NA	NA	0	0	0	0	NO
DRO_0915	A2G07_08895	DR0923		1	0	0	0	0	NA	NA	NA	NA	NA	0	NA	0	NA	0	NA	0	NA	0	0	0	0	NA	NA	NA	NA	0	0	0	0	NO
DRO_0916	A2G07_08890	DR0924		2	0	2	0	0	NA	NA	NA	NA	NA	0	NA	0	NA	0	NA	0	NA	0	0	0	0	NA	NA	NA	NA	0	0	0	0	NO
DRO_0917	A2G07_08885	DR0925		2	0	2	0	0	NA	NA	NA	NA	NA	0	NA	0	NA	0	NA	0	NA	0	0	0	0	NA	NA	NA	NA	0	0	0	0	NO
DRO_0918	A2G07_08880	DR0926		3	0	2	0	0	NA	NA	NA	NA	NA	0	NA	0	NA	0	NA	0	NA	0	0	0	0	NA	NA	NA	NA	0	0	0	0	NO
DRO_0919	A2G07_08875	DR0927		4	0	3	0	0	NA	NA	NA	NA	NA	0	NA	0	NA	0	NA	0	NA	0	0	0	0	NA	NA	NA	NA	0	0	0	0	NO
DRO_0920	A2G07_08870	DR0928		0	0	2	1	0	NA	NA	NA	NA	NA	0	NA	0	NA	0	NA	0	NA	0	0	0	0	NA	NA	NA	NA	0	0	0	0	NO
DRO_0921	A2G07_08865	DR0929		1	1	1	1	0	NA	NA	NA	NA	NA	0	NA	0	NA	0	NA	0	NA	0	0	0	0	NA	NA	NA	NA	0	0	0	0	NO
DRO_0922	A2G07_08860	DR0930		0	0	0	0	0	NA	NA	NA	NA	NA	0	NA	0	NA	0	NA	0	NA	0	0	0	0	NA	NA	NA	NA	0	0	0	0	NO
DRO_0923	A2G07_08855	DR1359		2	2	0	0	0	NA	NA	NA	NA	NA	0	NA	0	NA	0	NA	0	NA	0	0	0	0	NA	NA	NA	NA	0	0	0	0	NO
DRO_0924	A2G07_08850	DR0932		3	2	2	1	0	NA	NA	NA	NA	NA	0	NA	0	NA	0	NA	0	NA	0	0	0	0	NA	NA	NA	NA	0	0	0	0	NO
DRO_0925	A2G07_08845	DR0933		0	0	1	1	0	NA	NA	NA	NA	NA	0	NA	0	NA	0	NA	0	NA	0	0	0	0	NA	NA	NA	NA	0	0	0	0	NO
DRO_0926	A2G07_08840	DR0934		3	2	5	3	0	NA	NA	NA	NA	NA	0	NA	0	NA	0	NA	0	NA	0	0	0	0	NA	NA	NA	NA	0	0	0	0	NO
DRO_0927	A2G07_08835	DR0935		3	2	2	1	0	NA	NA	NA	NA	NA	0	NA	0	NA	0	NA	0	NA	0	0	0	0	NA	NA	NA	NA	0	0	0	0	NO
DRO_0928	A2G07_08830	DR0936		0	0	1	1	0	NA	NA	NA	NA	NA	0	NA	0	NA	0	NA	0	NA	0	0	0	0	NA	NA	NA	NA	0	0	0	0	NO
DRO_0929	A2G07_08825	DR0937		0	0	0	0	0	NA	NA	NA	NA	NA	0	NA	0	NA	0	NA	0	NA	0	0	0	0	NA	NA	NA	NA	0	0	0	0	NO
DRO_0930				0	0	0	0	0	NA	NA	NA	NA	NA	0	NA	0	NA	0	NA	0	NA	0	0	0	0	NA	NA	NA	NA	0	0	0	0	NO
DRO_0931	A2G07_08820	DR0938		0	0	0	0	0	NA	NA	NA	NA	NA	0	NA	0	NA	0	NA	0	NA	0	0	0	0	NA	NA	NA	NA	0	0	0	0	NO
DRO_0932	A2G07_08815	DR0939		2	0	2	0	0	NA	NA	NA	NA	NA	0	NA	0	NA	0	NA	0	NA	0	0	0	0	NA	NA	NA	NA	0	0	0	0	NO
DRO_0933	A2G07_08810	DR0940		2	0	2	0	0	NA	NA	NA	NA	NA	0	NA	0	NA	0	NA	0	NA	0	0	0	0	NA	NA	NA	NA	0	0	0	0	NO
DRO_0934	A2G07_08805	DR0941		0	0	0	0	0	NA	NA	NA	NA	NA	0	NA	0	NA	0	NA	0	NA	0	0	0	0	NA	NA	NA	NA	0	0	0	0	NO
DRO_0935	A2G07_08800	DR0942		0	0	0	0	0	NA	NA	NA	NA	NA	0	NA	0	NA	0	NA	0	NA	0	0	0	0	NA	NA	NA	NA	0	0	0	0	NO
DRO_0936	A2G07_08795	DR0943		4	0	5	0	1	FinalPeaks_66	FinalPeaks_66	DRO_	956001	956301	0	NA	0	NA	0	NA	0	NA	0	0	0	0	NA	NA	NA	NA	0	0	0	0	NO
DRO_0937	A2G07_08790	DR0944		4	2	4	3	1	FinalPeaks_66	FinalPeaks_66	DRO_	956001	956301	0	NA	0	NA	0	NA	0	NA	0	0	0	0	NA	NA	NA	NA	0	0	0	0	NO
DRO_0938	A2G07_08785	DR0945		0	0	1	0	0	NA	NA	NA	NA	NA	0	NA	0	NA	0	NA	0	NA	0	0	0	0	NA	NA	NA	NA	0	0	0	0	NO
DRO_0939	A2G07_08780	DR0946		1	0	2	0	0	NA	NA	NA	NA	NA	0	NA	0	NA	0	NA	0	NA	0	0	0	0	NA	NA	NA	NA	0	0	0	0	NO
DRO_0940	A2G07_08775	DR0947		1	0	1	0	0	NA	NA	NA	NA	NA	0	NA	0	NA	0	NA	0	NA	0	0	0	0	NA	NA	NA	NA	0	0	0	0	NO
DRO_0941	A2G07_08770	DR0948		1	0	1	0	0	NA	NA	NA	NA	NA	0	NA	0	NA	0	NA	0	NA	0	0	0	0	NA	NA	NA	NA	0	0	0	0	NO
DRO_0942	A2G07_08765	DR0949		0	0	0	0	0	NA	NA	NA	NA	NA	0	NA	0	NA	0	NA	0	NA	0	0	0	0	NA	NA	NA	NA	0	0	0	0	NO
DRO_0943	A2G07_08760	DR0950		2	0	2	0	0	NA	NA	NA	NA	NA	0	NA	0	NA	0	NA	0	NA	0	0	0	0	NA	NA	NA	NA	0	0	0	0	NO
DRO_0944	A2G07_08755	DR0951		2	0	1	0	0	NA	NA	NA	NA	NA	0	NA	0	NA	0	NA	0	NA	0	0	0	0	NA	NA	NA	NA	0	0	0	0	NO
DRO_0945	A2G07_08750	DR0952		2	0	2	0	0	NA	NA	NA	NA	NA	0	NA	0	NA	0	NA	0	NA	0	0	0	0	NA	NA	NA	NA	0	0	0	0	NO
DRO_0946	A2G07_08745	DR0953		2	0	2	0	0	NA	NA	NA	NA	NA	0	NA	0	NA	0	NA	0	NA	0	0	0	0	NA	NA	NA	NA	0	0	0	0	NO
DRO_0947	A2G07_08740	DR0954		2	0	2	0	0	NA	NA	NA	NA	NA	0	NA	0	NA	0	NA	0	NA	0	0	0	0	NA	NA	NA	NA	0	0	0	0	NO
DRO_0948	A2G07_08735	DR0955		2	0	2	0	0	NA	NA	NA	NA	NA	0	NA	0	NA	0	NA	0	NA	0	0	0	0	NA	NA	NA	NA	0	0	0	0	NO
DRO_0949	A2G07_08730	DR0956		0	0	4	0	0	NA	NA	NA	NA	NA	0	NA	0	NA	0	NA	0	NA	0	0	0	0	NA	NA	NA	NA	0	0	0	0	NO
DRO_0950	A2G07_08725	DR0957		1	1	0	0	0	NA	NA	NA	NA	NA	0	NA	0	NA	0	NA	0	NA	0	0	0	0	NA	NA	NA	NA	0	0	0	0	NO
DRO_0951	A2G07_08720	DR0958		3	0	2	0	0	NA	NA	NA	NA	NA	0	NA	0	NA	0	NA	0	NA	0	0	0	0	NA	NA	NA	NA	0	0	0	0	NO
DRO_0952	A2G07_08715	DR0959		4	0	5	0	0	NA	NA	NA	NA	NA	0	NA	0	NA	0	NA	0	NA	0	0	0	0	NA	NA	NA	NA	0	0	0	0	NO
DRO_0953				0	0	0	0	0	NA	NA	NA	NA	NA	0	NA	0	NA	0	NA	0	NA	0	0	0	0	NA	NA	NA	NA	0	0	0	0	NO
DRO_0954	A2G07_08705	DR0960		0	0	2	0	0	NA	NA	NA	NA	NA	0	NA	0	NA	0	NA	0	NA	0	0	0	0	NA	NA	NA	NA	0	0	0	0	NO
DRO_0955	A2G07_08700	DR0961		1	0	3	0	0	NA	NA	NA	NA	NA	0	NA	0	NA	0	NA	0	NA	0	0	0	0	NA	NA	NA	NA	0	0	0	0	NO
DRO_0956	A2G07_08695	DR0962		1	0	4	0	0	NA	NA	NA	NA	NA	0	NA	0	NA	0	NA	0	NA	0	0	0	0	NA	NA	NA	NA	0	0	0	0	NO
DRO_0957				2	0	1	0	0	NA	NA	NA	NA	NA	0	NA	0	NA	0	NA	0	NA	0	0	0	0	NA	NA	NA	NA	0	0	0	0	NO
DRO_0958	A2G07_08685	DR0964		0	0	0	0	0	NA	NA	NA	NA	NA	0	NA	0	NA	0	NA	0	NA	0	0	0	0	NA	NA	NA	NA	0	0	0	0	NO
DRO_0959	A2G07_08680	DR0965		0	0	1	0	0	NA	NA	NA	NA	NA	0	NA	0	NA	0	NA	0	NA	0	0	0	0	NA	NA	NA	NA	0	0	0	0	NO
DRO_0960	A2G07_08675	DR0966		0	0	1	0	0	NA	NA	NA	NA	NA	0	NA	0	NA	0	NA	0	NA	0	0	0	0	NA	NA	NA	NA	0	0	0	0	NO
DRO_0961	A2G07_08670	DR0967		0	0	0	0	0	NA	NA	NA	NA	NA	0	NA	0	NA	0	NA	0	NA	0	0	0	0	NA	NA	NA	NA	0	0	0	0	NO
DRO_0962	A2G07_08665	DR0968		0	0	1	0	0	NA	NA	NA	NA	NA	0	NA	0	NA	0	NA	0	NA	0	0	0	0	NA	NA	NA	NA	0	0	0	0	NO
DRO_0963	A2G07_08660	DR0969		2	0	2	0	0	NA	NA	NA	NA	NA	0	NA	0	NA	0	NA	0	NA	0	0	0	0	NA	NA	NA	NA	0	0	0	0	NO
DRO_0964	A2G07_08655	DR0970		2	2	4	3	0	NA	NA	NA	NA	NA	0	NA	0	NA	0	NA	0	NA	0	0	0	0	NA	NA	NA	NA	0	0	0	0	NO
DRO_0965	A2G07_08650	DR0971		2	2	4	3	0	NA	NA	NA	NA	NA	0	NA	0	NA	0	NA	0	NA	0	0	0	0	NA	NA	NA	NA	0	0	0	0	NO
DRO_0966	A2G07_08645	DR0972		2	1	3	3	0	NA	NA	NA	NA	NA	0	NA	0	NA	0	NA	0	NA	0	0	0	0	NA	NA	NA	NA	0	0	0	0	NO
DRO_0967	A2G07_08640	DR0973		0	0	0	0	0	NA	NA	NA	NA	NA	0	NA	0	NA	0	NA	0	NA	0	0	0	0	NA	NA	NA	NA	0	0	0	0	NO
DRO_0968	A2G07_08635	DR0974		0	0	0	0	0	NA	NA	NA	NA	NA	0	NA	0	NA	0	NA	0	NA	0	0	0	0	NA	NA	NA	NA	0	0	0	0	NO
DRO_0969	A2G07_08630	DR0975		0	0	2	2	0	NA	NA	NA	NA	NA	0	NA	0	NA	0	NA	0	NA	0	0	0	0	NA	NA	NA	NA	0	0	0	0	NO
DRO_0970	A2G07_08625	DR0976		1	1	2	2	0	NA	NA	NA	NA	NA	0	NA	0	NA	0	NA	0	NA	0	0	0	0	NA	NA	NA	NA	0	0	0	0	NO
DRO_0971	A2G07_08620	DR0977		2	1	4	3	0	NA	NA	NA	NA	NA	0	NA	0	NA	0	NA	0	NA	0	0	0	0	NA	NA	NA	NA	0	0	0	0	NO
DRO_0972	A2G07_08615	DRA1_8762		2	1	2	1	0	NA	NA	NA	NA	NA	0	NA	0	NA	0	NA	0	NA	0	0	0	0	NA	NA	NA	NA	0	0	0	0	NO
DRO_0973				3	0	2	0	0	NA	NA	NA	NA	NA	0	NA	0	NA	0	NA	0	NA	0	0	0	0	NA	NA	NA	NA	0	0	0	0	NO
DRO_0974	A2G07_08610	DR0029		4	0	2	0	0	NA	NA	NA	NA	NA	0	NA	0	NA	0	NA	0	NA	0	0	0	0	NA	NA	NA	NA	0	0	0	0	NO
DRO_0975	A2G07_08605	DR0030		3	0	1	0	0	NA	NA	NA	NA	NA	0	NA	0	NA	0	NA	0	NA	0	0	0	0	NA	NA	NA	NA	0	0	0	0	NO
DRO_0976	A2G07_08600	DR0980		4	0	1	0	0	NA	NA	NA	NA	NA	0	NA	0	NA	0	NA	0	NA	0	0	0	0	NA	NA	NA	NA	0	0	0	0	NO
DRO_0977	A2G07_08595	DR0980		4	0	1	0	0	NA	NA	NA	NA	NA	0	NA	0	NA	0	NA	0	NA	0	0	0	0	NA	NA	NA	NA	0	0	0	0	NO
DRO_0978	A2G07_08590	DR0981		0	0	0	0	0	NA	NA	NA	NA	NA	0	NA	0	NA	0	NA	0	NA	0	0	0	0	NA	NA	NA	NA	0	0	0	0	NO
DRO_0979	A2G07_08585	DR0982		1	1	1	1	0	NA	NA	NA	NA	NA	0	NA	0	NA	0	NA	0	NA	0	0	0	0	NA	NA	NA	NA	0	0	0	0	NO
DRO_0980	A2G07_08580	DR0983		1	0	0	0	0	NA	NA	NA	NA	NA	0	NA	0	NA	0	NA	0	NA	0	0	0	0	NA	NA	NA	NA	0	0	0	0	NO
DRO_0981	A2G07_08575	DR1756		4	3	2	1	0	NA	NA	NA	NA	NA	0	NA	0	NA	0	NA	0	NA	0	0	0	0	NA	NA	NA	NA	0	0	0	0	NO
DRO_0982	A2G07_08570	DR0985		5	3	5	3	2	FinalPeaks_67|FinalPeaks_68	FinalPeaks_67	DRO_	1004151	1004351	0	NA	0	NA	0	NA	0	NA	0	0	0	0	FinalPeaks_68	DRO_	1004401	1004551	0	0	0	0	NO
DRO_0983	A2G07_08565	DR0986		3	0	3	0	2	FinalPeaks_67|FinalPeaks_68	FinalPeaks_67	DRO_	1004151	1004351	0	NA	0	NA	0	NA	0	NA	0	0	0	0	FinalPeaks_68	DRO_	1004401	1004551	0	0	0	0	NO
DRO_0984	A2G07_08560	DR0987		1	1	0	0	0	NA	NA	NA	NA	NA	0	NA	0	NA	0	NA	0	NA	0	0	0	0	NA	NA	NA	NA	0	0	0	0	NO
DRO_0985	A2G07_08555	DR0988		1	0	1	1	0	NA	NA	NA	NA	NA	0	NA	0	NA	0	NA	0	NA	0	0	0	0	NA	NA	NA	NA	0	0	0	0	NO
DRO_0986	A2G07_08550	DR0989		1	0	0	0	0	NA	NA	NA	NA	NA	0	NA	0	NA	0	NA	0	NA	0	0	0	0	NA	NA	NA	NA	0	0	0	0	NO
DRO_0987	A2G07_08545	DR0990		2	0	2	0	0	NA	NA	NA	NA	NA	0	NA	0	NA	0	NA	0	NA	0	0	0	0	NA	NA	NA	NA	0	0	0	0	NO
DRO_0988	A2G07_08540	DR0991		1	0	0	0	0	NA	NA	NA	NA	NA	0	NA	0	NA	0	NA	0	NA	0	0	0	0	NA	NA	NA	NA	0	0	0	0	NO
DRO_0989	A2G07_08535	DR0992		0	0	0	0	0	NA	NA	NA	NA	NA	0	NA	0	NA	0	NA	0	NA	0	0	0	0	NA	NA	NA	NA	0	0	0	0	NO
DRO_0990	A2G07_08530	DR0993		0	0	1	0	0	NA	NA	NA	NA	NA	0	NA	0	NA	0	NA	0	NA	0	0	0	0	NA	NA	NA	NA	0	0	0	0	NO
DRO_0991	A2G07_08525	DR0994		0	0	2	1	0	NA	NA	NA	NA	NA	0	NA	0	NA	0	NA	0	NA	0	0	0	0	NA	NA	NA	NA	0	0	0	0	NO
DRO_0992	A2G07_08520	DR0995		0	0	3	1	0	NA	NA	NA	NA	NA	0	NA	0	NA	0	NA	0	NA	0	0	0	0	NA	NA	NA	NA	0	0	0	0	NO
DRO_0993	A2G07_08515	DR0997		5	3	5	3	0	NA	NA	NA	NA	NA	0	NA	0	NA	0	NA	0	NA	0	0	0	0	NA	NA	NA	NA	0	0	0	0	NO
DRO_0994	A2G07_08510	DR0998		2	1	2	1	0	NA	NA	NA	NA	NA	0	NA	0	NA	0	NA	0	GTTTCGTCGTTGCCAGAAC|GTTCTGGCAACGACGAAAC	0	0	0	2	NA	NA	NA	NA	0	0	0	0	YES
DRO_0995	A2G07_08505	DR0999		2	1	2	1	0	NA	NA	NA	NA	NA	0	NA	0	NA	0	NA	0	NA	0	0	0	0	NA	NA	NA	NA	0	0	0	0	NO
DRO_0996	A2G07_08500	DR1000		2	1	2	1	0	NA	NA	NA	NA	NA	0	NA	0	NA	0	NA	0	NA	0	0	0	0	NA	NA	NA	NA	0	0	0	0	NO
DRO_0997	A2G07_08495	DR1001		0	0	0	0	0	NA	NA	NA	NA	NA	0	NA	0	NA	0	NA	0	NA	0	0	0	0	NA	NA	NA	NA	0	0	0	0	NO
DRO_0998	A2G07_08490	DR1002		0	0	1	1	0	NA	NA	NA	NA	NA	0	NA	0	NA	0	NA	0	NA	0	0	0	0	NA	NA	NA	NA	0	0	0	0	NO
DRO_0999	A2G07_08485	DR1003		3	3	4	2	0	NA	NA	NA	NA	NA	0	NA	0	NA	0	NA	0	NA	0	0	0	0	NA	NA	NA	NA	0	0	0	0	NO
DRO_1000	A2G07_08480	DR1004		1	0	3	2	0	NA	NA	NA	NA	NA	0	NA	0	NA	0	NA	0	NA	0	0	0	0	NA	NA	NA	NA	0	0	0	0	NO
DRO_1001	A2G07_08475	DR1005		2	1	4	2	0	NA	NA	NA	NA	NA	0	NA	0	NA	0	NA	0	NA	0	0	0	0	NA	NA	NA	NA	0	0	0	0	NO
DRO_1002	A2G07_08470	DR1006		2	1	2	1	0	NA	NA	NA	NA	NA	0	NA	0	NA	0	NA	0	NA	0	0	0	0	NA	NA	NA	NA	0	0	0	0	NO
DRO_1003	A2G07_08465	DR0261		0	0	1	1	0	NA	NA	NA	NA	NA	0	NA	0	NA	0	NA	0	NA	0	0	0	0	NA	NA	NA	NA	0	0	0	0	NO
DRO_1004	A2G07_08460	DR1008		1	1	1	1	0	NA	NA	NA	NA	NA	0	NA	0	NA	0	NA	0	NA	0	0	0	0	NA	NA	NA	NA	0	0	0	0	NO
DRO_1005	A2G07_08465	DR0261		3	0	2	0	0	NA	NA	NA	NA	NA	0	NA	0	NA	0	NA	0	NA	0	0	0	0	NA	NA	NA	NA	0	0	0	0	NO
DRO_1006	A2G07_08450	DR1011		4	3	4	3	0	NA	NA	NA	NA	NA	0	NA	0	NA	0	NA	0	NA	0	0	0	0	NA	NA	NA	NA	0	0	0	0	NO
DRO_1007				0	0	1	1	0	NA	NA	NA	NA	NA	0	NA	0	NA	0	NA	0	NA	0	0	0	0	NA	NA	NA	NA	0	0	0	0	NO
DRO_1008	A2G07_08440	DR1013		0	0	0	0	0	NA	NA	NA	NA	NA	0	NA	0	NA	0	NA	0	NA	0	0	0	0	NA	NA	NA	NA	0	0	0	0	NO
DRO_1009	A2G07_08435	DR1015		3	2	2	1	0	NA	NA	NA	NA	NA	0	NA	0	NA	0	NA	0	NA	0	0	0	0	NA	NA	NA	NA	0	0	0	0	NO
DRO_1010	A2G07_08430	DR1016		2	0	1	1	0	NA	NA	NA	NA	NA	0	NA	0	NA	0	NA	0	NA	0	0	0	0	NA	NA	NA	NA	0	0	0	0	NO
DRO_1011				3	0	1	1	0	NA	NA	NA	NA	NA	0	NA	0	NA	0	NA	0	NA	0	0	0	0	NA	NA	NA	NA	0	0	0	0	NO
DRO_1012	A2G07_08425	DR1017		0	0	0	0	0	NA	NA	NA	NA	NA	0	NA	0	NA	0	NA	0	NA	0	0	0	0	NA	NA	NA	NA	0	0	0	0	NO
DRO_1013	A2G07_08420	DR1018		0	0	0	0	0	NA	NA	NA	NA	NA	0	NA	0	NA	0	NA	0	NA	0	0	0	0	NA	NA	NA	NA	0	0	0	0	NO
DRO_1014	A2G07_08415	DR1019		1	0	1	0	0	NA	NA	NA	NA	NA	0	NA	0	NA	0	NA	0	NA	0	0	0	0	NA	NA	NA	NA	0	0	0	0	NO
DRO_1015	A2G07_08410	DR1020		4	3	4	3	0	NA	NA	NA	NA	NA	0	NA	0	NA	0	NA	0	NA	0	0	0	0	NA	NA	NA	NA	0	0	0	0	NO
DRO_1016	A2G07_08405	DR1021		0	0	0	0	0	NA	NA	NA	NA	NA	0	NA	0	NA	0	NA	0	NA	0	0	0	0	NA	NA	NA	NA	0	0	0	0	NO
DRO_1017				1	0	1	0	0	NA	NA	NA	NA	NA	0	NA	0	NA	0	NA	0	NA	0	0	0	0	NA	NA	NA	NA	0	0	0	0	NO
DRO_1018	A2G07_08395	DR1024		1	0	1	0	0	NA	NA	NA	NA	NA	0	NA	0	NA	0	NA	0	NA	0	0	0	0	NA	NA	NA	NA	0	0	0	0	NO
DRO_1019	A2G07_08390	DR1025		0	0	0	0	0	NA	NA	NA	NA	NA	0	NA	0	NA	0	NA	0	NA	0	0	0	0	NA	NA	NA	NA	0	0	0	0	NO
DRO_1020	A2G07_08385	DR1026		0	0	0	0	0	NA	NA	NA	NA	NA	0	NA	0	NA	0	NA	0	NA	0	0	0	0	NA	NA	NA	NA	0	0	0	0	NO
DRO_1021	A2G07_08380	DR1027		1	1	2	1	0	NA	NA	NA	NA	NA	0	NA	0	NA	0	NA	0	NA	0	0	0	0	NA	NA	NA	NA	0	0	0	0	NO
DRO_1022	A2G07_08375	DR1028		1	1	0	0	0	NA	NA	NA	NA	NA	0	NA	0	NA	0	NA	0	NA	0	0	0	0	NA	NA	NA	NA	0	0	0	0	NO
DRO_1023	A2G07_08370	DR1029m		2	2	1	0	0	NA	NA	NA	NA	NA	0	NA	0	NA	0	NA	0	NA	0	0	0	0	NA	NA	NA	NA	0	0	0	0	NO
DRO_1024	A2G07_08365	DR1030		3	2	2	0	0	NA	NA	NA	NA	NA	0	NA	0	NA	0	NA	0	NA	0	0	0	0	NA	NA	NA	NA	0	0	0	0	NO
DRO_1025	A2G07_08360	DR1031		2	1	0	0	0	NA	NA	NA	NA	NA	0	NA	0	NA	0	NA	0	NA	0	0	0	0	NA	NA	NA	NA	0	0	0	0	NO
DRO_1026	A2G07_08355	DR1032		0	0	0	0	0	NA	NA	NA	NA	NA	0	NA	0	NA	0	NA	0	NA	0	0	0	0	NA	NA	NA	NA	0	0	0	0	NO
DRO_1027				1	0	1	0	0	NA	NA	NA	NA	NA	0	NA	0	NA	0	NA	0	NA	0	0	0	0	NA	NA	NA	NA	0	0	0	0	NO
DRO_1028	A2G07_08350	DR1034		3	2	4	3	0	NA	NA	NA	NA	NA	0	NA	0	NA	0	NA	0	NA	0	0	0	0	NA	NA	NA	NA	0	0	0	0	NO
DRO_1029	A2G07_08345	DR1035		2	2	4	3	0	NA	NA	NA	NA	NA	0	NA	0	NA	0	NA	0	NA	0	0	0	0	NA	NA	NA	NA	0	0	0	0	NO
DRO_1030	A2G07_08340	DR1036		4	2	4	2	0	NA	NA	NA	NA	NA	0	NA	0	NA	0	NA	0	NA	0	0	0	0	NA	NA	NA	NA	0	0	0	0	NO
DRO_1031	A2G07_08335	DR1037		3	1	1	1	0	NA	NA	NA	NA	NA	0	NA	0	NA	0	NA	0	NA	0	0	0	0	NA	NA	NA	NA	0	0	0	0	NO
DRO_1032	A2G07_08330	DR1038		3	1	3	1	1	FinalPeaks_69	FinalPeaks_69	DRO_	1052751	1053001	1	GAATGCTGCCCTGCGTTTCGCTCAGAACGTAAAG	1	CTTTACGTTCTGAGCGAAAC	1	TTTCGCTCAGAACGTAA	1	GTTTCGCTCAGAACGTAAA	1	1	0	2	NA	NA	NA	NA	0	0	0	0	YES
DRO_1033	A2G07_08325	DR1039	DR1039	2	1	5	3	1	FinalPeaks_69	FinalPeaks_69	DRO_	1052751	1053001	1	GAATGCTGCCCTGCGTTTCGCTCAGAACGTAAAG	1	CTTTACGTTCTGAGCGAAAC	1	TTTCGCTCAGAACGTAA	1	GTTTCGCTCAGAACGTAAA	1	1	0	2	NA	NA	NA	NA	0	0	0	0	YES
DRO_1034	A2G07_08320	DR1040		2	1	5	3	0	NA	NA	NA	NA	NA	0	NA	0	NA	0	NA	0	NA	0	0	0	0	NA	NA	NA	NA	0	0	0	0	NO
DRO_1035	A2G07_08315	DR1041		0	0	2	1	0	NA	NA	NA	NA	NA	0	NA	0	NA	0	NA	0	NA	0	0	0	0	NA	NA	NA	NA	0	0	0	0	NO
DRO_1036	A2G07_08310	DR1042		2	1	1	0	0	NA	NA	NA	NA	NA	0	NA	0	NA	0	NA	0	NA	0	0	0	0	NA	NA	NA	NA	0	0	0	0	NO
DRO_1037	A2G07_08305	DR1044		2	1	2	1	0	NA	NA	NA	NA	NA	0	NA	0	NA	0	NA	0	NA	0	0	0	0	NA	NA	NA	NA	0	0	0	0	NO
DRO_1038	A2G07_08300	DR1045		2	1	2	1	0	NA	NA	NA	NA	NA	0	NA	0	NA	0	NA	0	NA	0	0	0	0	NA	NA	NA	NA	0	0	0	0	NO
DRO_1039	A2G07_08295	DR1046		5	3	5	3	0	NA	NA	NA	NA	NA	0	NA	0	NA	0	NA	0	NA	0	0	0	0	NA	NA	NA	NA	0	0	0	0	NO
DRO_1040	A2G07_08290	DR1047		4	0	0	0	0	NA	NA	NA	NA	NA	0	NA	0	NA	0	NA	0	NA	0	0	0	0	NA	NA	NA	NA	0	0	0	0	NO
DRO_1041	A2G07_08285	DR1048		3	0	2	1	0	NA	NA	NA	NA	NA	0	NA	0	NA	0	NA	0	NA	0	0	0	0	NA	NA	NA	NA	0	0	0	0	NO
DRO_1042	A2G07_08280	DR1049		0	0	1	1	0	NA	NA	NA	NA	NA	0	NA	0	NA	0	NA	0	NA	0	0	0	0	NA	NA	NA	NA	0	0	0	0	NO
DRO_1043				3	2	0	0	0	NA	NA	NA	NA	NA	0	NA	0	NA	0	NA	0	NA	0	0	0	0	NA	NA	NA	NA	0	0	0	0	NO
DRO_1044	A2G07_08275	DR1051		3	2	0	0	0	NA	NA	NA	NA	NA	0	NA	0	NA	0	NA	0	NA	0	0	0	0	NA	NA	NA	NA	0	0	0	0	NO
DRO_1045	A2G07_08270	DR1052		0	0	2	0	0	NA	NA	NA	NA	NA	0	NA	0	NA	0	NA	0	NA	0	0	0	0	NA	NA	NA	NA	0	0	0	0	NO
DRO_1046	A2G07_08265	DR1053		1	1	1	1	0	NA	NA	NA	NA	NA	0	NA	0	NA	0	NA	0	NA	0	0	0	0	NA	NA	NA	NA	0	0	0	0	NO
DRO_1047	A2G07_08260	DRA1_9410		3	2	4	3	0	NA	NA	NA	NA	NA	0	NA	0	NA	0	NA	0	NA	0	0	0	0	NA	NA	NA	NA	0	0	0	0	NO
DRO_1048	A2G07_08255	DR1055		2	1	0	0	0	NA	NA	NA	NA	NA	0	NA	0	NA	0	NA	0	NA	0	0	0	0	NA	NA	NA	NA	0	0	0	0	NO
DRO_1049	A2G07_08250	DR1056		0	0	1	0	0	NA	NA	NA	NA	NA	0	NA	0	NA	0	NA	0	NA	0	0	0	0	NA	NA	NA	NA	0	0	0	0	NO
DRO_1050	A2G07_08245	DR1057		4	3	5	3	0	NA	NA	NA	NA	NA	0	NA	0	NA	0	NA	0	NA	0	0	0	0	NA	NA	NA	NA	0	0	0	0	NO
DRO_1051	A2G07_08240	DR1058		2	2	3	2	0	NA	NA	NA	NA	NA	0	NA	0	NA	0	NA	0	NA	0	0	0	0	NA	NA	NA	NA	0	0	0	0	NO
DRO_1052	A2G07_08235	DR1059		2	0	1	0	0	NA	NA	NA	NA	NA	0	NA	0	NA	0	NA	0	NA	0	0	0	0	NA	NA	NA	NA	0	0	0	0	NO
DRO_1053	A2G07_08230	DR1060		3	2	0	0	0	NA	NA	NA	NA	NA	0	NA	0	NA	0	NA	0	NA	0	0	0	0	NA	NA	NA	NA	0	0	0	0	NO
DRO_1054	A2G07_08225	DR1061		0	0	1	0	0	NA	NA	NA	NA	NA	0	NA	0	NA	0	NA	0	NA	0	0	0	0	NA	NA	NA	NA	0	0	0	0	NO
DRO_1055	A2G07_08220	DR2583		1	0	1	0	0	NA	NA	NA	NA	NA	0	NA	0	NA	0	NA	0	NA	0	0	0	0	NA	NA	NA	NA	0	0	0	0	NO
DRO_1056	A2G07_08215	DR1062		4	0	4	0	0	NA	NA	NA	NA	NA	0	NA	0	NA	0	NA	0	NA	0	0	0	0	NA	NA	NA	NA	0	0	0	0	NO
DRO_1057	A2G07_08210	DR1063		0	0	2	0	0	NA	NA	NA	NA	NA	0	NA	0	NA	0	NA	0	NA	0	0	0	0	NA	NA	NA	NA	0	0	0	0	NO
DRO_1058	A2G07_08205	DR1064		2	1	2	1	0	NA	NA	NA	NA	NA	0	NA	0	NA	0	NA	0	NA	0	0	0	0	NA	NA	NA	NA	0	0	0	0	NO
DRO_1059	A2G07_08200	DR1065		2	1	3	2	0	NA	NA	NA	NA	NA	0	NA	0	NA	0	NA	0	NA	0	0	0	0	NA	NA	NA	NA	0	0	0	0	NO
DRO_1060	A2G07_08195	DR0215		5	3	5	3	0	NA	NA	NA	NA	NA	0	NA	0	NA	0	NA	0	NA	0	0	0	0	NA	NA	NA	NA	0	0	0	0	NO
DRO_1061	A2G07_08190	DR1067		3	1	2	1	0	NA	NA	NA	NA	NA	0	NA	0	NA	0	NA	0	NA	0	0	0	0	NA	NA	NA	NA	0	0	0	0	NO
DRO_1062	A2G07_08185	DR1068		1	0	2	0	0	NA	NA	NA	NA	NA	0	NA	0	NA	0	NA	0	NA	0	0	0	0	NA	NA	NA	NA	0	0	0	0	NO
DRO_1063	A2G07_08180	DR1069		0	0	2	0	0	NA	NA	NA	NA	NA	0	NA	0	NA	0	NA	0	NA	0	0	0	0	NA	NA	NA	NA	0	0	0	0	NO
DRO_1064	A2G07_08175	DR1070		0	0	0	0	0	NA	NA	NA	NA	NA	0	NA	0	NA	0	NA	0	NA	0	0	0	0	NA	NA	NA	NA	0	0	0	0	NO
DRO_1065	A2G07_08170	DR1071		1	0	1	1	0	NA	NA	NA	NA	NA	0	NA	0	NA	0	NA	0	NA	0	0	0	0	NA	NA	NA	NA	0	0	0	0	NO
DRO_1066	A2G07_08165	DR1072		5	3	3	2	0	NA	NA	NA	NA	NA	0	NA	0	NA	0	NA	0	NA	0	0	0	0	NA	NA	NA	NA	0	0	0	0	NO
DRO_1067	A2G07_08160	DR1073		0	0	1	0	0	NA	NA	NA	NA	NA	0	NA	0	NA	0	NA	0	NA	0	0	0	0	NA	NA	NA	NA	0	0	0	0	NO
DRO_1068				0	0	0	0	0	NA	NA	NA	NA	NA	0	NA	0	NA	0	NA	0	NA	0	0	0	0	NA	NA	NA	NA	0	0	0	0	NO
DRO_1069	A2G07_08150	DR1074		1	0	2	0	0	NA	NA	NA	NA	NA	0	NA	0	NA	0	NA	0	NA	0	0	0	0	NA	NA	NA	NA	0	0	0	0	NO
DRO_1070	A2G07_08145	DR1075		3	0	3	0	0	NA	NA	NA	NA	NA	0	NA	0	NA	0	NA	0	NA	0	0	0	0	NA	NA	NA	NA	0	0	0	0	NO
DRO_1071	A2G07_08140	DR1076		3	0	4	0	0	NA	NA	NA	NA	NA	0	NA	0	NA	0	NA	0	NA	0	0	0	0	NA	NA	NA	NA	0	0	0	0	NO
DRO_1072	A2G07_08135	DR1077		2	0	3	0	0	NA	NA	NA	NA	NA	0	NA	0	NA	0	NA	0	NA	0	0	0	0	NA	NA	NA	NA	0	0	0	0	NO
DRO_1073	A2G07_08130	DR1078		2	0	4	1	0	NA	NA	NA	NA	NA	0	NA	0	NA	0	NA	0	NA	0	0	0	0	NA	NA	NA	NA	0	0	0	0	NO
DRO_1074	A2G07_08125	DR1079		1	1	2	1	0	NA	NA	NA	NA	NA	0	NA	0	NA	0	NA	0	NA	0	0	0	0	NA	NA	NA	NA	0	0	0	0	NO
DRO_1075	A2G07_08120	DR1080		1	0	2	1	0	NA	NA	NA	NA	NA	0	NA	0	NA	0	NA	0	NA	0	0	0	0	NA	NA	NA	NA	0	0	0	0	NO
DRO_1076				2	1	2	1	0	NA	NA	NA	NA	NA	0	NA	0	NA	0	NA	0	NA	0	0	0	0	NA	NA	NA	NA	0	0	0	0	NO
DRO_1077	A2G07_08110	DR1082		5	3	5	3	0	NA	NA	NA	NA	NA	0	NA	0	NA	0	NA	0	NA	0	0	0	0	NA	NA	NA	NA	0	0	0	0	NO
DRO_1078	A2G07_08105	DR1083		5	3	5	3	0	NA	NA	NA	NA	NA	0	NA	0	NA	0	NA	0	NA	0	0	0	0	NA	NA	NA	NA	0	0	0	0	NO
DRO_1079	A2G07_08100	DR1084		1	0	2	1	0	NA	NA	NA	NA	NA	0	NA	0	NA	0	NA	0	NA	0	0	0	0	NA	NA	NA	NA	0	0	0	0	NO
DRO_1080	A2G07_08095	DR1085		1	0	1	0	0	NA	NA	NA	NA	NA	0	NA	0	NA	0	NA	0	NA	0	0	0	0	NA	NA	NA	NA	0	0	0	0	NO
DRO_1081	A2G07_08090	DR1086		2	1	0	0	0	NA	NA	NA	NA	NA	0	NA	0	NA	0	NA	0	NA	0	0	0	0	NA	NA	NA	NA	0	0	0	0	NO
DRO_1082	A2G07_08085	DR1087		0	0	0	0	0	NA	NA	NA	NA	NA	0	NA	0	NA	0	NA	0	NA	0	0	0	0	NA	NA	NA	NA	0	0	0	0	NO
DRO_1083				1	0	0	0	0	NA	NA	NA	NA	NA	0	NA	0	NA	0	NA	0	NA	0	0	0	0	NA	NA	NA	NA	0	0	0	0	NO
DRO_1084	A2G07_08080	DR1088		1	0	0	0	0	NA	NA	NA	NA	NA	0	NA	0	NA	0	NA	0	NA	0	0	0	0	NA	NA	NA	NA	0	0	0	0	NO
DRO_1085	A2G07_08075	DR1089		1	0	0	0	0	NA	NA	NA	NA	NA	0	NA	0	NA	0	NA	0	NA	0	0	0	0	NA	NA	NA	NA	0	0	0	0	NO
DRO_1086	A2G07_08070	DR1090		2	0	4	0	0	NA	NA	NA	NA	NA	0	NA	0	NA	0	NA	0	NA	0	0	0	0	NA	NA	NA	NA	0	0	0	0	NO
DRO_1087	A2G07_08065	DR1091		2	2	3	2	0	NA	NA	NA	NA	NA	0	NA	0	NA	0	NA	0	NA	0	0	0	0	NA	NA	NA	NA	0	0	0	0	NO
DRO_1088	A2G07_08060	DR1092		1	0	1	0	0	NA	NA	NA	NA	NA	0	NA	0	NA	0	NA	0	NA	0	0	0	0	NA	NA	NA	NA	0	0	0	0	NO
DRO_1089	A2G07_08055	DR1093		3	2	4	3	0	NA	NA	NA	NA	NA	0	CACCGCCCCACATAGAACCGTAAAACGCAGAACG	0	NA	0	NA	0	NA	1	0	0	0	NA	NA	NA	NA	0	0	0	0	YES
DRO_1090	A2G07_08050	DR1094		1	1	3	2	0	NA	NA	NA	NA	NA	0	NA	0	NA	0	NA	0	NA	0	0	0	0	NA	NA	NA	NA	0	0	0	0	NO
DRO_1091	A2G07_08045	DR1095		0	0	2	1	0	NA	NA	NA	NA	NA	0	NA	0	NA	0	NA	0	NA	0	0	0	0	NA	NA	NA	NA	0	0	0	0	NO
DRO_1092	A2G07_08040	DR1096		0	0	0	0	0	NA	NA	NA	NA	NA	0	NA	0	NA	0	NA	0	NA	0	0	0	0	NA	NA	NA	NA	0	0	0	0	NO
DRO_1093	A2G07_08035	DR1097		4	0	4	0	0	NA	NA	NA	NA	NA	0	NA	0	NA	0	NA	0	NA	0	0	0	0	NA	NA	NA	NA	0	0	0	0	NO
DRO_1094	A2G07_08030	DR1098		0	0	0	0	0	NA	NA	NA	NA	NA	0	NA	0	NA	0	NA	0	NA	0	0	0	0	NA	NA	NA	NA	0	0	0	0	NO
DRO_1095	A2G07_08025	DR1099		2	0	1	0	0	NA	NA	NA	NA	NA	0	NA	0	NA	0	NA	0	NA	0	0	0	0	NA	NA	NA	NA	0	0	0	0	NO
DRO_1096	A2G07_08020	DR1100		3	0	2	0	0	NA	NA	NA	NA	NA	0	NA	0	NA	0	NA	0	NA	0	0	0	0	NA	NA	NA	NA	0	0	0	0	NO
DRO_1097	A2G07_08015	DR1101		1	0	0	0	0	NA	NA	NA	NA	NA	0	NA	0	NA	0	NA	0	NA	0	0	0	0	NA	NA	NA	NA	0	0	0	0	NO
DRO_1098	A2G07_08010	DR1102		0	0	1	0	0	NA	NA	NA	NA	NA	0	NA	0	NA	0	NA	0	NA	0	0	0	0	NA	NA	NA	NA	0	0	0	0	NO
DRO_1099	A2G07_08005	DR1103		1	0	4	0	0	NA	NA	NA	NA	NA	0	NA	0	NA	0	NA	0	NA	0	0	0	0	NA	NA	NA	NA	0	0	0	0	NO
DRO_1100	A2G07_08000	DR1104		0	0	2	2	0	NA	NA	NA	NA	NA	0	NA	0	NA	0	NA	0	NA	0	0	0	0	NA	NA	NA	NA	0	0	0	0	NO
DRO_1101	A2G07_07995	DR1105		0	0	1	1	0	NA	NA	NA	NA	NA	0	NA	0	NA	0	NA	0	NA	0	0	0	0	NA	NA	NA	NA	0	0	0	0	NO
DRO_1102	A2G07_07990	DR1106		0	0	0	0	0	NA	NA	NA	NA	NA	0	NA	0	NA	0	NA	0	NA	0	0	0	0	NA	NA	NA	NA	0	0	0	0	NO
DRO_1103				0	0	3	0	0	NA	NA	NA	NA	NA	0	NA	0	NA	0	NA	0	NA	0	0	0	0	NA	NA	NA	NA	0	0	0	0	NO
DRO_1104	A2G07_07980	DR1108		0	0	1	0	0	NA	NA	NA	NA	NA	0	NA	0	NA	0	NA	0	NA	0	0	0	0	NA	NA	NA	NA	0	0	0	0	NO
DRO_1105	A2G07_07975	DR1109		1	0	2	0	0	NA	NA	NA	NA	NA	0	NA	0	NA	0	NA	0	NA	0	0	0	0	NA	NA	NA	NA	0	0	0	0	NO
DRO_1106	A2G07_07970	DR1110		1	0	2	0	0	NA	NA	NA	NA	NA	0	NA	0	NA	0	NA	0	NA	0	0	0	0	NA	NA	NA	NA	0	0	0	0	NO
DRO_1107				1	0	2	0	0	NA	NA	NA	NA	NA	0	NA	0	NA	0	NA	0	NA	0	0	0	0	NA	NA	NA	NA	0	0	0	0	NO
DRO_1108				1	0	1	0	0	NA	NA	NA	NA	NA	0	NA	0	NA	0	NA	0	NA	0	0	0	0	NA	NA	NA	NA	0	0	0	0	NO
DRO_1109	A2G07_07960	DR1112		1	0	2	0	0	NA	NA	NA	NA	NA	0	NA	0	NA	0	NA	0	NA	0	0	0	0	NA	NA	NA	NA	0	0	0	0	NO
DRO_1110	A2G07_07955	DR1113		1	1	0	0	0	NA	NA	NA	NA	NA	0	NA	0	NA	0	NA	0	NA	0	0	0	0	NA	NA	NA	NA	0	0	0	0	NO
DRO_1111	A2G07_07950	DR1114		5	3	5	3	0	NA	NA	NA	NA	NA	0	NA	0	NA	0	NA	0	NA	0	0	0	0	NA	NA	NA	NA	0	0	0	0	NO
DRO_1112	A2G07_07945	DR1115		2	1	0	0	0	NA	NA	NA	NA	NA	0	NA	0	NA	0	NA	0	NA	0	0	0	0	NA	NA	NA	NA	0	0	0	0	NO
DRO_1113	A2G07_07940	DR1116		0	0	0	0	0	NA	NA	NA	NA	NA	0	CAGCGGGTCTTCGAGTTCCTCACGCAGCAGAGTA	0	TACTCTGCTGCGTGAGGAAC	0	NA	0	NA	1	1	0	0	NA	NA	NA	NA	0	0	0	0	YES
DRO_1114	A2G07_07935	DR1117		0	0	2	2	0	NA	NA	NA	NA	NA	0	NA	0	NA	0	NA	0	NA	0	0	0	0	NA	NA	NA	NA	0	0	0	0	NO
DRO_1115	A2G07_07930	DR1118		0	0	0	0	0	NA	NA	NA	NA	NA	0	NA	0	NA	0	NA	0	NA	0	0	0	0	NA	NA	NA	NA	0	0	0	0	NO
DRO_1116	A2G07_07925	DR1119		0	0	0	0	2	FinalPeaks_70|FinalPeaks_71	FinalPeaks_70	DRO_	1129051	1129251	0	NA	0	NA	0	NA	0	NA	0	0	0	0	FinalPeaks_71	DRO_	1129301	1129501	0	0	0	0	NO
DRO_1117	A2G07_07915	DR1120		2	1	1	0	2	FinalPeaks_70|FinalPeaks_71	FinalPeaks_70	DRO_	1129051	1129251	0	NA	0	NA	0	NA	0	NA	0	0	0	0	FinalPeaks_71	DRO_	1129301	1129501	0	0	0	0	NO
DRO_1118	A2G07_07910	DR1121		2	1	1	0	0	NA	NA	NA	NA	NA	0	NA	0	TTTTTTGCCCTGACCGGAAC	0	NA	0	TTTTTGCCCTGACCGGAAC|GTTCCGGTCAGGGCAAAAA	0	1	0	2	NA	NA	NA	NA	0	0	0	0	YES
DRO_1119	A2G07_07905	DR1122		2	1	1	0	0	NA	NA	NA	NA	NA	0	NA	0	NA	0	NA	0	NA	0	0	0	0	NA	NA	NA	NA	0	0	0	0	NO
DRO_1120	A2G07_07900	DR1123		4	3	5	3	0	NA	NA	NA	NA	NA	0	NA	0	NA	0	NA	0	NA	0	0	0	0	NA	NA	NA	NA	0	0	0	0	NO
DRO_1121	A2G07_07895	DR1124		2	0	3	2	0	NA	NA	NA	NA	NA	0	NA	0	NA	0	NA	0	NA	0	0	0	0	NA	NA	NA	NA	0	0	0	0	NO
DRO_1122	A2G07_07890	DR1125		0	0	1	1	0	NA	NA	NA	NA	NA	0	NA	0	NA	0	NA	0	NA	0	0	0	0	NA	NA	NA	NA	0	0	0	0	NO
DRO_1123	A2G07_07885	DR1126		0	0	1	1	0	NA	NA	NA	NA	NA	0	NA	0	NA	0	NA	0	NA	0	0	0	0	NA	NA	NA	NA	0	0	0	0	NO
DRO_1124	A2G07_07880	DR1127		2	0	3	2	0	NA	NA	NA	NA	NA	0	NA	0	NA	0	NA	0	NA	0	0	0	0	NA	NA	NA	NA	0	0	0	0	NO
DRO_1125	A2G07_07875	DR1128		0	0	0	0	0	NA	NA	NA	NA	NA	0	NA	0	NA	0	NA	0	NA	0	0	0	0	NA	NA	NA	NA	0	0	0	0	NO
DRO_1126	A2G07_07870	DR1129		0	0	0	0	0	NA	NA	NA	NA	NA	0	NA	0	NA	0	NA	0	NA	0	0	0	0	NA	NA	NA	NA	0	0	0	0	NO
DRO_1127	A2G07_07865	DR1130		2	0	1	0	0	NA	NA	NA	NA	NA	0	NA	0	NA	0	NA	0	NA	0	0	0	0	NA	NA	NA	NA	0	0	0	0	NO
DRO_1128	A2G07_07860	DR1131		2	0	1	0	0	NA	NA	NA	NA	NA	0	NA	0	NA	0	NA	0	NA	0	0	0	0	NA	NA	NA	NA	0	0	0	0	NO
DRO_1129	A2G07_07855	DR1132		1	0	0	0	0	NA	NA	NA	NA	NA	0	NA	0	NA	0	NA	0	NA	0	0	0	0	NA	NA	NA	NA	0	0	0	0	NO
DRO_1130	A2G07_07850	DR1133		3	0	4	0	0	NA	NA	NA	NA	NA	0	NA	0	NA	0	NA	0	NA	0	0	0	0	NA	NA	NA	NA	0	0	0	0	NO
DRO_1131				2	1	1	0	0	NA	NA	NA	NA	NA	0	NA	0	NA	0	NA	0	NA	0	0	0	0	NA	NA	NA	NA	0	0	0	0	NO
DRO_1132	A2G07_07845	DR1135		1	0	2	0	0	NA	NA	NA	NA	NA	0	NA	0	NA	0	NA	0	NA	0	0	0	0	NA	NA	NA	NA	0	0	0	0	NO
DRO_1133	A2G07_07840	DR1136		1	0	1	0	0	NA	NA	NA	NA	NA	0	NA	0	NA	0	NA	0	NA	0	0	0	0	NA	NA	NA	NA	0	0	0	0	NO
DRO_1134	A2G07_07835	DR1137		0	0	0	0	0	NA	NA	NA	NA	NA	0	NA	0	NA	0	NA	0	NA	0	0	0	0	NA	NA	NA	NA	0	0	0	0	NO
DRO_1135	A2G07_07830	DR1138		2	1	2	2	0	NA	NA	NA	NA	NA	0	NA	0	NA	0	NA	0	NA	0	0	0	0	NA	NA	NA	NA	0	0	0	0	NO
DRO_1136	A2G07_07825	DR1139		0	0	0	0	0	NA	NA	NA	NA	NA	0	NA	0	NA	0	NA	0	NA	0	0	0	0	NA	NA	NA	NA	0	0	0	0	NO
DRO_1137	A2G07_07820	DR1140		0	0	1	0	0	NA	NA	NA	NA	NA	0	NA	0	NA	0	NA	0	NA	0	0	0	0	NA	NA	NA	NA	0	0	0	0	NO
DRO_1138	A2G07_07815	DR1141		4	0	3	1	0	NA	NA	NA	NA	NA	0	NA	0	NA	0	NA	0	NA	0	0	0	0	NA	NA	NA	NA	0	0	0	0	NO
DRO_1139	A2G07_07810	DRA0161		3	0	4	2	0	NA	NA	NA	NA	NA	0	NA	0	NA	0	NA	0	NA	0	0	0	0	NA	NA	NA	NA	0	0	0	0	NO
DRO_1140	A2G07_07805	DR1143	DR1143	3	0	5	2	1	FinalPeaks_72	FinalPeaks_72	DRO_	1154101	1154901	1	AAACCCGCTTTGTTTTTACGCTTAAAACATAACA	1	TGTTATGTTTTAAGCGTAAA	1	TTATGTTTTAAGCGTAA	1	TTTACGCTTAAAACATAAC	2	3	0	2	NA	NA	NA	NA	0	0	0	0	YES
DRO_1141	A2G07_07800	DR1144		3	0	3	0	0	NA	NA	NA	NA	NA	0	NA	0	NA	0	NA	0	NA	0	0	0	0	NA	NA	NA	NA	0	0	0	0	NO
DRO_1142	A2G07_07795	DR1145		2	0	2	0	1	FinalPeaks_73	FinalPeaks_73	DRO_	1157151	1157301	0	NA	0	NA	0	NA	0	NA	0	0	0	0	NA	NA	NA	NA	0	0	0	0	NO
DRO_1143	A2G07_07790	DR1146		4	3	2	2	1	FinalPeaks_73	FinalPeaks_73	DRO_	1157151	1157301	1	GGCCCGGCGTGTCGATGAGGTTGAAGACGTACCC	0	NA	0	NA	0	NA	1	0	0	0	NA	NA	NA	NA	0	0	0	0	YES
DRO_1144	A2G07_07785	DR1147		1	1	2	1	1	FinalPeaks_74	FinalPeaks_74	DRO_	1158701	1159051	0	NA	0	NA	0	NA	0	NA	0	0	0	0	NA	NA	NA	NA	0	0	0	0	NO
DRO_1145	A2G07_07780	DR1148		1	1	1	1	1	FinalPeaks_74	FinalPeaks_74	DRO_	1158701	1159051	0	NA	0	NA	0	NA	0	NA	0	0	0	0	NA	NA	NA	NA	0	0	0	0	NO
DRO_1146	A2G07_07775	DR1149		0	0	1	1	0	NA	NA	NA	NA	NA	0	NA	0	NA	0	NA	0	NA	0	0	0	0	NA	NA	NA	NA	0	0	0	0	NO
DRO_1147	A2G07_07770	DR1150		1	0	2	0	0	NA	NA	NA	NA	NA	0	NA	0	NA	0	NA	0	NA	0	0	0	0	NA	NA	NA	NA	0	0	0	0	NO
DRO_1148	A2G07_07765	DR1151		2	0	1	0	0	NA	NA	NA	NA	NA	0	NA	0	NA	0	NA	0	NA	0	0	0	0	NA	NA	NA	NA	0	0	0	0	NO
DRO_1149	A2G07_07760	DR1152		2	0	3	0	0	NA	NA	NA	NA	NA	0	NA	0	NA	0	NA	0	NA	0	0	0	0	NA	NA	NA	NA	0	0	0	0	NO
DRO_1150	A2G07_07755	DR1153		2	0	2	0	0	NA	NA	NA	NA	NA	0	NA	0	NA	0	NA	0	NA	0	0	0	0	NA	NA	NA	NA	0	0	0	0	NO
DRO_1151	A2G07_07750	DR1154		1	0	0	0	0	NA	NA	NA	NA	NA	0	NA	0	NA	0	NA	0	NA	0	0	0	0	NA	NA	NA	NA	0	0	0	0	NO
DRO_1152	A2G07_07745	DR1155		1	0	0	0	0	NA	NA	NA	NA	NA	0	NA	0	NA	0	NA	0	NA	0	0	0	0	NA	NA	NA	NA	0	0	0	0	NO
DRO_1153	A2G07_07740	DR1156		1	0	1	0	0	NA	NA	NA	NA	NA	0	ACGACTTCCGGGCGCTGCTGGTCGGGGCGTAACC	0	NA	0	NA	0	NA	1	0	0	0	NA	NA	NA	NA	0	0	0	0	YES
DRO_1154	A2G07_07735	DR1157		1	0	1	0	0	NA	NA	NA	NA	NA	0	NA	0	NA	0	NA	0	NA	0	0	0	0	NA	NA	NA	NA	0	0	0	0	NO
DRO_1155	A2G07_07730	DRC0018		0	0	0	0	0	NA	NA	NA	NA	NA	0	NA	0	NA	0	NA	0	NA	0	0	0	0	NA	NA	NA	NA	0	0	0	0	NO
DRO_1156	A2G07_07725	DR1158		2	0	3	0	0	NA	NA	NA	NA	NA	0	NA	0	NA	0	NA	0	NA	0	0	0	0	NA	NA	NA	NA	0	0	0	0	NO
DRO_1157	A2G07_07720	DR1159		3	0	3	0	0	NA	NA	NA	NA	NA	0	NA	0	NA	0	NA	0	NA	0	0	0	0	NA	NA	NA	NA	0	0	0	0	NO
DRO_1158	A2G07_07715	DR1160		3	0	3	1	0	NA	NA	NA	NA	NA	0	NA	0	NA	0	NA	0	NA	0	0	0	0	NA	NA	NA	NA	0	0	0	0	NO
DRO_1159	A2G07_07710	DR1161		2	0	1	0	0	NA	NA	NA	NA	NA	0	NA	0	NA	0	NA	0	NA	0	0	0	0	NA	NA	NA	NA	0	0	0	0	NO
DRO_1160	A2G07_07705	DR1162		1	0	1	0	0	NA	NA	NA	NA	NA	0	NA	0	NA	0	NA	0	NA	0	0	0	0	NA	NA	NA	NA	0	0	0	0	NO
DRO_1161	A2G07_07700	DR1163		1	0	0	0	0	NA	NA	NA	NA	NA	0	NA	0	NA	0	NA	0	NA	0	0	0	0	NA	NA	NA	NA	0	0	0	0	NO
DRO_1162	A2G07_07695	DR1164		5	3	4	3	0	NA	NA	NA	NA	NA	0	NA	0	NA	0	NA	0	NA	0	0	0	0	NA	NA	NA	NA	0	0	0	0	NO
DRO_1163	A2G07_07690	DR1165		4	3	4	3	0	NA	NA	NA	NA	NA	0	NA	0	NA	0	NA	0	NA	0	0	0	0	NA	NA	NA	NA	0	0	0	0	NO
DRO_1164	A2G07_07685	DR1166		1	0	1	0	0	NA	NA	NA	NA	NA	0	NA	0	NA	0	NA	0	NA	0	0	0	0	NA	NA	NA	NA	0	0	0	0	NO
DRO_1165	A2G07_07680	DR1167		0	0	1	0	0	NA	NA	NA	NA	NA	0	NA	0	NA	0	NA	0	NA	0	0	0	0	NA	NA	NA	NA	0	0	0	0	NO
DRO_1166	A2G07_07675	DR1168		0	0	1	0	0	NA	NA	NA	NA	NA	0	NA	0	NA	0	NA	0	NA	0	0	0	0	NA	NA	NA	NA	0	0	0	0	NO
DRO_1167	A2G07_07670	DR1169		2	1	1	0	0	NA	NA	NA	NA	NA	0	NA	0	NA	0	NA	0	NA	0	0	0	0	NA	NA	NA	NA	0	0	0	0	NO
DRO_1168	A2G07_07665	DR1170		2	1	1	0	0	NA	NA	NA	NA	NA	0	NA	0	NA	0	NA	0	NA	0	0	0	0	NA	NA	NA	NA	0	0	0	0	NO
DRO_1169	A2G07_07660	DR1171		2	1	2	1	0	NA	NA	NA	NA	NA	0	NA	0	NA	0	NA	0	NA	0	0	0	0	NA	NA	NA	NA	0	0	0	0	NO
DRO_1170	A2G07_07655	DR1172		4	2	3	2	1	FinalPeaks_75	FinalPeaks_75	DRO_	1182551	1182901	0	NA	0	NA	0	NA	0	NA	0	0	0	0	NA	NA	NA	NA	0	0	0	0	NO
DRO_1171	A2G07_07650	DR1173		0	0	1	1	1	FinalPeaks_75	FinalPeaks_75	DRO_	1182551	1182901	0	NA	0	NA	0	NA	0	NA	0	0	0	0	NA	NA	NA	NA	0	0	0	0	NO
DRO_1172	A2G07_07645	DR1174		0	0	0	0	0	NA	NA	NA	NA	NA	0	NA	0	NA	0	NA	0	NA	0	0	0	0	NA	NA	NA	NA	0	0	0	0	NO
DRO_1173	A2G07_07640	DR1175		3	0	3	0	0	NA	NA	NA	NA	NA	0	NA	0	NA	0	NA	0	NA	0	0	0	0	NA	NA	NA	NA	0	0	0	0	NO
DRO_1174	A2G07_07635	DR1176		4	2	3	2	0	NA	NA	NA	NA	NA	0	NA	0	NA	0	NA	0	NA	0	0	0	0	NA	NA	NA	NA	0	0	0	0	NO
DRO_1175	A2G07_07630	DR1177		0	0	0	0	0	NA	NA	NA	NA	NA	0	NA	0	NA	0	NA	0	NA	0	0	0	0	NA	NA	NA	NA	0	0	0	0	NO
DRO_1176	A2G07_07625	DR1178		0	0	3	0	0	NA	NA	NA	NA	NA	0	NA	0	NA	0	NA	0	NA	0	0	0	0	NA	NA	NA	NA	0	0	0	0	NO
DRO_1177	A2G07_07620	DR1179		1	0	2	1	0	NA	NA	NA	NA	NA	0	NA	0	NA	0	NA	0	NA	0	0	0	0	NA	NA	NA	NA	0	0	0	0	NO
DRO_1178	A2G07_07615	DR1180		3	3	2	2	0	NA	NA	NA	NA	NA	0	NA	0	NA	0	NA	0	NA	0	0	0	0	NA	NA	NA	NA	0	0	0	0	NO
DRO_1179	A2G07_07610	DR1181		1	0	3	3	0	NA	NA	NA	NA	NA	0	NA	0	NA	0	NA	0	NA	0	0	0	0	NA	NA	NA	NA	0	0	0	0	NO
DRO_1180	A2G07_07605	DR1182		0	0	0	0	0	NA	NA	NA	NA	NA	0	NA	0	NA	0	NA	0	NA	0	0	0	0	NA	NA	NA	NA	0	0	0	0	NO
DRO_1181	A2G07_07600	DR1183		0	0	1	1	0	NA	NA	NA	NA	NA	0	NA	0	NA	0	NA	0	NA	0	0	0	0	NA	NA	NA	NA	0	0	0	0	NO
DRO_1182	A2G07_07595	DR1184		2	1	2	1	0	NA	NA	NA	NA	NA	0	NA	0	NA	0	NA	0	NA	0	0	0	0	NA	NA	NA	NA	0	0	0	0	NO
DRO_1183	A2G07_07590	DR1185		2	1	2	2	0	NA	NA	NA	NA	NA	0	NA	0	NA	0	NA	0	NA	0	0	0	0	NA	NA	NA	NA	0	0	0	0	NO
DRO_1184	A2G07_07585	DR1187		1	0	1	1	0	NA	NA	NA	NA	NA	0	NA	0	NA	0	NA	0	NA	0	0	0	0	NA	NA	NA	NA	0	0	0	0	NO
DRO_1185	A2G07_07580	DR1188		3	2	4	2	0	NA	NA	NA	NA	NA	0	NA	0	NA	0	NA	0	NA	0	0	0	0	NA	NA	NA	NA	0	0	0	0	NO
DRO_1186	A2G07_07575	DR1189		5	3	4	3	0	NA	NA	NA	NA	NA	0	NA	0	NA	0	NA	0	NA	0	0	0	0	NA	NA	NA	NA	0	0	0	0	NO
DRO_1187	A2G07_07570	DR1190		2	0	2	1	0	NA	NA	NA	NA	NA	0	NA	0	NA	0	NA	0	NA	0	0	0	0	NA	NA	NA	NA	0	0	0	0	NO
DRO_1188	A2G07_07565	DR1191		3	2	2	1	1	FinalPeaks_76	FinalPeaks_76	DRO_	1201001	1201151	0	NA	0	NA	0	NA	0	NA	0	0	0	0	NA	NA	NA	NA	0	0	0	0	NO
DRO_1189	A2G07_07560	DR1192		2	1	4	3	0	NA	NA	NA	NA	NA	0	NA	0	NA	0	NA	0	NA	0	0	0	0	NA	NA	NA	NA	0	0	0	0	NO
DRO_1190	A2G07_07555	DR1193		0	0	1	1	0	NA	NA	NA	NA	NA	0	TCGCGCTGGGCCTGATTACGCCCGGCGAGTACCG	0	CGGTACTCGCCGGGCGTAAT	0	NA	0	NA	1	1	0	0	NA	NA	NA	NA	0	0	0	0	YES
DRO_1191	A2G07_07550	DR1194		2	0	1	0	0	NA	NA	NA	NA	NA	0	NA	0	NA	0	NA	0	NA	0	0	0	0	NA	NA	NA	NA	0	0	0	0	NO
DRO_1192	A2G07_07545	DR1195		1	0	0	0	0	NA	NA	NA	NA	NA	0	NA	0	TTTTGCTGTCTTTGCGGAAC	0	NA	0	NA	0	1	0	0	NA	NA	NA	NA	0	0	0	0	YES
DRO_1193	A2G07_12815	DR0144		0	0	2	1	0	NA	NA	NA	NA	NA	0	NA	0	NA	0	NA	0	NA	0	0	0	0	NA	NA	NA	NA	0	0	0	0	NO
DRO_1194	A2G07_07535	DR1198		5	0	5	0	0	NA	NA	NA	NA	NA	0	NA	0	NA	0	NA	0	NA	0	0	0	0	NA	NA	NA	NA	0	0	0	0	NO
DRO_1195	A2G07_07530	DR1199		4	3	3	3	0	NA	NA	NA	NA	NA	0	NA	0	NA	0	NA	0	NA	0	0	0	0	NA	NA	NA	NA	0	0	0	0	NO
DRO_1196	A2G07_07525	DR1200		3	0	1	1	0	NA	NA	NA	NA	NA	0	NA	0	NA	0	NA	0	NA	0	0	0	0	NA	NA	NA	NA	0	0	0	0	NO
DRO_1197	A2G07_07520	DR1201		0	0	1	0	0	NA	NA	NA	NA	NA	0	NA	0	NA	0	NA	0	NA	0	0	0	0	NA	NA	NA	NA	0	0	0	0	NO
DRO_1198	A2G07_07515	DR1202		2	1	1	1	0	NA	NA	NA	NA	NA	0	NA	0	NA	0	NA	0	NA	0	0	0	0	NA	NA	NA	NA	0	0	0	0	NO
DRO_1199	A2G07_07510	DR1203		2	2	4	3	0	NA	NA	NA	NA	NA	0	NA	0	NA	0	NA	0	NA	0	0	0	0	NA	NA	NA	NA	0	0	0	0	NO
DRO_1200	A2G07_07505	DR1204		2	0	0	0	0	NA	NA	NA	NA	NA	0	NA	0	NA	0	NA	0	NA	0	0	0	0	NA	NA	NA	NA	0	0	0	0	NO
DRO_1201	A2G07_07500	DR1205		0	0	0	0	0	NA	NA	NA	NA	NA	0	NA	0	NA	0	NA	0	NA	0	0	0	0	NA	NA	NA	NA	0	0	0	0	NO
DRO_1202	A2G07_07495	DR1206		0	0	0	0	0	NA	NA	NA	NA	NA	0	NA	0	NA	0	NA	0	NA	0	0	0	0	NA	NA	NA	NA	0	0	0	0	NO
DRO_1203	A2G07_07490	DR1207		0	0	0	0	0	NA	NA	NA	NA	NA	0	NA	0	NA	0	NA	0	NA	0	0	0	0	NA	NA	NA	NA	0	0	0	0	NO
DRO_1204	A2G07_07485	DR1208		0	0	0	0	0	NA	NA	NA	NA	NA	0	NA	0	NA	0	NA	0	NA	0	0	0	0	NA	NA	NA	NA	0	0	0	0	NO
DRO_1205	A2G07_07480	DR1209		0	0	0	0	0	NA	NA	NA	NA	NA	0	NA	0	NA	0	NA	0	NA	0	0	0	0	NA	NA	NA	NA	0	0	0	0	NO
DRO_1206	A2G07_07475	DR1210		0	0	2	0	0	NA	NA	NA	NA	NA	0	NA	0	NA	0	NA	0	NA	0	0	0	0	NA	NA	NA	NA	0	0	0	0	NO
DRO_1207				0	0	1	0	0	NA	NA	NA	NA	NA	0	NA	0	NA	0	NA	0	NA	0	0	0	0	NA	NA	NA	NA	0	0	0	0	NO
DRO_1208	A2G07_07465	DR1212		0	0	1	0	0	NA	NA	NA	NA	NA	0	NA	0	NA	0	NA	0	NA	0	0	0	0	NA	NA	NA	NA	0	0	0	0	NO
DRO_1209	A2G07_07460	DR1213		2	0	3	0	0	NA	NA	NA	NA	NA	0	NA	0	NA	0	NA	0	NA	0	0	0	0	NA	NA	NA	NA	0	0	0	0	NO
DRO_1210	A2G07_07455	DR1214		2	1	0	0	0	NA	NA	NA	NA	NA	0	NA	0	NA	0	NA	0	NA	0	0	0	0	NA	NA	NA	NA	0	0	0	0	NO
DRO_1211	A2G07_07450	DR1215		0	0	0	0	0	NA	NA	NA	NA	NA	0	NA	0	NA	0	NA	0	NA	0	0	0	0	NA	NA	NA	NA	0	0	0	0	NO
DRO_1212	A2G07_07445	DR1216		0	0	3	3	0	NA	NA	NA	NA	NA	0	NA	0	NA	0	NA	0	NA	0	0	0	0	NA	NA	NA	NA	0	0	0	0	NO
DRO_1213	A2G07_07440	DR1217		3	0	4	0	0	NA	NA	NA	NA	NA	0	NA	0	NA	0	NA	0	NA	0	0	0	0	NA	NA	NA	NA	0	0	0	0	NO
DRO_1214	A2G07_07435	DR1218		3	2	2	1	0	NA	NA	NA	NA	NA	0	NA	0	NA	0	NA	0	NA	0	0	0	0	NA	NA	NA	NA	0	0	0	0	NO
DRO_1215	A2G07_07430	DR1219		3	2	3	2	0	NA	NA	NA	NA	NA	0	NA	0	NA	0	NA	0	NA	0	0	0	0	NA	NA	NA	NA	0	0	0	0	NO
DRO_1216	A2G07_07425	DR1220		4	3	4	3	0	NA	NA	NA	NA	NA	0	NA	0	NA	0	NA	0	NA	0	0	0	0	NA	NA	NA	NA	0	0	0	0	NO
DRO_1217	A2G07_07420	DR1221		0	0	0	0	0	NA	NA	NA	NA	NA	0	NA	0	NA	0	NA	0	NA	0	0	0	0	NA	NA	NA	NA	0	0	0	0	NO
DRO_1218	A2G07_07415	DR1009		2	0	4	0	0	NA	NA	NA	NA	NA	0	NA	0	NA	0	NA	0	NA	0	0	0	0	NA	NA	NA	NA	0	0	0	0	NO
DRO_1219	A2G07_07410	DR2393		2	0	3	0	0	NA	NA	NA	NA	NA	0	NA	0	NA	0	NA	0	NA	0	0	0	0	NA	NA	NA	NA	0	0	0	0	NO
DRO_1220	A2G07_07405	DR1222		2	0	3	0	0	NA	NA	NA	NA	NA	0	NA	0	NA	0	NA	0	NA	0	0	0	0	NA	NA	NA	NA	0	0	0	0	NO
DRO_1221	A2G07_07400	DR1223		0	0	1	0	0	NA	NA	NA	NA	NA	0	NA	0	NA	0	NA	0	NA	0	0	0	0	NA	NA	NA	NA	0	0	0	0	NO
DRO_1222	A2G07_07395	DR1224		0	0	2	0	0	NA	NA	NA	NA	NA	0	NA	0	NA	0	NA	0	NA	0	0	0	0	NA	NA	NA	NA	0	0	0	0	NO
DRO_1223	A2G07_07390	DR1225		0	0	1	0	0	NA	NA	NA	NA	NA	0	NA	0	NA	0	NA	0	NA	0	0	0	0	NA	NA	NA	NA	0	0	0	0	NO
DRO_1224	A2G07_07385	DR1226		0	0	1	0	0	NA	NA	NA	NA	NA	0	NA	0	NA	0	NA	0	NA	0	0	0	0	NA	NA	NA	NA	0	0	0	0	NO
DRO_1225	A2G07_07380	DR1227		1	0	3	0	0	NA	NA	NA	NA	NA	0	NA	0	NA	0	NA	0	NA	0	0	0	0	NA	NA	NA	NA	0	0	0	0	NO
DRO_1226	A2G07_07375	DR1230		1	0	1	0	0	NA	NA	NA	NA	NA	0	NA	0	NA	0	NA	0	NA	0	0	0	0	NA	NA	NA	NA	0	0	0	0	NO
DRO_1227	A2G07_07370	DR1231		1	0	2	0	0	NA	NA	NA	NA	NA	0	NA	0	NA	0	NA	0	NA	0	0	0	0	NA	NA	NA	NA	0	0	0	0	NO
DRO_1228	A2G07_07365	DR1232		1	0	2	0	0	NA	NA	NA	NA	NA	0	AATCCCTCTGGAAGAAGTCGTCAGCGGCACAATG	0	NA	0	NA	0	NA	1	0	0	0	NA	NA	NA	NA	0	0	0	0	YES
DRO_1229	A2G07_07360	DR1233		1	0	2	0	0	NA	NA	NA	NA	NA	0	NA	0	NA	0	NA	0	NA	0	0	0	0	NA	NA	NA	NA	0	0	0	0	NO
DRO_1230	A2G07_07355	DR1234		1	0	3	0	0	NA	NA	NA	NA	NA	0	NA	0	NA	0	NA	0	NA	0	0	0	0	NA	NA	NA	NA	0	0	0	0	NO
DRO_1231	A2G07_07350	DR1235		0	0	2	0	0	NA	NA	NA	NA	NA	0	NA	0	NA	0	NA	0	NA	0	0	0	0	NA	NA	NA	NA	0	0	0	0	NO
DRO_1232	A2G07_07345	DR1236		4	0	0	0	0	NA	NA	NA	NA	NA	0	NA	0	NA	0	NA	0	NA	0	0	0	0	NA	NA	NA	NA	0	0	0	0	NO
DRO_1233	A2G07_07340	DR1237		1	0	1	0	0	NA	NA	NA	NA	NA	0	NA	0	NA	0	NA	0	NA	0	0	0	0	NA	NA	NA	NA	0	0	0	0	NO
DRO_1234	A2G07_07335	DR1238		0	0	0	0	0	NA	NA	NA	NA	NA	0	NA	0	NA	0	NA	0	NA	0	0	0	0	NA	NA	NA	NA	0	0	0	0	NO
DRO_1235	A2G07_07330	DR1239		5	3	3	2	0	NA	NA	NA	NA	NA	0	NA	0	NA	0	NA	0	NA	0	0	0	0	NA	NA	NA	NA	0	0	0	0	NO
DRO_1236	A2G07_07325	DR1240		5	3	3	2	0	NA	NA	NA	NA	NA	0	NA	0	NA	0	NA	0	NA	0	0	0	0	NA	NA	NA	NA	0	0	0	0	NO
DRO_1237	A2G07_07315	DR1242		1	0	2	0	0	NA	NA	NA	NA	NA	0	NA	0	NA	0	NA	0	NA	0	0	0	0	NA	NA	NA	NA	0	0	0	0	NO
DRO_1238	A2G07_07310	DR1243		2	0	4	0	0	NA	NA	NA	NA	NA	0	NA	0	NA	0	NA	0	NA	0	0	0	0	NA	NA	NA	NA	0	0	0	0	NO
DRO_1239	A2G07_07305	DR1244		1	0	4	0	0	NA	NA	NA	NA	NA	0	NA	0	NA	0	NA	0	NA	0	0	0	0	NA	NA	NA	NA	0	0	0	0	NO
DRO_1240	A2G07_07300	DR1245		2	0	1	0	0	NA	NA	NA	NA	NA	0	NA	0	NA	0	NA	0	NA	0	0	0	0	NA	NA	NA	NA	0	0	0	0	NO
DRO_1241	A2G07_07295	DR1246		4	0	4	0	0	NA	NA	NA	NA	NA	0	NA	0	NA	0	NA	0	NA	0	0	0	0	NA	NA	NA	NA	0	0	0	0	NO
DRO_1242	A2G07_07290	DR1247		4	0	5	0	0	NA	NA	NA	NA	NA	0	NA	0	NA	0	NA	0	NA	0	0	0	0	NA	NA	NA	NA	0	0	0	0	NO
DRO_1243	A2G07_07285	DR1248		4	0	4	0	0	NA	NA	NA	NA	NA	0	NA	0	NA	0	NA	0	NA	0	0	0	0	NA	NA	NA	NA	0	0	0	0	NO
DRO_1244	A2G07_07280	DR1249		4	3	3	3	0	NA	NA	NA	NA	NA	0	NA	0	NA	0	NA	0	NA	0	0	0	0	NA	NA	NA	NA	0	0	0	0	NO
DRO_1245	A2G07_07275	DR1250		0	0	0	0	0	NA	NA	NA	NA	NA	0	NA	0	NA	0	NA	0	NA	0	0	0	0	NA	NA	NA	NA	0	0	0	0	NO
DRO_1246	A2G07_07265	DR1252		2	0	2	0	0	NA	NA	NA	NA	NA	0	NA	0	NA	0	NA	0	NA	0	0	0	0	NA	NA	NA	NA	0	0	0	0	NO
DRO_1247	A2G07_07260	DR1253		2	1	1	0	0	NA	NA	NA	NA	NA	0	NA	0	NA	0	NA	0	NA	0	0	0	0	NA	NA	NA	NA	0	0	0	0	NO
DRO_1248	A2G07_07255	DR1254		0	0	0	0	0	NA	NA	NA	NA	NA	0	NA	0	NA	0	NA	0	NA	0	0	0	0	NA	NA	NA	NA	0	0	0	0	NO
DRO_1249	A2G07_07250	DR1255		0	0	0	0	0	NA	NA	NA	NA	NA	0	NA	0	NA	0	NA	0	NA	0	0	0	0	NA	NA	NA	NA	0	0	0	0	NO
DRO_1250	A2G07_07245	DR1256		0	0	1	1	0	NA	NA	NA	NA	NA	0	GCCCGTGCGGGCGGTTGAGGCCCGAGGCGTAGAC	0	NA	0	NA	0	NA	1	0	0	0	NA	NA	NA	NA	0	0	0	0	YES
DRO_1251	A2G07_07240	DR1257		5	3	3	2	0	NA	NA	NA	NA	NA	0	NA	0	NA	0	NA	0	NA	0	0	0	0	NA	NA	NA	NA	0	0	0	0	NO
DRO_1252	A2G07_07235	DR1258		1	0	1	0	0	NA	NA	NA	NA	NA	0	NA	0	NA	0	NA	0	NA	0	0	0	0	NA	NA	NA	NA	0	0	0	0	NO
DRO_1253	A2G07_07230	DR1260		2	0	1	0	0	NA	NA	NA	NA	NA	0	NA	0	NA	0	NA	0	NA	0	0	0	0	NA	NA	NA	NA	0	0	0	0	NO
DRO_1254	A2G07_07225	DR1261		4	2	5	3	0	NA	NA	NA	NA	NA	0	NA	0	NA	0	NA	0	NA	0	0	0	0	NA	NA	NA	NA	0	0	0	0	NO
DRO_1255	A2G07_07220	DR1262	DR1262	3	1	3	2	0	NA	NA	NA	NA	NA	0	NA	0	NA	0	NA	0	NA	0	0	0	0	NA	NA	NA	NA	0	0	0	0	NO
DRO_1256	A2G07_07215	DR1263		3	0	1	0	0	NA	NA	NA	NA	NA	0	NA	0	NA	0	NA	0	NA	0	0	0	0	NA	NA	NA	NA	0	0	0	0	NO
DRO_1257	A2G07_07200	DR1265		0	0	2	0	0	NA	NA	NA	NA	NA	0	NA	0	NA	0	NA	0	NA	0	0	0	0	NA	NA	NA	NA	0	0	0	0	NO
DRO_1258	A2G07_07195	DR1266		0	0	0	0	0	NA	NA	NA	NA	NA	0	NA	0	NA	0	NA	0	NA	0	0	0	0	NA	NA	NA	NA	0	0	0	0	NO
DRO_1259	A2G07_07190	DR1267		0	0	0	0	0	NA	NA	NA	NA	NA	0	NA	0	NA	0	NA	0	NA	0	0	0	0	NA	NA	NA	NA	0	0	0	0	NO
DRO_1260	A2G07_07185	DR1268		0	0	0	0	0	NA	NA	NA	NA	NA	0	NA	0	NA	0	NA	0	NA	0	0	0	0	NA	NA	NA	NA	0	0	0	0	NO
DRO_1261	A2G07_07180	DR1269		1	0	1	0	0	NA	NA	NA	NA	NA	0	NA	0	NA	0	NA	0	NA	0	0	0	0	NA	NA	NA	NA	0	0	0	0	NO
DRO_1262	A2G07_07175	DR1270		1	0	2	0	0	NA	NA	NA	NA	NA	0	NA	0	NA	0	NA	0	NA	0	0	0	0	NA	NA	NA	NA	0	0	0	0	NO
DRO_1263	A2G07_07170	DRA1_11291		0	0	3	0	0	NA	NA	NA	NA	NA	0	NA	0	NA	0	NA	0	NA	0	0	0	0	NA	NA	NA	NA	0	0	0	0	NO
DRO_1264	A2G07_07165	DR1271		2	0	3	0	0	NA	NA	NA	NA	NA	0	NA	0	NA	0	NA	0	NA	0	0	0	0	NA	NA	NA	NA	0	0	0	0	NO
DRO_1265	A2G07_07160	DR1272		0	0	0	0	0	NA	NA	NA	NA	NA	0	NA	0	NA	0	NA	0	NA	0	0	0	0	NA	NA	NA	NA	0	0	0	0	NO
DRO_1266	A2G07_07155	DR1273		2	1	2	1	0	NA	NA	NA	NA	NA	0	NA	0	NA	0	NA	0	NA	0	0	0	0	NA	NA	NA	NA	0	0	0	0	NO
DRO_1267	A2G07_07150	DR1274		2	1	3	2	0	NA	NA	NA	NA	NA	0	NA	0	NA	0	NA	0	NA	0	0	0	0	NA	NA	NA	NA	0	0	0	0	NO
DRO_1268	A2G07_07145	DR1275		1	0	2	0	0	NA	NA	NA	NA	NA	0	NA	0	NA	0	NA	0	NA	0	0	0	0	NA	NA	NA	NA	0	0	0	0	NO
DRO_1269	A2G07_07140	DR1276		2	1	2	0	0	NA	NA	NA	NA	NA	0	NA	0	NA	0	NA	0	NA	0	0	0	0	NA	NA	NA	NA	0	0	0	0	NO
DRO_1270	A2G07_07135	DR1277		0	0	0	0	0	NA	NA	NA	NA	NA	0	NA	0	NA	0	NA	0	NA	0	0	0	0	NA	NA	NA	NA	0	0	0	0	NO
DRO_1271	A2G07_07130	DR1278		0	0	0	0	0	NA	NA	NA	NA	NA	0	NA	0	NA	0	NA	0	NA	0	0	0	0	NA	NA	NA	NA	0	0	0	0	NO
DRO_1272	A2G07_07125	DR1279		2	0	3	2	0	NA	NA	NA	NA	NA	0	NA	0	NA	0	NA	0	NA	0	0	0	0	NA	NA	NA	NA	0	0	0	0	NO
DRO_1273	A2G07_07120	DR1280		0	0	0	0	0	NA	NA	NA	NA	NA	0	NA	0	NA	0	NA	0	NA	0	0	0	0	NA	NA	NA	NA	0	0	0	0	NO
DRO_1274	A2G07_07115	DR1281		0	0	0	0	0	NA	NA	NA	NA	NA	0	NA	0	NA	0	NA	0	NA	0	0	0	0	NA	NA	NA	NA	0	0	0	0	NO
DRO_1275	A2G07_07110	DR1282		0	0	0	0	0	NA	NA	NA	NA	NA	0	NA	0	NA	0	NA	0	NA	0	0	0	0	NA	NA	NA	NA	0	0	0	0	NO
DRO_1276	A2G07_07105	DR1283		1	0	0	0	0	NA	NA	NA	NA	NA	0	NA	0	NA	0	NA	0	NA	0	0	0	0	NA	NA	NA	NA	0	0	0	0	NO
DRO_1277	A2G07_07100	DR1284		0	0	0	0	0	NA	NA	NA	NA	NA	0	NA	0	NA	0	NA	0	NA	0	0	0	0	NA	NA	NA	NA	0	0	0	0	NO
DRO_1278	A2G07_07095	DR1285		2	0	3	0	0	NA	NA	NA	NA	NA	0	NA	0	NA	0	NA	0	NA	0	0	0	0	NA	NA	NA	NA	0	0	0	0	NO
DRO_1279	A2G07_07090	DR1287		0	0	4	2	0	NA	NA	NA	NA	NA	0	NA	0	NA	0	NA	0	NA	0	0	0	0	NA	NA	NA	NA	0	0	0	0	NO
DRO_1280	A2G07_07085	DR1289	DR1289, recQ	1	1	5	3	0	NA	NA	NA	NA	NA	0	CGGGGGCCTCCATGATTCTGCCCACAACGTAAAC	0	GTTTACGTTGTGGGCAGAAT	0	NA	0	TTTACGTTGTGGGCAGAAT|ATTCTGCCCACAACGTAAA	1	1	0	2	NA	NA	NA	NA	0	0	0	0	YES
DRO_1281	A2G07_07080	DR1290		3	0	1	0	0	NA	NA	NA	NA	NA	0	CGGGGGCCTCCATGATTCTGCCCACAACGTAAAC	0	GTTTACGTTGTGGGCAGAAT	0	NA	0	TTTACGTTGTGGGCAGAAT|ATTCTGCCCACAACGTAAA	1	1	0	2	NA	NA	NA	NA	0	0	0	0	YES
DRO_1282	A2G07_07075	DR1291		0	0	0	0	0	NA	NA	NA	NA	NA	0	NA	0	NA	0	NA	0	NA	0	0	0	0	NA	NA	NA	NA	0	0	0	0	NO
DRO_1283	A2G07_07070	DR1292		0	0	3	2	0	NA	NA	NA	NA	NA	0	NA	0	NA	0	NA	0	NA	0	0	0	0	NA	NA	NA	NA	0	0	0	0	NO
DRO_1284	A2G07_07065	DR1293		0	0	1	1	0	NA	NA	NA	NA	NA	0	NA	0	NA	0	NA	0	NA	0	0	0	0	NA	NA	NA	NA	0	0	0	0	NO
DRO_1285	A2G07_07060	DR1294		5	0	4	0	1	FinalPeaks_77	FinalPeaks_77	DRO_	1304951	1305351	0	NA	0	NA	0	NA	0	NA	0	0	0	0	NA	NA	NA	NA	0	0	0	0	NO
DRO_1286	A2G07_07055	DR1295		2	1	2	1	1	FinalPeaks_77	FinalPeaks_77	DRO_	1304951	1305351	0	NA	0	NA	0	NA	0	NA	0	0	0	0	NA	NA	NA	NA	0	0	0	0	NO
DRO_1287	A2G07_03340	DRC0033		1	0	3	3	1	FinalPeaks_78	FinalPeaks_78	DRO_	1306051	1306551	1	GACTTTTTATAAAAAATATGTAAATAGCATAGTA	1	TACTATGCTATTTACATATT	0	NA	1	ACTATGCTATTTACATATT	1	1	0	2	NA	NA	NA	NA	0	0	0	0	YES
DRO_1288	A2G07_07040	DR1297		0	0	4	2	1	FinalPeaks_79	FinalPeaks_79	DRO_	1306751	1307301	1	AAGAATTGGCTTTAATTTGTTTAGGAGCGTAACA	1	TGTTACGCTCCTAAACAAAT	0	NA	1	ATTTGTTTAGGAGCGTAAC	1	1	0	2	NA	NA	NA	NA	0	0	0	0	YES
DRO_1289	A2G07_07035	DR1298		1	0	1	1	1	FinalPeaks_80	FinalPeaks_80	DRO_	1308101	1308401	0	NA	0	NA	0	NA	0	NA	0	0	0	0	NA	NA	NA	NA	0	0	0	0	NO
DRO_1290	A2G07_07030	DR1299		2	0	1	0	0	NA	NA	NA	NA	NA	0	NA	0	NA	0	NA	0	NA	0	0	0	0	NA	NA	NA	NA	0	0	0	0	NO
DRO_1291	A2G07_07025	DR1300		0	0	0	0	0	NA	NA	NA	NA	NA	0	NA	0	NA	0	NA	0	NA	0	0	0	0	NA	NA	NA	NA	0	0	0	0	NO
DRO_1292	A2G07_07020	DR1301		0	0	2	2	0	NA	NA	NA	NA	NA	0	NA	0	NA	0	NA	0	NA	0	0	0	0	NA	NA	NA	NA	0	0	0	0	NO
DRO_1293	A2G07_07015	DR1302		0	0	0	0	0	NA	NA	NA	NA	NA	0	NA	0	NA	0	NA	0	NA	0	0	0	0	NA	NA	NA	NA	0	0	0	0	NO
DRO_1294	A2G07_07010	DR1303		0	0	0	0	0	NA	NA	NA	NA	NA	0	NA	0	NA	0	NA	0	NA	0	0	0	0	NA	NA	NA	NA	0	0	0	0	NO
DRO_1295	A2G07_07005	DR1304		1	0	0	0	0	NA	NA	NA	NA	NA	0	NA	0	NA	0	NA	0	NA	0	0	0	0	NA	NA	NA	NA	0	0	0	0	NO
DRO_1296	A2G07_07000	DR1305		1	0	1	0	0	NA	NA	NA	NA	NA	0	NA	0	NA	0	NA	0	NA	0	0	0	0	NA	NA	NA	NA	0	0	0	0	NO
DRO_1297	A2G07_06995	DR1306		2	1	0	0	0	NA	NA	NA	NA	NA	0	NA	0	NA	0	NA	0	NA	0	0	0	0	NA	NA	NA	NA	0	0	0	0	NO
DRO_1298	A2G07_06990	DR1307		0	0	1	1	0	NA	NA	NA	NA	NA	0	NA	0	NA	0	NA	0	NA	0	0	0	0	NA	NA	NA	NA	0	0	0	0	NO
DRO_1299	A2G07_06985	DR1308		2	1	5	3	0	NA	NA	NA	NA	NA	0	NA	0	NA	0	NA	0	NA	0	0	0	0	NA	NA	NA	NA	0	0	0	0	NO
DRO_1300	A2G07_06980	DR1309		3	0	1	0	1	FinalPeaks_81	FinalPeaks_81	DRO_	1319801	1320001	0	NA	0	NA	0	NA	0	NA	0	0	0	0	NA	NA	NA	NA	0	0	0	0	NO
DRO_1301	A2G07_06975	DR1310		0	0	0	0	1	FinalPeaks_81	FinalPeaks_81	DRO_	1319801	1320001	0	NA	0	NA	0	NA	0	NA	0	0	0	0	NA	NA	NA	NA	0	0	0	0	NO
DRO_1302	A2G07_06965	DR1311		2	1	2	1	0	NA	NA	NA	NA	NA	0	NA	0	NA	0	NA	0	NA	0	0	0	0	NA	NA	NA	NA	0	0	0	0	NO
DRO_1303	A2G07_06960	DR1312		0	0	1	1	0	NA	NA	NA	NA	NA	0	NA	0	NA	0	NA	0	NA	0	0	0	0	NA	NA	NA	NA	0	0	0	0	NO
DRO_1304	A2G07_06955	DR1313		1	1	1	1	1	FinalPeaks_82	FinalPeaks_82	DRO_	1323101	1323251	0	NA	0	NA	0	NA	0	NA	0	0	0	0	NA	NA	NA	NA	0	0	0	0	NO
DRO_1305	A2G07_06950	DR1314		5	3	5	3	1	FinalPeaks_82	FinalPeaks_82	DRO_	1323101	1323251	0	NA	0	NA	0	NA	0	NA	0	0	0	0	NA	NA	NA	NA	0	0	0	0	NO
DRO_1306	A2G07_06945	DR1315		2	0	2	1	0	NA	NA	NA	NA	NA	0	TCGACGGGTCATAACTTCCTCCCAGAAAGGAAAA	0	NA	0	NA	0	NA	1	0	0	0	NA	NA	NA	NA	0	0	0	0	YES
DRO_1307	A2G07_06940	DR1316		0	0	0	0	0	NA	NA	NA	NA	NA	0	NA	0	NA	0	NA	0	NA	0	0	0	0	NA	NA	NA	NA	0	0	0	0	NO
DRO_1308	A2G07_06935			3	1	3	2	0	NA	NA	NA	NA	NA	0	NA	0	NA	0	NA	0	NA	0	0	0	0	NA	NA	NA	NA	0	0	0	0	NO
DRO_1309	A2G07_06930	DR1318		2	0	3	1	0	NA	NA	NA	NA	NA	0	NA	0	NA	0	NA	0	NA	0	0	0	0	NA	NA	NA	NA	0	0	0	0	NO
DRO_1310	A2G07_06925	DR1319		3	3	4	3	0	NA	NA	NA	NA	NA	0	NA	0	NA	0	NA	0	NA	0	0	0	0	NA	NA	NA	NA	0	0	0	0	NO
DRO_1311	A2G07_06920	DR1320		2	0	1	0	0	NA	NA	NA	NA	NA	0	NA	0	NA	0	NA	0	NA	0	0	0	0	NA	NA	NA	NA	0	0	0	0	NO
DRO_1312	A2G07_06915	DR1321		4	0	3	0	0	NA	NA	NA	NA	NA	0	NA	0	NA	0	NA	0	NA	0	0	0	0	NA	NA	NA	NA	0	0	0	0	NO
DRO_1313	A2G07_06910	DR1322		0	0	1	0	0	NA	NA	NA	NA	NA	0	NA	0	NA	0	NA	0	NA	0	0	0	0	NA	NA	NA	NA	0	0	0	0	NO
DRO_1314	A2G07_06905	DR1323		3	0	4	0	0	NA	NA	NA	NA	NA	0	NA	0	NA	0	NA	0	NA	0	0	0	0	NA	NA	NA	NA	0	0	0	0	NO
DRO_1315	A2G07_06900	DR1324		3	0	4	0	0	NA	NA	NA	NA	NA	0	NA	0	NA	0	NA	0	NA	0	0	0	0	NA	NA	NA	NA	0	0	0	0	NO
DRO_1316	A2G07_06895	DR1325		5	0	5	0	0	NA	NA	NA	NA	NA	0	NA	0	NA	0	NA	0	NA	0	0	0	0	NA	NA	NA	NA	0	0	0	0	NO
DRO_1317	A2G07_06890	DR1326		4	0	5	0	0	NA	NA	NA	NA	NA	0	NA	0	NA	0	NA	0	NA	0	0	0	0	NA	NA	NA	NA	0	0	0	0	NO
DRO_1318	A2G07_06885	DR1327		0	0	0	0	0	NA	NA	NA	NA	NA	0	NA	0	NA	0	NA	0	NA	0	0	0	0	NA	NA	NA	NA	0	0	0	0	NO
DRO_1319	A2G07_06880	DR1328		0	0	0	0	0	NA	NA	NA	NA	NA	0	NA	0	NA	0	NA	0	NA	0	0	0	0	NA	NA	NA	NA	0	0	0	0	NO
DRO_1320	A2G07_06875	DR1329		0	0	0	0	0	NA	NA	NA	NA	NA	0	NA	0	NA	0	NA	0	NA	0	0	0	0	NA	NA	NA	NA	0	0	0	0	NO
DRO_1321	A2G07_06870	DR1330		0	0	1	1	0	NA	NA	NA	NA	NA	0	NA	0	NA	0	NA	0	NA	0	0	0	0	NA	NA	NA	NA	0	0	0	0	NO
DRO_1322	A2G07_06865	DR1331		1	0	3	2	0	NA	NA	NA	NA	NA	0	NA	0	NA	0	NA	0	NA	0	0	0	0	NA	NA	NA	NA	0	0	0	0	NO
DRO_1323	A2G07_06860	DR1333		1	0	1	0	0	NA	NA	NA	NA	NA	0	NA	0	NA	0	NA	0	NA	0	0	0	0	NA	NA	NA	NA	0	0	0	0	NO
DRO_1324	A2G07_06855	DR1335		2	0	2	0	0	NA	NA	NA	NA	NA	0	NA	0	NA	0	NA	0	NA	0	0	0	0	NA	NA	NA	NA	0	0	0	0	NO
DRO_1325	A2G07_06850	DR1336		1	0	1	0	0	NA	NA	NA	NA	NA	0	NA	0	NA	0	NA	0	NA	0	0	0	0	NA	NA	NA	NA	0	0	0	0	NO
DRO_1326	A2G07_06845	DR1337		0	0	2	2	0	NA	NA	NA	NA	NA	0	NA	0	NA	0	NA	0	NA	0	0	0	0	NA	NA	NA	NA	0	0	0	0	NO
DRO_1327	A2G07_06840	DR1338		0	0	2	2	0	NA	NA	NA	NA	NA	0	NA	0	NA	0	NA	0	NA	0	0	0	0	NA	NA	NA	NA	0	0	0	0	NO
DRO_1328	A2G07_06835	DR1339		3	0	1	0	0	NA	NA	NA	NA	NA	0	NA	0	NA	0	NA	0	NA	0	0	0	0	NA	NA	NA	NA	0	0	0	0	NO
DRO_1329	A2G07_06830	DR1340		3	0	2	0	0	NA	NA	NA	NA	NA	0	NA	0	NA	0	NA	0	NA	0	0	0	0	NA	NA	NA	NA	0	0	0	0	NO
DRO_1330	A2G07_06825	DR1341		2	0	2	0	0	NA	NA	NA	NA	NA	0	NA	0	NA	0	NA	0	NA	0	0	0	0	NA	NA	NA	NA	0	0	0	0	NO
DRO_1331	A2G07_06820	DR1342		2	0	2	0	0	NA	NA	NA	NA	NA	0	NA	0	NA	0	NA	0	NA	0	0	0	0	NA	NA	NA	NA	0	0	0	0	NO
DRO_1332	A2G07_06815	DR1343		2	0	2	0	0	NA	NA	NA	NA	NA	0	NA	0	NA	0	NA	0	NA	0	0	0	0	NA	NA	NA	NA	0	0	0	0	NO
DRO_1333	A2G07_06810	DR1344		2	0	2	0	0	NA	NA	NA	NA	NA	0	NA	0	NA	0	NA	0	NA	0	0	0	0	NA	NA	NA	NA	0	0	0	0	NO
DRO_1334	A2G07_06805	DR1346		2	0	2	0	0	NA	NA	NA	NA	NA	0	NA	0	NA	0	NA	0	NA	0	0	0	0	NA	NA	NA	NA	0	0	0	0	NO
DRO_1335	A2G07_06800	DR1347		0	0	0	0	0	NA	NA	NA	NA	NA	0	NA	0	NA	0	NA	0	NA	0	0	0	0	NA	NA	NA	NA	0	0	0	0	NO
DRO_1336	A2G07_06795	DR1348		4	2	2	2	0	NA	NA	NA	NA	NA	0	NA	0	NA	0	NA	0	NA	0	0	0	0	NA	NA	NA	NA	0	0	0	0	NO
DRO_1337	A2G07_06790	DR1349		1	0	2	0	0	NA	NA	NA	NA	NA	0	NA	0	NA	0	NA	0	NA	0	0	0	0	NA	NA	NA	NA	0	0	0	0	NO
DRO_1338	A2G07_06785	DR1350		3	0	1	0	0	NA	NA	NA	NA	NA	0	NA	0	NA	0	NA	0	NA	0	0	0	0	NA	NA	NA	NA	0	0	0	0	NO
DRO_1339	A2G07_06780	DR1351		2	0	2	0	0	NA	NA	NA	NA	NA	0	NA	0	NA	0	NA	0	NA	0	0	0	0	NA	NA	NA	NA	0	0	0	0	NO
DRO_1340	A2G07_06775	DR1352		0	0	1	0	0	NA	NA	NA	NA	NA	0	NA	0	NA	0	NA	0	NA	0	0	0	0	NA	NA	NA	NA	0	0	0	0	NO
DRO_1341	A2G07_06770	DR1353		1	0	0	0	0	NA	NA	NA	NA	NA	0	NA	0	NA	0	NA	0	NA	0	0	0	0	NA	NA	NA	NA	0	0	0	0	NO
DRO_1342	A2G07_06765	DR1354		1	1	3	2	0	NA	NA	NA	NA	NA	0	NA	0	NA	0	NA	0	NA	0	0	0	0	NA	NA	NA	NA	0	0	0	0	NO
DRO_1343				2	1	2	1	0	NA	NA	NA	NA	NA	0	NA	0	NA	0	NA	0	NA	0	0	0	0	NA	NA	NA	NA	0	0	0	0	NO
DRO_1344	A2G07_06760	DR1355		3	2	4	3	0	NA	NA	NA	NA	NA	0	NA	0	NA	0	NA	0	NA	0	0	0	0	NA	NA	NA	NA	0	0	0	0	NO
DRO_1345	A2G07_06755	DR1356		3	0	1	0	0	NA	NA	NA	NA	NA	0	NA	0	NA	0	NA	0	NA	0	0	0	0	NA	NA	NA	NA	0	0	0	0	NO
DRO_1346	A2G07_06750	DR1357		0	0	1	0	0	NA	NA	NA	NA	NA	0	NA	0	NA	0	NA	0	NA	0	0	0	0	NA	NA	NA	NA	0	0	0	0	NO
DRO_1347	A2G07_06745	DR1358		2	0	1	0	0	NA	NA	NA	NA	NA	0	NA	0	NA	0	NA	0	NA	0	0	0	0	NA	NA	NA	NA	0	0	0	0	NO
DRO_1348	A2G07_06740	DR1359		1	0	1	0	0	NA	NA	NA	NA	NA	0	NA	0	NA	0	NA	0	NA	0	0	0	0	NA	NA	NA	NA	0	0	0	0	NO
DRO_1349	A2G07_06735	DR1360		1	0	0	0	0	NA	NA	NA	NA	NA	0	NA	0	NA	0	NA	0	NA	0	0	0	0	NA	NA	NA	NA	0	0	0	0	NO
DRO_1350	A2G07_06730	DR1361		0	0	0	0	0	NA	NA	NA	NA	NA	0	NA	0	NA	0	NA	0	NA	0	0	0	0	NA	NA	NA	NA	0	0	0	0	NO
DRO_1351	A2G07_06725	DR1362		0	0	0	0	0	NA	NA	NA	NA	NA	0	NA	0	NA	0	NA	0	NA	0	0	0	0	NA	NA	NA	NA	0	0	0	0	NO
DRO_1352	A2G07_06720	DR1363		0	0	0	0	0	NA	NA	NA	NA	NA	0	NA	0	NA	0	NA	0	NA	0	0	0	0	NA	NA	NA	NA	0	0	0	0	NO
DRO_1353	A2G07_06715	DR1364		2	0	4	0	0	NA	NA	NA	NA	NA	0	NA	0	NA	0	NA	0	NA	0	0	0	0	NA	NA	NA	NA	0	0	0	0	NO
DRO_1354	A2G07_06710	DR1365		0	0	1	0	0	NA	NA	NA	NA	NA	0	NA	0	NA	0	NA	0	NA	0	0	0	0	NA	NA	NA	NA	0	0	0	0	NO
DRO_1355	A2G07_06705	DR1366		2	2	3	2	0	NA	NA	NA	NA	NA	0	NA	0	NA	0	NA	0	NA	0	0	0	0	NA	NA	NA	NA	0	0	0	0	NO
DRO_1356	A2G07_06700	DR1367		2	2	2	2	0	NA	NA	NA	NA	NA	0	NA	0	NA	0	NA	0	NA	0	0	0	0	NA	NA	NA	NA	0	0	0	0	NO
DRO_1357	A2G07_06695	DR1368		3	0	2	0	0	NA	NA	NA	NA	NA	0	NA	0	NA	0	NA	0	NA	0	0	0	0	NA	NA	NA	NA	0	0	0	0	NO
DRO_1358	A2G07_06690	DR1369		3	0	2	0	0	NA	NA	NA	NA	NA	0	NA	0	NA	0	NA	0	NA	0	0	0	0	NA	NA	NA	NA	0	0	0	0	NO
DRO_1359	A2G07_06685	DR1370		2	2	3	3	0	NA	NA	NA	NA	NA	0	NA	0	NA	0	NA	0	NA	0	0	0	0	NA	NA	NA	NA	0	0	0	0	NO
DRO_1360	A2G07_06680	DR1371		1	1	1	1	0	NA	NA	NA	NA	NA	0	GCTTTTTAGAAAAATTTATATTAAAAAAGGAAAG	0	CTTTCCTTTTTTAATATAAA	0	NA	0	NA	1	1	0	0	NA	NA	NA	NA	0	0	0	0	YES
DRO_1361	A2G07_06675	DR1372		0	0	0	0	0	NA	NA	NA	NA	NA	0	GCTTTTTAGAAAAATTTATATTAAAAAAGGAAAG	0	CTTTCCTTTTTTAATATAAA	0	NA	0	NA	1	1	0	0	NA	NA	NA	NA	0	0	0	0	YES
DRO_1362	A2G07_06670	DR1373		0	0	1	0	0	NA	NA	NA	NA	NA	0	NA	0	NA	0	NA	0	NA	0	0	0	0	NA	NA	NA	NA	0	0	0	0	NO
DRO_1363	A2G07_06665	DR1374		0	0	2	0	0	NA	NA	NA	NA	NA	0	NA	0	NA	0	NA	0	NA	0	0	0	0	NA	NA	NA	NA	0	0	0	0	NO
DRO_1364	A2G07_06660	DR1375		1	0	5	3	0	NA	NA	NA	NA	NA	0	NA	0	NA	0	NA	0	NA	0	0	0	0	NA	NA	NA	NA	0	0	0	0	NO
DRO_1365	A2G07_06655	DR1376		1	0	1	0	0	NA	NA	NA	NA	NA	0	NA	0	NA	0	NA	0	NA	0	0	0	0	NA	NA	NA	NA	0	0	0	0	NO
DRO_1366	A2G07_06650	DR1377		0	0	1	0	0	NA	NA	NA	NA	NA	0	NA	0	NA	0	NA	0	NA	0	0	0	0	NA	NA	NA	NA	0	0	0	0	NO
DRO_1367	A2G07_06645	DR1378		2	2	4	3	0	NA	NA	NA	NA	NA	0	NA	0	NA	0	NA	0	NA	0	0	0	0	NA	NA	NA	NA	0	0	0	0	NO
DRO_1368	A2G07_06640	DR1379		4	0	5	0	0	NA	NA	NA	NA	NA	0	NA	0	NA	0	NA	0	NA	0	0	0	0	NA	NA	NA	NA	0	0	0	0	NO
DRO_1369	A2G07_06635	DR1380		1	0	1	0	0	NA	NA	NA	NA	NA	0	NA	0	NA	0	NA	0	NA	0	0	0	0	NA	NA	NA	NA	0	0	0	0	NO
DRO_1370	A2G07_06630	DR1383		3	0	4	0	0	NA	NA	NA	NA	NA	0	NA	0	NA	0	NA	0	NA	0	0	0	0	NA	NA	NA	NA	0	0	0	0	NO
DRO_1371	A2G07_06625	DR1384		4	0	4	0	0	NA	NA	NA	NA	NA	0	NA	0	NA	0	NA	0	NA	0	0	0	0	NA	NA	NA	NA	0	0	0	0	NO
DRO_1372	A2G07_06620	DR1385		3	1	3	2	0	NA	NA	NA	NA	NA	0	NA	0	NA	0	NA	0	NA	0	0	0	0	NA	NA	NA	NA	0	0	0	0	NO
DRO_1373	A2G07_06615	DR1386		2	0	4	0	0	NA	NA	NA	NA	NA	0	NA	0	NA	0	NA	0	NA	0	0	0	0	NA	NA	NA	NA	0	0	0	0	NO
DRO_1374	A2G07_06610	DR1387		4	0	4	0	0	NA	NA	NA	NA	NA	0	NA	0	NA	0	NA	0	NA	0	0	0	0	NA	NA	NA	NA	0	0	0	0	NO
DRO_1375	A2G07_06605	DR1388		1	0	0	0	0	NA	NA	NA	NA	NA	0	NA	0	NA	0	NA	0	NA	0	0	0	0	NA	NA	NA	NA	0	0	0	0	NO
DRO_1376	A2G07_06600	DR1389		0	0	0	0	0	NA	NA	NA	NA	NA	0	NA	0	NA	0	NA	0	NA	0	0	0	0	NA	NA	NA	NA	0	0	0	0	NO
DRO_1377	A2G07_06595	DR1390		0	0	0	0	0	NA	NA	NA	NA	NA	0	NA	0	NA	0	NA	0	NA	0	0	0	0	NA	NA	NA	NA	0	0	0	0	NO
DRO_1378	A2G07_06590	DR1391		2	0	1	0	0	NA	NA	NA	NA	NA	0	NA	0	NA	0	NA	0	NA	0	0	0	0	NA	NA	NA	NA	0	0	0	0	NO
DRO_1379	A2G07_06585	DR1392		2	0	3	0	0	NA	NA	NA	NA	NA	0	NA	0	NA	0	NA	0	NA	0	0	0	0	NA	NA	NA	NA	0	0	0	0	NO
DRO_1380	A2G07_06580	DR1393		3	0	4	0	0	NA	NA	NA	NA	NA	0	NA	0	NA	0	NA	0	NA	0	0	0	0	NA	NA	NA	NA	0	0	0	0	NO
DRO_1381	A2G07_06575	DR1394		3	0	4	0	0	NA	NA	NA	NA	NA	0	NA	0	NA	0	NA	0	NA	0	0	0	0	NA	NA	NA	NA	0	0	0	0	NO
DRO_1382	A2G07_06570	DR1395		0	0	0	0	0	NA	NA	NA	NA	NA	0	NA	0	NA	0	NA	0	NA	0	0	0	0	NA	NA	NA	NA	0	0	0	0	NO
DRO_1383	A2G07_06565	DR1396		0	0	0	0	0	NA	NA	NA	NA	NA	0	NA	0	NA	0	NA	0	NA	0	0	0	0	NA	NA	NA	NA	0	0	0	0	NO
DRO_1384	A2G07_06560	DR1397		0	0	0	0	0	NA	NA	NA	NA	NA	0	NA	0	NA	0	NA	0	NA	0	0	0	0	NA	NA	NA	NA	0	0	0	0	NO
DRO_1385	A2G07_06555	DR1398		5	0	5	0	0	NA	NA	NA	NA	NA	0	NA	0	NA	0	NA	0	NA	0	0	0	0	NA	NA	NA	NA	0	0	0	0	NO
DRO_1386	A2G07_06550	DR1399		5	0	5	0	0	NA	NA	NA	NA	NA	0	GAGCCGTCGGGCTGGGTCTGGTAGAGGCGGACCG	0	NA	0	NA	0	NA	1	0	0	0	NA	NA	NA	NA	0	0	0	0	YES
DRO_1387	A2G07_06545	DR1400		3	0	2	0	0	NA	NA	NA	NA	NA	0	NA	0	NA	0	NA	0	NA	0	0	0	0	NA	NA	NA	NA	0	0	0	0	NO
DRO_1388	A2G07_06540	DR1401		1	0	0	0	0	NA	NA	NA	NA	NA	0	NA	0	NA	0	NA	0	NA	0	0	0	0	NA	NA	NA	NA	0	0	0	0	NO
DRO_1389	A2G07_06535	DR1402		1	0	1	0	0	NA	NA	NA	NA	NA	0	NA	0	NA	0	NA	0	NA	0	0	0	0	NA	NA	NA	NA	0	0	0	0	NO
DRO_1390	A2G07_06530	DR1403		3	0	5	0	0	NA	NA	NA	NA	NA	0	NA	0	NA	0	NA	0	NA	0	0	0	0	NA	NA	NA	NA	0	0	0	0	NO
DRO_1391	A2G07_06525	DR1405		0	0	0	0	0	NA	NA	NA	NA	NA	0	NA	0	NA	0	NA	0	NA	0	0	0	0	NA	NA	NA	NA	0	0	0	0	NO
DRO_1392	A2G07_06520	DR1406		1	0	2	2	0	NA	NA	NA	NA	NA	0	NA	0	NA	0	NA	0	NA	0	0	0	0	NA	NA	NA	NA	0	0	0	0	NO
DRO_1393	A2G07_06515	DR1407		2	1	1	0	0	NA	NA	NA	NA	NA	0	NA	0	NA	0	NA	0	NA	0	0	0	0	NA	NA	NA	NA	0	0	0	0	NO
DRO_1394	A2G07_06510	DR1409		1	0	4	0	0	NA	NA	NA	NA	NA	0	NA	0	NA	0	NA	0	NA	0	0	0	0	NA	NA	NA	NA	0	0	0	0	NO
DRO_1395	A2G07_06505	DR1410		2	0	2	0	0	NA	NA	NA	NA	NA	0	NA	0	NA	0	NA	0	NA	0	0	0	0	NA	NA	NA	NA	0	0	0	0	NO
DRO_1396	A2G07_06500	DR1411		1	0	1	0	0	NA	NA	NA	NA	NA	0	NA	0	NA	0	NA	0	NA	0	0	0	0	NA	NA	NA	NA	0	0	0	0	NO
DRO_1397	A2G07_06495	DR1413		0	0	1	0	0	NA	NA	NA	NA	NA	0	NA	0	NA	0	NA	0	NA	0	0	0	0	NA	NA	NA	NA	0	0	0	0	NO
DRO_1398	A2G07_06490	DR1414		0	0	0	0	0	NA	NA	NA	NA	NA	0	NA	0	NA	0	NA	0	NA	0	0	0	0	NA	NA	NA	NA	0	0	0	0	NO
DRO_1399	A2G07_06485	DR1415		1	0	2	0	0	NA	NA	NA	NA	NA	0	NA	0	NA	0	NA	0	NA	0	0	0	0	NA	NA	NA	NA	0	0	0	0	NO
DRO_1400	A2G07_06480	DR1416		0	0	2	0	0	NA	NA	NA	NA	NA	0	NA	0	NA	0	NA	0	NA	0	0	0	0	NA	NA	NA	NA	0	0	0	0	NO
DRO_1401	A2G07_06475	DR1417		0	0	0	0	0	NA	NA	NA	NA	NA	0	NA	0	NA	0	NA	0	NA	0	0	0	0	NA	NA	NA	NA	0	0	0	0	NO
DRO_1402	A2G07_06470	DR1417		1	0	1	0	0	NA	NA	NA	NA	NA	0	NA	0	NA	0	NA	0	NA	0	0	0	0	NA	NA	NA	NA	0	0	0	0	NO
DRO_1403	A2G07_06465	DR1418		1	0	1	0	0	NA	NA	NA	NA	NA	0	NA	0	NA	0	NA	0	NA	0	0	0	0	NA	NA	NA	NA	0	0	0	0	NO
DRO_1404	A2G07_06460	DR1419		0	0	0	0	0	NA	NA	NA	NA	NA	0	NA	0	NA	0	NA	0	NA	0	0	0	0	NA	NA	NA	NA	0	0	0	0	NO
DRO_1405	A2G07_06455	DR1420		1	0	1	0	0	NA	NA	NA	NA	NA	0	NA	0	NA	0	NA	0	NA	0	0	0	0	NA	NA	NA	NA	0	0	0	0	NO
DRO_1406	A2G07_06450	DR1421		3	0	3	0	0	NA	NA	NA	NA	NA	0	NA	0	NA	0	NA	0	NA	0	0	0	0	NA	NA	NA	NA	0	0	0	0	NO
DRO_1407	A2G07_06445	DR1422		2	0	1	0	0	NA	NA	NA	NA	NA	0	NA	0	NA	0	NA	0	NA	0	0	0	0	NA	NA	NA	NA	0	0	0	0	NO
DRO_1408	A2G07_06440	DR1423		0	0	1	0	0	NA	NA	NA	NA	NA	0	NA	0	NA	0	NA	0	NA	0	0	0	0	NA	NA	NA	NA	0	0	0	0	NO
DRO_1409	A2G07_06435	DR1424		0	0	1	0	0	NA	NA	NA	NA	NA	0	NA	0	NA	0	NA	0	NA	0	0	0	0	NA	NA	NA	NA	0	0	0	0	NO
DRO_1410	A2G07_06430	DR1425		0	0	4	3	0	NA	NA	NA	NA	NA	0	NA	0	NA	0	NA	0	NA	0	0	0	0	NA	NA	NA	NA	0	0	0	0	NO
DRO_1411	A2G07_06425	DR1426		1	0	4	3	0	NA	NA	NA	NA	NA	0	NA	0	NA	0	NA	0	NA	0	0	0	0	NA	NA	NA	NA	0	0	0	0	NO
DRO_1412	A2G07_06420	DR1427		2	0	3	0	0	NA	NA	NA	NA	NA	0	NA	0	NA	0	NA	0	NA	0	0	0	0	NA	NA	NA	NA	0	0	0	0	NO
DRO_1413	A2G07_06415	DR1428		4	0	2	0	0	NA	NA	NA	NA	NA	0	NA	0	NA	0	NA	0	NA	0	0	0	0	NA	NA	NA	NA	0	0	0	0	NO
DRO_1414	A2G07_06410	DR1429		1	0	2	0	0	NA	NA	NA	NA	NA	0	NA	0	NA	0	NA	0	NA	0	0	0	0	NA	NA	NA	NA	0	0	0	0	NO
DRO_1415	A2G07_06405	DR1430		0	0	1	0	0	NA	NA	NA	NA	NA	0	NA	0	NA	0	NA	0	NA	0	0	0	0	NA	NA	NA	NA	0	0	0	0	NO
DRO_1416	A2G07_06400	DR1431		3	0	4	0	0	NA	NA	NA	NA	NA	0	NA	0	NA	0	NA	0	NA	0	0	0	0	NA	NA	NA	NA	0	0	0	0	NO
DRO_1417	A2G07_06395	DR1432		0	0	3	3	0	NA	NA	NA	NA	NA	0	NA	0	NA	0	NA	0	NA	0	0	0	0	NA	NA	NA	NA	0	0	0	0	NO
DRO_1418	A2G07_06390	DR1433		0	0	0	0	0	NA	NA	NA	NA	NA	0	NA	0	NA	0	NA	0	NA	0	0	0	0	NA	NA	NA	NA	0	0	0	0	NO
DRO_1419	A2G07_06385	DR1434		0	0	1	0	0	NA	NA	NA	NA	NA	0	GAGCAGTTCTCCGAATTACGCGTGCGGCGGAACA	0	NA	0	NA	0	ATTACGCGTGCGGCGGAAC|GTTCCGCCGCACGCGTAAT	1	0	0	2	NA	NA	NA	NA	0	0	0	0	YES
DRO_1420	A2G07_06380	DR1435		0	0	0	0	0	NA	NA	NA	NA	NA	0	NA	0	NA	0	NA	0	NA	0	0	0	0	NA	NA	NA	NA	0	0	0	0	NO
DRO_1421	A2G07_06375	DR1436		0	0	0	0	0	NA	NA	NA	NA	NA	0	NA	0	NA	0	NA	0	NA	0	0	0	0	NA	NA	NA	NA	0	0	0	0	NO
DRO_1422	A2G07_06370	DR0562		0	0	2	1	0	NA	NA	NA	NA	NA	0	NA	0	NA	0	NA	0	NA	0	0	0	0	NA	NA	NA	NA	0	0	0	0	NO
DRO_1423	A2G07_06365	DR1438		1	0	1	1	0	NA	NA	NA	NA	NA	0	NA	0	NA	0	NA	0	NA	0	0	0	0	NA	NA	NA	NA	0	0	0	0	NO
DRO_1424	A2G07_06360	DR1439		4	2	4	3	0	NA	NA	NA	NA	NA	0	NA	0	NA	0	NA	0	NA	0	0	0	0	NA	NA	NA	NA	0	0	0	0	NO
DRO_1425	A2G07_06355	DR1440		5	3	5	3	0	NA	NA	NA	NA	NA	0	NA	0	NA	0	NA	0	NA	0	0	0	0	NA	NA	NA	NA	0	0	0	0	NO
DRO_1426	A2G07_06350	DR1441		3	0	1	0	0	NA	NA	NA	NA	NA	0	NA	0	NA	0	NA	0	NA	0	0	0	0	NA	NA	NA	NA	0	0	0	0	NO
DRO_1427	A2G07_06345	DR1442		4	0	2	1	0	NA	NA	NA	NA	NA	0	NA	0	NA	0	NA	0	NA	0	0	0	0	NA	NA	NA	NA	0	0	0	0	NO
DRO_1428	A2G07_06340	DR1443		2	1	3	2	0	NA	NA	NA	NA	NA	0	NA	0	NA	0	NA	0	NA	0	0	0	0	NA	NA	NA	NA	0	0	0	0	NO
DRO_1429	A2G07_06335	DR1444		1	0	3	0	0	NA	NA	NA	NA	NA	0	NA	0	NA	0	NA	0	NA	0	0	0	0	NA	NA	NA	NA	0	0	0	0	NO
DRO_1430	A2G07_06330	DR1445		0	0	0	0	0	NA	NA	NA	NA	NA	0	NA	0	NA	0	NA	0	NA	0	0	0	0	NA	NA	NA	NA	0	0	0	0	NO
DRO_1431	A2G07_06325	DR1446		0	0	0	0	0	NA	NA	NA	NA	NA	0	NA	0	NA	0	NA	0	NA	0	0	0	0	NA	NA	NA	NA	0	0	0	0	NO
DRO_1432	A2G07_06320	DR1447		0	0	0	0	0	NA	NA	NA	NA	NA	0	NA	0	NA	0	NA	0	NA	0	0	0	0	NA	NA	NA	NA	0	0	0	0	NO
DRO_1433	A2G07_06315	DR1449		1	0	2	0	0	NA	NA	NA	NA	NA	0	NA	0	NA	0	NA	0	NA	0	0	0	0	NA	NA	NA	NA	0	0	0	0	NO
DRO_1434	A2G07_06310	DR1450		0	0	0	0	0	NA	NA	NA	NA	NA	0	NA	0	NA	0	NA	0	NA	0	0	0	0	NA	NA	NA	NA	0	0	0	0	NO
DRO_1435	A2G07_06305	DR1451		1	0	1	0	0	NA	NA	NA	NA	NA	0	NA	0	NA	0	NA	0	NA	0	0	0	0	NA	NA	NA	NA	0	0	0	0	NO
DRO_1436	A2G07_06300	DR1452		1	1	0	0	0	NA	NA	NA	NA	NA	0	NA	0	NA	0	NA	0	NA	0	0	0	0	NA	NA	NA	NA	0	0	0	0	NO
DRO_1437	A2G07_03485	DRB0120m		2	2	4	3	0	NA	NA	NA	NA	NA	0	NA	0	NA	0	NA	0	NA	0	0	0	0	NA	NA	NA	NA	0	0	0	0	NO
DRO_1438	A2G07_06290	DR1454		3	2	2	1	0	NA	NA	NA	NA	NA	0	NA	0	NA	0	NA	0	NA	0	0	0	0	NA	NA	NA	NA	0	0	0	0	NO
DRO_1439	A2G07_06285	DR1455		5	3	5	3	0	NA	NA	NA	NA	NA	0	NA	0	NA	0	NA	0	NA	0	0	0	0	NA	NA	NA	NA	0	0	0	0	NO
[truncated: 1,173 more rows]
