# Supplementary material for: Characterization of the Radiation Desiccation Response Regulon of the Radioresistant Bacterium Deinococcus radiodurans by Integrative Genomic Analyses
Source: Cells. 2021 Sep 25;10(10):2536. doi: 10.3390/cells10102536 (PMC8533742; doi:10.3390/cells10102536)
Supplement: Supplementary file 1 [file cells-10-02536-s001.zip › cells-1325232-supplementary publish check/upload/Table S5.xlsx]

## Sheet: Feuil1
Table S5 : Conserved motifs predicted by FIMO. The four position specific scoring matrix (PSSM) from MEME analysis (Figure 1B) were used as inputs for the FIMO program, scanning sequences between -500 and +100 of all annotated CDS for palindromic or non-palindromic motifs with an occurrence of one motif per sequence or any number of repetitions. For a search for palindromic sequences FIMO listed …
Search for non-palindromic sequence, with 0-1 occurrence per sequence			Search for non-palindromic sequence, with any number of repetition			Search for palindromic sequence, with 0-1 occurrence per sequence			Search for non-palindromic sequence, with any number of repetition
Sequence Name	Matched Sequence		Sequence Name	Matched Sequence		Sequence Name	Matched Sequence		Sequence Name	Matched Sequence
DRO_0323	GAATCTTCTTGACAATTCTGCTAAAAACAGAATA		DRO_0323	TATTCTGTTTTTAGCAGAAT		DRO_0099	TTATGTCATTGACATAA		DRO_0003	ATTATGTTTTTGACATAAC
DRO_0898	AACCGTCCGAGTTCATTCTGTAAGAGACGTAATA		DRO_1894	TGTTACGCTGTGAGCGAAAT		DRO_0099	TTATGTCAATGACATAA		DRO_0003	GTTATGTCAAAAACATAAT
DRO_0899	AACCGTCCGAGTTCATTCTGTAAGAGACGTAATA		DRO_0003	GATTATGTTTTTGACATAAC		DRO_0097	TTATGTCATTGACATAA		DRO_0004	ATTATGTTTTTGACATAAC
DRO_0070	ACATCTGCCTCCTCCTTACGTAAATAACATAACA		DRO_0004	GATTATGTTTTTGACATAAC		DRO_0097	TTATGTCAATGACATAA		DRO_0004	GTTATGTCAAAAACATAAT
DRO_0596	AAGCTGTTTCCTTGATTTCGCAAATAGCGTAATA		DRO_1140	TGTTATGTTTTAAGCGTAAA		DRO_0003	TTATGTTTTTGACATAA		DRO_0099	TTTATGTCATTGACATAAT
DRO_0099	AACAAGCAGAGTCAATTATGTCAATGACATAAAA		DRO_2307	TGTTATGCTGCTAGCAGAAA		DRO_0003	TTATGTCAAAAACATAA		DRO_0099	ATTATGTCAATGACATAAA
DRO_0003	TTCCGTGCTGATTTGTTATGTCAAAAACATAATC		DRO_2308	TGTTATGCTGCTAGCAGAAA		DRO_0004	TTATGTTTTTGACATAA		DRO_0097	TTTATGTCATTGACATAAT
DRO_0004	TTCCGTGCTGATTTGTTATGTCAAAAACATAATC		DRO_A0168	GGTTATGCTATTTACATAAC		DRO_0004	TTATGTCAAAAACATAA		DRO_0097	ATTATGTCAATGACATAAA
DRO_1890	AACCAGTCTACCACATTATGTTAATCACGTAATA		DRO_A0167	GGTTATGCTATTTACATAAC		DRO_A0168	TTATGCTATTTACATAA		DRO_0323	ATTCTGTTTTTAGCAGAAT
DRO_1891	AACCAGTCTACCACATTATGTTAATCACGTAATA		DRO_0596	TATTACGCTATTTGCGAAAT		DRO_A0168	TTATGTAAATAGCATAA		DRO_0323	ATTCTGCTAAAAACAGAAT
DRO_1140	AAACCCGCTTTGTTTTTACGCTTAAAACATAACA		DRO_0099	TTTTATGTCATTGACATAAT		DRO_A0167	TTATGCTATTTACATAA		DRO_1880	ATTATGTCATCAGCGTAAT
DRO_C0013	GTTCTTTCGCACGAATTATGTCCAAAGCATACTC		DRO_0097	TTTTATGTCATTGACATAAT		DRO_A0167	TTATGTAAATAGCATAA		DRO_1880	ATTACGCTGATGACATAAT
DRO_C0012	GTTCTTTCGCACGAATTATGTCCAAAGCATACTC		DRO_0421	TTTTATGTCTTGACCGTAAT		DRO_1880	TTATGTCATCAGCGTAA		DRO_1881	ATTATGTCATCAGCGTAAT
DRO_A0342	CCCCTGGCCTTTTTAATCTGTTCAGGGCATAATA		DRO_0422	TTTTATGTCTTGACCGTAAT		DRO_1140	TTACGCTTAAAACATAA		DRO_1881	ATTACGCTGATGACATAAT
DRO_A0343	CCCCTGGCCTTTTTAATCTGTTCAGGGCATAATA		DRO_1754	TTTTACGCTCCTGGCAGAAC		DRO_1880	TTACGCTGATGACATAA		DRO_A0168	GTTATGCTATTTACATAAC
DRO_2229	ACCACGGCGCTTTCATTCCGGTAAAGACAGAATA		DRO_1755	TTTTACGCTCCTGGCAGAAC		DRO_1140	TTATGTTTTAAGCGTAA		DRO_A0168	GTTATGTAAATAGCATAAC
DRO_2230	ACCACGGCGCTTTCATTCCGGTAAAGACAGAATA		DRO_1280	GTTTACGTTGTGGGCAGAAT		DRO_1881	TTATGTCATCAGCGTAA		DRO_A0167	GTTATGCTATTTACATAAC
DRO_1894	CAGCCACCGTCGCCATTTCGCTCACAGCGTAACA		DRO_1281	GTTTACGTTGTGGGCAGAAT		DRO_1881	TTACGCTGATGACATAA		DRO_A0167	GTTATGTAAATAGCATAAC
DRO_2307	GCCCACACTGATGATTTCTGCTAGCAGCATAACA		DRO_A0342	TATTATGCCCTGAACAGATT		DRO_0070	TTATGTTATTTACGTAA		DRO_1140	TTTACGCTTAAAACATAAC
DRO_2308	GCCCACACTGATGATTTCTGCTAGCAGCATAACA		DRO_A0343	TATTATGCCCTGAACAGATT		DRO_0070	TTACGTAAATAACATAA		DRO_1140	GTTATGTTTTAAGCGTAAA
DRO_A0168	ACACGCGAGGAGTGGTTATGTAAATAGCATAACC		DRO_1032	CTTTACGTTCTGAGCGAAAC		DRO_2249	TTACGCTGTGGGCGTAA		DRO_0596	ATTACGCTATTTGCGAAAT
DRO_A0167	ACACGCGAGGAGTGGTTATGTAAATAGCATAACC		DRO_1033	CTTTACGTTCTGAGCGAAAC		DRO_2249	TTACGCCCACAGCGTAA		DRO_0596	ATTTCGCAAATAGCGTAAT
DRO_1880	CCGCCATCTTCCTAATTACGCTGATGACATAATC		DRO_1890	TATTACGTGATTAACATAAT		DRO_0219	TTATGTTATATACGTAA		DRO_C0013	ATTATGTCCAAAGCATACT
DRO_1881	CCGCCATCTTCCTAATTACGCTGATGACATAATC		DRO_1891	TATTACGTGATTAACATAAT		DRO_0219	TTACGTATATAACATAA		DRO_C0013	AGTATGCTTTGGACATAAT
DRO_1754	GTTTAGCAGGGGCAGTTCTGCCAGGAGCGTAAAA		DRO_0219	TGTTATGTTATATACGTAAA		DRO_2144	ATATGTCATGAGCATAA		DRO_C0012	ATTATGTCCAAAGCATACT
DRO_1755	GTTTAGCAGGGGCAGTTCTGCCAGGAGCGTAAAA		DRO_2229	TATTCTGTCTTTACCGGAAT		DRO_2144	TTATGCTCATGACATAT		DRO_C0012	AGTATGCTTTGGACATAAT
DRO_0558	TACCATGAGTGTCAGTTCAGGAAAAAACATAACC		DRO_2230	TATTCTGTCTTTACCGGAAT		DRO_2145	ATATGTCATGAGCATAA		DRO_1890	ATTACGTGATTAACATAAT
DRO_0559	TACCATGAGTGTCAGTTCAGGAAAAAACATAACC		DRO_0070	TGTTATGTTATTTACGTAAG		DRO_2145	TTATGCTCATGACATAT		DRO_1891	ATTACGTGATTAACATAAT
DRO_2144	AACTTTTGCTCCGTGTTATGCTCATGACATATGA		DRO_0898	TATTACGTCTCTTACAGAAT		DRO_1890	TTACGTGATTAACATAA		DRO_1890	ATTATGTTAATCACGTAAT
DRO_2145	AACTTTTGCTCCGTGTTATGCTCATGACATATGA		DRO_0899	TATTACGTCTCTTACAGAAT		DRO_1891	TTACGTGATTAACATAA		DRO_1891	ATTATGTTAATCACGTAAT
DRO_1288	AAGAATTGGCTTTAATTTGTTTAGGAGCGTAACA		DRO_1880	GATTATGTCATCAGCGTAAT		DRO_1890	TTATGTTAATCACGTAA		DRO_0219	GTTATGTTATATACGTAAA
DRO_C0034	AAGAATTGGCTTTAATTTGTTTAGGAGCGTAACA		DRO_1881	GATTATGTCATCAGCGTAAT		DRO_1891	TTATGTTAATCACGTAA		DRO_0219	TTTACGTATATAACATAAC
DRO_0219	ATTATATCTTAAAGTTTACGTATATAACATAACA		DRO_C0013	GAGTATGCTTTGGACATAAT		DRO_1032	TTTCGCTCAGAACGTAA		DRO_0070	GTTATGTTATTTACGTAAG
DRO_1032	GAATGCTGCCCTGCGTTTCGCTCAGAACGTAAAG		DRO_C0012	GAGTATGCTTTGGACATAAT		DRO_1032	TTACGTTCTGAGCGAAA		DRO_0070	CTTACGTAAATAACATAAC
DRO_1033	GAATGCTGCCCTGCGTTTCGCTCAGAACGTAAAG		DRO_1551	CTTTATGTCTCTGGCAGAAC		DRO_1033	TTTCGCTCAGAACGTAA		DRO_A0342	ATTATGCCCTGAACAGATT
DRO_C0016	ACTCTCGCAGGAAAACTACGCCAGAAGCATACTA		DRO_1552	CTTTATGTCTCTGGCAGAAC		DRO_1033	TTACGTTCTGAGCGAAA		DRO_A0342	AATCTGTTCAGGGCATAAT
DRO_C0017	ACTCTCGCAGGAAAACTACGCCAGAAGCATACTA		DRO_0558	GGTTATGTTTTTTCCTGAAC		DRO_0323	TTCTGTTTTTAGCAGAA		DRO_A0343	ATTATGCCCTGAACAGATT
DRO_C0033	GACTTTTTATAAAAAATATGTAAATAGCATAGTA		DRO_0559	GGTTATGTTTTTTCCTGAAC		DRO_0323	TTCTGCTAAAAACAGAA		DRO_A0343	AATCTGTTCAGGGCATAAT
DRO_1287	GACTTTTTATAAAAAATATGTAAATAGCATAGTA		DRO_2042	CATTCTGCCCTGAACCGAAC		DRO_1280	TTACGTTGTGGGCAGAA		DRO_0898	ATTCTGTAAGAGACGTAAT
DRO_2249	ACGTCTGCCAACAGTTTACGCCCACAGCGTAAGG		DRO_2043	CATTCTGCCCTGAACCGAAC		DRO_1280	TTCTGCCCACAACGTAA		DRO_0898	ATTACGTCTCTTACAGAAT
DRO_0421	GCTCAGCTTCATGCATTTAGTTTAGAACAGAATA		DRO_1673	CATTCTGTTGTGAGCATATC		DRO_1281	TTACGTTGTGGGCAGAA		DRO_0899	ATTCTGTAAGAGACGTAAT
DRO_0422	GCTCAGCTTCATGCATTTAGTTTAGAACAGAATA		DRO_2249	CCTTACGCTGTGGGCGTAAA		DRO_1281	TTCTGCCCACAACGTAA		DRO_0899	ATTACGTCTCTTACAGAAT
DRO_1459	ACTCCCGCCCCCGCAGTAAGTTCAGGGCGTAAAA		DRO_0421	TATTCTGTTCTAAACTAAAT		DRO_1754	TTACGCTCCTGGCAGAA		DRO_1032	GTTTCGCTCAGAACGTAAA
DRO_1465	CTCTTTTCACCCTTTTTCTGCAAGGAGCACACCA		DRO_0422	TATTCTGTTCTAAACTAAAT		DRO_1754	TTCTGCCAGGAGCGTAA		DRO_1032	TTTACGTTCTGAGCGAAAC
DRO_1464	CTCTTTTCACCCTTTTTCTGCAAGGAGCACACCA		DRO_2144	TCATATGTCATGAGCATAAC		DRO_1755	TTACGCTCCTGGCAGAA		DRO_1033	GTTTCGCTCAGAACGTAAA
DRO_1551	GGTTTTGACGGGTGGTTCTGCCAGAGACATAAAG		DRO_2145	TCATATGTCATGAGCATAAC		DRO_1755	TTCTGCCAGGAGCGTAA		DRO_1033	TTTACGTTCTGAGCGAAAC
DRO_1552	GGTTTTGACGGGTGGTTCTGCCAGAGACATAAAG		DRO_1288	TGTTACGCTCCTAAACAAAT		DRO_2307	TTATGCTGCTAGCAGAA		DRO_1754	TTTACGCTCCTGGCAGAAC
DRO_1673	CACCCCCACCCCCTGATATGCTCACAACAGAATG		DRO_C0034	TGTTACGCTCCTAAACAAAT		DRO_2307	TTCTGCTAGCAGCATAA		DRO_1754	GTTCTGCCAGGAGCGTAAA
DRO_B0035	AACCCTGTGTTTTGGTTCCATCAAAAAAGGAACA		DRO_2229	CTTTACGCCCCTAGCGTATT		DRO_2308	TTATGCTGCTAGCAGAA		DRO_1755	TTTACGCTCCTGGCAGAAC
DRO_B0036	AACCCTGTGTTTTGGTTCCATCAAAAAAGGAACA		DRO_2230	CTTTACGCCCCTAGCGTATT		DRO_2308	TTCTGCTAGCAGCATAA		DRO_1755	GTTCTGCCAGGAGCGTAAA
DRO_A0157	GCGTCCTGGTTCTCGTTCAGCAAACGGCGGACCA		DRO_2384	GATTACGGTGTGAGCGTATC		DRO_1894	TTACGCTGTGAGCGAAA		DRO_1894	GTTACGCTGTGAGCGAAAT
DRO_0001	CCTATCTGTTAACTGTTCTTCTTAAAAAATAAAA		DRO_1287	TACTATGCTATTTACATATT		DRO_1894	TTTCGCTCACAGCGTAA		DRO_1894	ATTTCGCTCACAGCGTAAC
DRO_A0217	GCCACTTCGCGCGGGTTGAGCCAGAAGCCGAACA		DRO_C0033	TACTATGCTATTTACATATT		DRO_0596	TTACGCTATTTGCGAAA		DRO_2229	ATTCTGTCTTTACCGGAAT
DRO_A0215	GCCACTTCGCGCGGGTTGAGCCAGAAGCCGAACA		DRO_C0016	TAGTATGCTTCTGGCGTAGT		DRO_0596	TTTCGCAAATAGCGTAA		DRO_2229	ATTCCGGTAAAGACAGAAT
DRO_2035	CCTCCTGGATGACCGTGCCGCTCAGCGCGTAACA		DRO_C0017	TAGTATGCTTCTGGCGTAGT		DRO_1551	TTATGTCTCTGGCAGAA		DRO_2230	ATTCTGTCTTTACCGGAAT
DRO_2034	CCTCCTGGATGACCGTGCCGCTCAGCGCGTAACA		DRO_0001	TTTTATTTTTTAAGAAGAAC		DRO_1551	TTCTGCCAGAGACATAA		DRO_2230	ATTCCGGTAAAGACAGAAT
DRO_2042	CGCACCGCCTCGCCGTTCGGTTCAGGGCAGAATG		DRO_0900	TTCTCTGCCCCGAGCAGAAC		DRO_1552	TTATGTCTCTGGCAGAA		DRO_0421	ATTACGGTCAAGACATAAA
DRO_2043	CGCACCGCCTCGCCGTTCGGTTCAGGGCAGAATG		DRO_1465	TGGTGTGCTCCTTGCAGAAA		DRO_1552	TTCTGCCAGAGACATAA		DRO_0421	TTTATGTCTTGACCGTAAT
DRO_C0021	TCTTCGTAGTCCCTGTTAGGCTAACAGAACAAAG		DRO_1464	TGGTGTGCTCCTTGCAGAAA		DRO_A0342	TTATGCCCTGAACAGAT		DRO_0422	ATTACGGTCAAGACATAAA
DRO_0589	CCTCCATCTTTTTCATTATGCTGAGGGCACATCG		DRO_A0156	TGGTCCGCCGTTTGCTGAAC		DRO_A0342	ATCTGTTCAGGGCATAA		DRO_0422	TTTATGTCTTGACCGTAAT
DRO_0590	CCTCCATCTTTTTCATTATGCTGAGGGCACATCG		DRO_A0157	TGGTCCGCCGTTTGCTGAAC		DRO_A0343	TTATGCCCTGAACAGAT		DRO_1551	TTTATGTCTCTGGCAGAAC
DRO_0681	GCAACTCCTTGAGAAAAGCGTTCAGAACATAAGA		DRO_C0021	CTTTGTTCTGTTAGCCTAAC		DRO_A0343	ATCTGTTCAGGGCATAA		DRO_1551	GTTCTGCCAGAGACATAAA
DRO_A0116	CATCACTCGCCTCCTTTTTGGTCACGGCGTAGCG		DRO_0486	TTGTACGCCGTTGCCTTAAT		DRO_C0013	TTATGTCCAAAGCATAC		DRO_1552	TTTATGTCTCTGGCAGAAC
DRO_A0039	GAACGTGCTCAGCAGTTTAGTTGGGAACGTACAG		DRO_2104	TGATCCGTCGTGACCAGAAT		DRO_C0013	GTATGCTTTGGACATAA		DRO_1552	GTTCTGCCAGAGACATAAA
DRO_C0021	ATCCACTTGCCTCCAATTCACCCAGAGCATAAGC		DRO_A0224	TATTACGGCGTGAGCAAAGT		DRO_C0012	TTATGTCCAAAGCATAC		DRO_1280	TTTACGTTGTGGGCAGAAT
DRO_0046	TTTTATCCGGGTAAAATCTGGACATGACGGAACC		DRO_1554	GTTTCCGCCGCTTGCCGAAA		DRO_C0012	GTATGCTTTGGACATAA		DRO_1280	ATTCTGCCCACAACGTAAA
DRO_0047	TTTTATCCGGGTAAAATCTGGACATGACGGAACC		DRO_C0021	GCTTATGCTCTGGGTGAATT		DRO_2229	TTACGCCCCTAGCGTAT		DRO_1281	TTTACGTTGTGGGCAGAAT
DRO_0109	CCCCCTTGGTGCGGCTTCTGCTCAGGACAGAGGC		DRO_A0144	CGGTGTGTGGTTAGCGAAAC		DRO_2229	ATACGCTAGGGGCGTAA		DRO_1281	ATTCTGCCCACAACGTAAA
DRO_2366	GACTTTCAGAATCAAGTATGTCAGTGAACGAATA		DRO_A0145	CGGTGTGTGGTTAGCGAAAC		DRO_2230	TTACGCCCCTAGCGTAT		DRO_2042	GTTCGGTTCAGGGCAGAAT
DRO_0003	ATATTCTAGCACAGATTATGTTTTTGACATAACA		DRO_0046	GGTTCCGTCATGTCCAGATT		DRO_2230	ATACGCTAGGGGCGTAA		DRO_2042	ATTCTGCCCTGAACCGAAC
DRO_0004	ATATTCTAGCACAGATTATGTTTTTGACATAACA		DRO_0047	GGTTCCGTCATGTCCAGATT		DRO_1673	ATATGCTCACAACAGAA		DRO_2043	GTTCGGTTCAGGGCAGAAT
DRO_0618	AGGCTTCGGCGGTTCTTCTTTCTATGACGTAATA		DRO_1751	CCTTACGCGCCTGCCGTAAT		DRO_1673	TTCTGTTGTGAGCATAT		DRO_2043	ATTCTGCCCTGAACCGAAC
DRO_2157	ACCCCTCGCCAAAAGCTTCGCAAGGAGCACATGA		DRO_B0035	TGTTCCTTTTTTGATGGAAC		DRO_C0024	TAATGTTAAGGGCGGAA		DRO_2307	GTTATGCTGCTAGCAGAAA
DRO_1386	GAGCCGTCGGGCTGGGTCTGGTAGAGGCGGACCG		DRO_B0036	TGTTCCTTTTTTGATGGAAC		DRO_C0024	TTCCGCCCTTAACATTA		DRO_2307	TTTCTGCTAGCAGCATAAC
DRO_1360	GCTTTTTAGAAAAATTTATATTAAAAAAGGAAAG		DRO_A0038	CATTCTGGTCTGAGCGTAGC		DRO_0022	TTTCGCCCTGAACGAAA		DRO_2308	GTTATGCTGCTAGCAGAAA
DRO_1361	GCTTTTTAGAAAAATTTATATTAAAAAAGGAAAG		DRO_0321	GCTTGTGCTTTTGCCTAAAC		DRO_0022	TTTCGTTCAGGGCGAAA		DRO_2308	TTTCTGCTAGCAGCATAAC
DRO_1140	AGTCCTCCCGCCGTGTTATGTTTTAAGCGTAAAA		DRO_0618	TATTACGTCATAGAAAGAAG		DRO_0898	TTCTGTAAGAGACGTAA		DRO_2144	CATATGTCATGAGCATAAC
DRO_B0013	GTGCCTTGTTGGCATTTTTGCTGAAAGAAGAAGG		DRO_0003	TGTTATGTCAAAAACATAAT		DRO_0898	TTACGTCTCTTACAGAA		DRO_2144	GTTATGCTCATGACATATG
DRO_1143	GGCCCGGCGTGTCGATGAGGTTGAAGACGTACCC		DRO_0004	TGTTATGTCAAAAACATAAT		DRO_0899	TTCTGTAAGAGACGTAA		DRO_2145	CATATGTCATGAGCATAAC
DRO_A0267	CCCTGGGCATCAGCATTCTGCACGACGCGCATCA		DRO_1440	TGTTGTTCTGTTTCCGTATC		DRO_0899	TTACGTCTCTTACAGAA		DRO_2145	GTTATGCTCATGACATATG
DRO_1807	GACCTGACCCGCCCGGTCCGCATGGAGCGCAACG		DRO_A0116	CGCTACGCCGTGACCAAAAA		DRO_0139	TTCTGTCCGGGGCGAAA		DRO_1673	GATATGCTCACAACAGAAT
DRO_2527	GTCAGGGCGCTATCCTTTTTCCCATGACGTATCA		DRO_1113	TACTCTGCTGCGTGAGGAAC		DRO_0139	TTTCGCCCCGGACAGAA		DRO_1673	ATTCTGTTGTGAGCATATC
DRO_2528	GTCAGGGCGCTATCCTTTTTCCCATGACGTATCA		DRO_1483	TCTTACTTCGCAGACAAAAC		DRO_C0011	TTACGTTATCCGCGTAT		DRO_2229	TTTACGCCCCTAGCGTATT
DRO_2477	GCGACTGCGGGTAGGGTTTGGACATGGCCGAATA		DRO_0681	TCTTATGTTCTGAACGCTTT		DRO_C0011	ATACGCGGATAACGTAA		DRO_2229	AATACGCTAGGGGCGTAAA
DRO_2408	ACCTCGCCCGCGTGTTTCAGCACGAGACCGACCA		DRO_1118	TTTTTTGCCCTGACCGGAAC		DRO_2134	TTGCGTTCTGGACGTAT		DRO_2230	TTTACGCCCCTAGCGTATT
DRO_1153	ACGACTTCCGGGCGCTGCTGGTCGGGGCGTAACC		DRO_1140	TTTTACGCTTAAAACATAAC		DRO_2134	ATACGTCCAGAACGCAA		DRO_2230	AATACGCTAGGGGCGTAAA
DRO_2402	ACCTCCTACGGCAAGCACTGCACGCGGCAGAACA		DRO_2089	CAGTACGGTTCAAGCGAAAC		DRO_0589	ATGTGCCCTCAGCATAA		DRO_0421	ATTTAGTTTAGAACAGAAT
DRO_1740	AACCTCGGACGGACGATTCTTCCAAAACACAAGA		DRO_1192	TTTTGCTGTCTTTGCGGAAC		DRO_0589	TTATGCTGAGGGCACAT		DRO_0139	GTTCTGTCCGGGGCGAAAC
DRO_B0127	AACCTCGGACGGACGATTCTTCCAAAACACAAGA		DRO_2187	CATTACGCCCTGAGCGGCAT		DRO_0590	ATGTGCCCTCAGCATAA		DRO_0421	ATTCTGTTCTAAACTAAAT
DRO_2399	AACCTCGGACGGACGATTCTTCCAAAACACAAGA		DRO_0092	CCTTCCGCCCCTGGCTGAAA		DRO_0590	TTATGCTGAGGGCACAT		DRO_0139	GTTTCGCCCCGGACAGAAC
DRO_2003	AACCTCGGACGGACGATTCTTCCAAAACACAAGA		DRO_0091	CCTTCCGCCCCTGGCTGAAA		DRO_1342	ATACGCCATCAGCGCAA		DRO_0422	ATTTAGTTTAGAACAGAAT
DRO_2002	AACCTCGGACGGACGATTCTTCCAAAACACAAGA		DRO_1740	TCTTGTGTTTTGGAAGAATC		DRO_1342	TTGCGCTGATGGCGTAT		DRO_0422	ATTCTGTTCTAAACTAAAT
DRO_B0126	AACCTCGGACGGACGATTCTTCCAAAACACAAGA		DRO_B0127	TCTTGTGTTTTGGAAGAATC		DRO_2584	TTTCGCCGAGGGCGTAT		DRO_0022	ATTTCGCCCTGAACGAAAA
DRO_B0125	AACCTCGGACGGACGATTCTTCCAAAACACAAGA		DRO_2399	TCTTGTGTTTTGGAAGAATC		DRO_2584	ATACGCCCTCGGCGAAA		DRO_0022	TTTTCGTTCAGGGCGAAAT
DRO_2001	AACCTCGGACGGACGATTCTTCCAAAACACAAGA		DRO_2003	TCTTGTGTTTTGGAAGAATC		DRO_0421	TTACGGTCAAGACATAA		DRO_2249	CTTACGCTGTGGGCGTAAA
DRO_2398	AACCTCGGACGGACGATTCTTCCAAAACACAAGA		DRO_B0126	TCTTGTGTTTTGGAAGAATC		DRO_0421	TTATGTCTTGACCGTAA		DRO_2249	TTTACGCCCACAGCGTAAG
DRO_0421	TAGAACAGAATAACATTACGGTCAAGACATAAAA		DRO_2002	TCTTGTGTTTTGGAAGAATC		DRO_0422	TTACGGTCAAGACATAA		DRO_C0033	AATATGTAAATAGCATAGT
DRO_0422	TAGAACAGAATAACATTACGGTCAAGACATAAAA		DRO_B0125	TCTTGTGTTTTGGAAGAATC		DRO_0422	TTATGTCTTGACCGTAA		DRO_1287	AATATGTAAATAGCATAGT
DRO_1250	GCCCGTGCGGGCGGTTGAGGCCCGAGGCGTAGAC		DRO_2001	TCTTGTGTTTTGGAAGAATC		DRO_A0214	TTCCGCTCAGAACGTTT		DRO_1287	ACTATGCTATTTACATATT
DRO_0804	GCGATGGCTGTGGCACGCGGCAAACAGCGCAACA		DRO_2398	TCTTGTGTTTTGGAAGAATC		DRO_A0214	AAACGTTCTGAGCGGAA		DRO_C0033	ACTATGCTATTTACATATT
DRO_0424	ACCTCACCGTGCTGGCTTCTGTCACGACGTACCA		DRO_2035	TGTTACGCGCTGAGCGGCAC		DRO_1844	TTACGTCAACGACGAAC		DRO_A0038	GCTACGCTCAGACCAGAAT
DRO_1797	CCATTCTTTTGTCAAATGCTCTAAGAGCGGAAGC		DRO_2034	TGTTACGCGCTGAGCGGCAC		DRO_1844	GTTCGTCGTTGACGTAA		DRO_A0038	ATTCTGGTCTGAGCGTAGC
DRO_1897	AACTCGGTGCAGTCGCTTTGCAGATAACGGACTC		DRO_2038	TTTTATGCTCTGTGTACAGC		DRO_1870	TCATGCCCTCAGCGTAA		DRO_2384	GATACGCTCACACCGTAAT
DRO_1228	AATCCCTCTGGAAGAAGTCGTCAGCGGCACAATG		DRO_0611	CTTTATTTTATAAACCAAAG		DRO_1870	TTACGCTGAGGGCATGA		DRO_2384	ATTACGGTGTGAGCGTATC
DRO_0703	GCGCAGGCGGAGAGGAGCAGCAAAGAGCAGAGCA		DRO_0589	CGATGTGCCCTCAGCATAAT		DRO_0600	TCATGTCCTCAGCGTAA		DRO_C0016	AGTATGCTTCTGGCGTAGT
DRO_2482	GTCAAGGTGACTTTTTGTCGTCTAAAGCGCAAAA		DRO_0590	CGATGTGCCCTCAGCATAAT		DRO_0600	TTACGCTGAGGACATGA		DRO_C0016	ACTACGCCAGAAGCATACT
DRO_0304	GTTTCTTTGTAATGAAACTGCTGGCAGCGTAACG		DRO_0109	GCCTCTGTCCTGAGCAGAAG		DRO_0601	TCATGTCCTCAGCGTAA		DRO_C0017	AGTATGCTTCTGGCGTAGT
DRO_1829	GCCTCGGCGTGCCCGGTCTGCCCGCCGCACACCG		DRO_2100	CTGTACGGCATGAACGAAAA		DRO_0601	TTACGCTGAGGACATGA		DRO_C0017	ACTACGCCAGAAGCATACT
DRO_1827	GCCTCGGCGTGCCCGGTCTGCCCGCCGCACACCG		DRO_2296	TGTTGCGTCATAAATCGAAA		DRO_0599	TCATGTCCTCAGCGTAA		DRO_0618	CTTCTTTCTATGACGTAAT
DRO_A0179	GCGTGGGCGCATGGTTGACGCACGAGGCGGACCG		DRO_2295	TGTTGCGTCATAAATCGAAA		DRO_0599	TTACGCTGAGGACATGA		DRO_0618	ATTACGTCATAGAAAGAAG
DRO_2040	AATTCGTCTTCCGCGTGCTGTTCGAGGCCGACCG		DRO_0250	TGTTCTGCTTCAGGCGGTAG		DRO_1898	TTCCGTCATGCGCGTAC		DRO_1118	TTTTTGCCCTGACCGGAAC
DRO_A0318	TCTCGGTAACATTGGTTTCTCCAGAGACACATCA		DRO_2584	GGATACGCCCTCGGCGAAAA		DRO_1898	GTACGCGCATGACGGAA		DRO_1118	GTTCCGGTCAGGGCAAAAA
DRO_1419	GAGCAGTTCTCCGAATTACGCGTGCGGCGGAACA		DRO_0168	TTTTCCGGCCCGAGCGAAAG		DRO_1899	TTCCGTCATGCGCGTAC		DRO_1459	AGTAAGTTCAGGGCGTAAA
DRO_0474	CATCAACCGTCAAGACTGGGTCAGAAGCGCAAGA		DRO_0213	GCTTACGCTGCGGGCGCAGC		DRO_1899	GTACGCGCATGACGGAA		DRO_1459	TTTACGCCCTGAACTTACT
DRO_0475	CATCAACCGTCAAGACTGGGTCAGAAGCGCAAGA		DRO_1140	TTGTGCGTTCCTGGCGAAAG		DRO_C0026	TACCGCCAACTGCGTAA		DRO_0994	GTTTCGTCGTTGCCAGAAC
DRO_A0342	GCCATACTGCCTTTATTATGCCCTGAACAGATTA		DRO_1889	GTTTCTTTCCCGGCCCGAAC		DRO_C0026	TTACGCAGTTGGCGGTA		DRO_0994	GTTCTGGCAACGACGAAAC
DRO_A0343	GCCATACTGCCTTTATTATGCCCTGAACAGATTA		DRO_0069	GGTTATGACCCTGGCCGAAC		DRO_1419	TTACGCGTGCGGCGGAA		DRO_C0011	ATTACGTTATCCGCGTATT
DRO_1440	CCTCCGGGACTAGAGATACGGAAACAGAACAACA		DRO_1567	CTTTATGCCCCAACCCCAAA		DRO_1419	TTCCGCCGCACGCGTAA		DRO_C0011	AATACGCGGATAACGTAAT
DRO_1190	TCGCGCTGGGCCTGATTACGCCCGGCGAGTACCG		DRO_1685	GATTCTACTCTGGACGTAAT		DRO_0115	TTTTGCCTCCGGCAAAA		DRO_0216	ATTACGCCAAAGACGTGTT
DRO_1306	TCGACGGGTCATAACTTCCTCCCAGAAAGGAAAA		DRO_2485	CCTTGCGCCGTAAGTGGAAT		DRO_0115	TTTTGCCGGAGGCAAAA		DRO_0216	AACACGTCTTTGGCGTAAT
DRO_A0144	GGGTGTGGGCCGCAGTTTCGCTAACCACACACCG		DRO_0835	CGCTACGGCCTGAGCGGATT		DRO_2187	TTACGCCCTGAGCGGCA		DRO_0217	ATTACGCCAAAGACGTGTT
DRO_1113	CAGCGGGTCTTCGAGTTCCTCACGCAGCAGAGTA		DRO_1563	GATTCTGTTTCTGGACGAGC		DRO_2187	TGCCGCTCAGGGCGTAA		DRO_0217	AACACGTCTTTGGCGTAAT
DRO_A0145	GGGTGTGGGCCGCAGTTTCGCTAACCACACACCG		DRO_1190	CGGTACTCGCCGGGCGTAAT		DRO_1685	TTCTACTCTGGACGTAA		DRO_1844	TTTACGTCAACGACGAACT
DRO_C0027	GCCAGCCAGCACCAGTTCGTCAAATCGCGTATAG		DRO_A0288	TCTTGCGCTGCGAGAGGAAG		DRO_1685	TTACGTCCAGAGTAGAA		DRO_1844	AGTTCGTCGTTGACGTAAA
DRO_2430	GCGCGGCCAGAAAAAGGCGGTCAGCAGCAGAAAA		DRO_A0289	TCTTGCGCTGCGAGAGGAAG		DRO_1418	TTACGTCAATTGCGCTA		DRO_B0003	GTTCTGCCCAGTCCGAAAC
DRO_2429	GCGCGGCCAGAAAAAGGCGGTCAGCAGCAGAAAA		DRO_1360	CTTTCCTTTTTTAATATAAA		DRO_1418	TAGCGCAATTGACGTAA		DRO_B0003	GTTTCGGACTGGGCAGAAC
DRO_A0273	TATTAAGCGGAAAAATGTGACAAAGAGCGTATAA		DRO_1361	CTTTCCTTTTTTAATATAAA		DRO_A0144	TTACCTTAACAGCAGAA		DRO_A0315	TGTATGTCATGGGCGGACT
DRO_2522	TGCCATGCCAGAGCAAAATGCAAGTAGCGTACTC		DRO_B0013	CCTTCTTCTTTCAGCAAAAA		DRO_A0144	TTCTGCTGTTAAGGTAA		DRO_A0315	AGTCCGCCCATGACATACA
DRO_2523	TGCCATGCCAGAGCAAAATGCAAGTAGCGTACTC		DRO_2057	CTTTATTTTGTAAACTGAGC		DRO_A0145	TTACCTTAACAGCAGAA		DRO_0900	GTTCTGCTCGGGGCAGAGA
DRO_1898	AATCGGCGGTATGAAGTACGCGCATGACGGAAAA		DRO_2056	CTTTATTTTGTAAACTGAGC		DRO_A0145	TTCTGCTGTTAAGGTAA		DRO_0900	TCTCTGCCCCGAGCAGAAC
DRO_1899	AATCGGCGGTATGAAGTACGCGCATGACGGAAAA		DRO_2534	GGGTATTCTGCTTGCGGTAC		DRO_A0315	GTATGTCATGGGCGGAC		DRO_B0001	ATTATGCAGGTGGCTGAAT
DRO_1548	CATTGCTCTCCCCTGTTGTGCATAAAAAGCATCA		DRO_1459	TTTTACGCCCTGAACTTACT		DRO_A0315	GTCCGCCCATGACATAC		DRO_B0001	ATTCAGCCACCTGCATAAT
DRO_0230	GCATCGCGGTGGACGTGACGCACGAAACCGACCA		DRO_C0039	TTTTCCGGTTTGACCAAAGT		DRO_1172	TTCTGCCCTGGGCGCAC		DRO_0559	GTTCAGGAAAAAACATAAC
DRO_0678	ATTTCTGCCGCCGTACTCGGCCCGAAGCCGAAGC		DRO_A0267	TGATGCGCGTCGTGCAGAAT		DRO_1172	GTGCGCCCAGGGCAGAA		DRO_0558	GTTCAGGAAAAAACATAAC
DRO_0321	GGGTCATAGGGGCAGTTTAGGCAAAAGCACAAGC		DRO_A0039	CTGTACGTTCCCAACTAAAC		DRO_B0074	TTACGCCAAGTGGGTAA		DRO_0559	GTTATGTTTTTTCCTGAAC
DRO_0406	ACACTGCGTTTGTCTTTCAGGTCGTAGCCGAAGA		DRO_2600	GTTTACGGCGTTTGAAGATT		DRO_B0074	TTACCCACTTGGCGTAA		DRO_0558	GTTATGTTTTTTCCTGAAC
DRO_0404	ACACTGCGTTTGTCTTTCAGGTCGTAGCCGAAGA					DRO_1708	TTTTGTTCATGGCGTCA		DRO_1288	GTTACGCTCCTAAACAAAT
DRO_A0326	CCATCTTTTTGTCAAATCCTCTAAACGCACACCC					DRO_1708	TGACGCCATGAACAAAA		DRO_C0034	GTTACGCTCCTAAACAAAT
DRO_0038	AACTCGGCGCGGGTGCGCGGGTCGGAACGGAAGA					DRO_1709	TTTTGTTCATGGCGTCA		DRO_1288	ATTTGTTTAGGAGCGTAAC
DRO_2057	CATTTTGACCATAGGCTCAGTTTACAAAATAAAG					DRO_1709	TGACGCCATGAACAAAA		DRO_C0034	ATTTGTTTAGGAGCGTAAC
DRO_2056	CATTTTGACCATAGGCTCAGTTTACAAAATAAAG					DRO_2042	TTCGGTTCAGGGCAGAA		DRO_2545	GCTACGGTCAATACAGAAT
DRO_C0005	TCGAGCTAGTCGTAGAACTGTACGTAGCACAAGA					DRO_2042	TTCTGCCCTGAACCGAA		DRO_2545	ATTCTGTATTGACCGTAGC
DRO_1547	AAGTGGGCATGAGCATTCTGTTTATCACCCACAA					DRO_2043	TTCGGTTCAGGGCAGAA		DRO_0600	TTCATGTCCTCAGCGTAAC
DRO_0704	AGTCGCTCGCCACGCTTTTGCCGGGGGCGTACTC					DRO_2043	TTCTGCCCTGAACCGAA		DRO_0600	GTTACGCTGAGGACATGAA
DRO_A0104	GCCCTGCACCTGGAGTTCGGCACACGGCGCATGG					DRO_0704	TTTTGCCGGGGGCGTAC		DRO_0601	TTCATGTCCTCAGCGTAAC
DRO_A0103	GCCCTGCACCTGGAGTTCGGCACACGGCGCATGG					DRO_0704	GTACGCCCCCGGCAAAA		DRO_0601	GTTACGCTGAGGACATGAA
DRO_1089	CACCGCCCCACATAGAACCGTAAAACGCAGAACG					DRO_0681	TTATGTTCTGAACGCTT		DRO_0599	TTCATGTCCTCAGCGTAAC
DRO_A0315	CCACGCCGACAAACAGTCCGCCCATGACATACAG					DRO_0681	AAGCGTTCAGAACATAA		DRO_0599	GTTACGCTGAGGACATGAA
DRO_2347	GATCTGCTGTTTGCATTGTGCAAAGAACATCCCC					DRO_A0229	TGATGCTCTCGGCGGAA		DRO_2089	AGTACGGTTCAAGCGAAAC
DRO_A0214	ACGAAGTCGGGGCCGTTCCGCTCAGAACGTTTGC					DRO_A0229	TTCCGCCGAGAGCATCA		DRO_2089	GTTTCGCTTGAACCGTACT
DRO_0118	GTTCGGGCCTCCGCTCTTTTTTTGGCGCGTAACA					DRO_1910	TTTTGCACAAAACGAAT		DRO_0046	AATCTGGACATGACGGAAC
DRO_B0128	CCACCTGCGCCTCGGCTACGGTCAAAGCGTCATC					DRO_1910	ATTCGTTTTGTGCAAAA		DRO_0046	GTTCCGTCATGTCCAGATT
DRO_1482	GGCCCGTCGGCACCGTGTGGTAGGTGGAATAAAA					DRO_0109	CTCTGTCCTGAGCAGAA		DRO_0047	AATCTGGACATGACGGAAC
DRO_2485	TCACCAGCGGGCAGATTCCACTTACGGCGCAAGG					DRO_0109	TTCTGCTCAGGACAGAG		DRO_0047	GTTCCGTCATGTCCAGATT
DRO_2296	TCTTTGGAAGGTCTTTTCGATTTATGACGCAACA					DRO_0250	TACCGCCTGAAGCAGAA		DRO_2104	GATCCGTCGTGACCAGAAT
DRO_2295	TCTTTGGAAGGTCTTTTCGATTTATGACGCAACA					DRO_0250	TTCTGCTTCAGGCGGTA		DRO_2104	ATTCTGGTCACGACGGATC
DRO_1482	CAGCCGCGTGACGAGTTCGTCCCACAGCGCATCG					DRO_2384	ATACGCTCACACCGTAA		DRO_2584	TTTTCGCCGAGGGCGTATC
DRO_A0057	TCATCTCCTTCTGAAATCAGTCACCAGCACAATA					DRO_2384	TTACGGTGTGAGCGTAT		DRO_2584	GATACGCCCTCGGCGAAAA
DRO_A0058	TCATCTCCTTCTGAAATCAGTCACCAGCACAATA					DRO_2085	GTCCGCAAGGTGCGTAA		DRO_1419	ATTACGCGTGCGGCGGAAC
DRO_2038	CAACCCACCCCAAAGCTGTACACAGAGCATAAAA					DRO_2085	TTACGCACCTTGCGGAC		DRO_1419	GTTCCGCCGCACGCGTAAT
DRO_A0224	GCGCCTCGCCGAACACTTTGCTCACGCCGTAATA					DRO_2084	GTCCGCAAGGTGCGTAA		DRO_0618	ATCTCGTTAAAAACGTATT
DRO_A0175	CGTTCCCCAGGTCGATGCCGCCGATGGCGTACCA					DRO_2084	TTACGCACCTTGCGGAC		DRO_0618	AATACGTTTTTAACGAGAT
DRO_1280	CGGGGGCCTCCATGATTCTGCCCACAACGTAAAC					DRO_2229	TTCTGTCTTTACCGGAA		DRO_A0224	ATTACGGCGTGAGCAAAGT
DRO_1281	CGGGGGCCTCCATGATTCTGCCCACAACGTAAAC					DRO_2229	TTCCGGTAAAGACAGAA		DRO_A0224	ACTTTGCTCACGCCGTAAT
DRO_0199	CGCTACGCCGCCACTTTGTGCCAGCAGAGGAAGA					DRO_2230	TTCTGTCTTTACCGGAA		DRO_A0163	ATTCTGCTGATGGACGAAC
DRO_0200	CGCTACGCCGCCACTTTGTGCCAGCAGAGGAAGA					DRO_2230	TTCCGGTAAAGACAGAA		DRO_A0163	GTTCGTCCATCAGCAGAAT
						DRO_0618	TTCTTTCTATGACGTAA		DRO_2367	AGTCCGCCGTGAACAGATT
						DRO_0618	TTACGTCATAGAAAGAA		DRO_2367	AATCTGTTCACGGCGGACT
						DRO_C0033	ATATGTAAATAGCATAG		DRO_2368	AGTCCGCCGTGAACAGATT
						DRO_1287	ATATGTAAATAGCATAG		DRO_2368	AATCTGTTCACGGCGGACT
						DRO_C0033	CTATGCTATTTACATAT		DRO_C0011	ATTCTGTGAGAAGCATAGC
						DRO_1287	CTATGCTATTTACATAT		DRO_C0011	GCTATGCTTCTCACAGAAT
						DRO_0531	AAACGTACTGGGCAGAA		DRO_2366	ACTTCGTTCAAGACGGACT
						DRO_0531	TTCTGCCCAGTACGTTT		DRO_2366	AGTCCGTCTTGAACGAAGT
									DRO_0001	GTTCTTCTTAAAAAATAAA
									DRO_0001	TTTATTTTTTAAGAAGAAC
