# Supplementary material for: Characterization of the Radiation Desiccation Response Regulon of the Radioresistant Bacterium Deinococcus radiodurans by Integrative Genomic Analyses
Source: Cells. 2021 Sep 25;10(10):2536. doi: 10.3390/cells10102536 (PMC8533742; doi:10.3390/cells10102536)
Supplement: Supplementary file 1 [file cells-10-02536-s001.zip › cells-1325232-supplementary publish check/upload/Table S7-S14.xlsx]

## Sheet: Table S7
Table S7. Variation of all CDS expression during the time course of W37 and D37 cells as well as ddrO and spr genes cloned in the repUTs or the repU+ replication vectors, comparing each time point of the kinetic (4 h, 6 h, 8 h, 16 h and 24 h) to the first one (1 h). Red denotes upregulated genes (FC ≥ 2, pVal ≤ 0.01) and green denotes downregulated genes (FC ≤ -2, pVal ≤ 0.01). Genes that were pr…
				W37 1_4H	W37 1_4H	W37 1_6H	W37 1_6H	W37 1_8H	W37 1_8H	W37 1_16H	W37 1_16H	W37 1_24H	W37 1_24H		D37 1_4H	D37 1_4H	D37 1_6H	D37 1_6H	D37 1_8H	D37 1_8H	D37 1_16H	D37 1_16H	D37 1_24H	D37 1_24H
Local ID	ID Hua and Hua (2016)	ID White et al (1999)	function	foldChange	pval	foldChange	pval	foldChange	pval	foldChange	pval	foldChange	pval		foldChange	pval	foldChange	pval	foldChange	pval	foldChange	pval	foldChange	pval	Start	End	Strand	RDR regulon predicted by Makarova et al (2007)
DRO_A0001	A2G07_13525	DRA0001	A2G07_13525 chromosome partitioning protein ParA	1.49123871	0.003241904	1.63840644	0.0001598677	2.17779938	0.00000001010609	1.39562467	0.02228879	1.220503	0.1715076		1.5223827	0.000840163	1.90024141	0.0000009677338	2.38306804	0.00000000002232646	4.281322	5.290521E-26	2.341764	0.0000000001210337	653	1435	D
DRO_A0002			hypothetical protein	1.43209988	0.008442814	1.72855405	0.00005239104	2.57945283	0.00000000002825453	-1.16757347233373	0.355649	-1.66686724635865	0.0008618829		2.1573337	0.000905481	2.64288974	0.0000543925	3.85548171	0.00000002014043	5.996788	0.000000000001262356	2.063994	0.002641193	1923	1588	R
DRO_A0003	A2G07_13535	DRA0003	A2G07_13535 succinate-semialdehyde dehydrogenase (NADP(+))	1.81199999	0.000009341018	1.90876213	0.000001457303	2.52179997	0.000000000009209671	2.16776139	0.0000000331615	-1.30765226335646	0.05306247		1.0759915	0.5332246	1.73265054	0.00001944681	2.99708014	1.486083E-16	4.284437	2.566369E-25	1.266624	0.06415353	3881	2418	R
DRO_A0004	A2G07_13540	DRA0004	A2G07_13540 hypothetical protein	1.56309707	0.0001027076	1.48115485	0.0008519317	1.5929018	0.00005998377	4.90950369	6.305308E-44	4.809331	4.057925E-42		1.3771771	0.02763866	1.58098075	0.002608804	1.49186904	0.01507393	1.889879	0.00006145721	3.680769	2.180649E-18	4024	4668	D
DRO_A0005	A2G07_13545	DRA0005	A2G07_13545 glutathione-dependent formaldehyde dehydrogenase	1.61791847	0.0009410708	1.32027798	0.06157268	-1.00083707010032	0.9855521	4.00562382	1.572641E-19	1.361128	0.03938581		-1.01243062319155	0.888638	2.56345381	0.00000000007846792	2.72031132	0.00000000004879475	5.840768	1.291882E-28	1.687422	0.0005349188	5897	4719	R
DRO_A0006	A2G07_13550	DRA0006	A2G07_13550 cyclase	1.83380229	0.00002372558	2.04286796	0.00000145337	1.48307476	0.005608666	4.68283518	7.721734E-24	1.29317	0.07581556		1.3610447	0.02689257	3.53524045	1.158631E-20	4.08678226	2.135147E-23	7.732233	1.745729E-44	2.042657	0.0000003109872	6667	5894	R
DRO_A0007	A2G07_13555	DRA0007	A2G07_13555 ABC transporter ATP-binding protein	1.29605555	0.06473816	1.31701624	0.06991306	1.75191406	0.00003716258	2.77594158	7.212429E-15	4.788147	2.358749E-32		1.6581402	0.0006966215	1.25534586	0.1104099	1.24211498	0.1765609	1.402458	0.03152172	5.168576	7.478279E-27	6839	7744	D
DRO_A0008	A2G07_13560	DRA0008	A2G07_13560 ABC transporter	1.20011089	0.2875822	-1.06823932004773	0.8427247	1.03970606	0.7717063	1.74433396	0.001968925	4.31988	4.674165E-14		2.0246191	0.008422522	1.3127809	0.3036886	1.22708249	0.4819051	2.079942	0.01047311	8.594716	6.625296E-14	7861	8652	D
DRO_A0009			DRA0009 hypothetical protein DRA0009	1.10693658	0.2986622	-1.13515294415084	0.1879538	-1.12854292367304	0.2325807	1.24751947	0.03523824	2.400043	6.509084E-17		1.5346105	0.04199142	1.11166741	0.6171323	-1.11633092567545	0.6195484	2.064796	0.002036956	4.362898	0.00000000006353897	8809	9819	D
DRO_A0010	A2G07_13570	DRA0010	A2G07_13570 DNA-binding response regulator	-1.05619406594263	0.6365881	-1.06812026726591	0.4799449	1.09703292	0.3269813	1.26966605	0.01267863	2.728271	2.086025E-21		1.5911085	0.1494955	1.71484378	0.0933484	1.77702417	0.08755267	3.547576	0.000549301	4.485432	0.00001186456	9816	10451	D
DRO_A0011	A2G07_13575	DRA0011	A2G07_13575 bifunctional uroporphyrinogen-III C-methyltransferase/uroporphyrinogen-III synthase	1.01680733	0.8920059	1.18551548	0.1763366	1.65736918	0.0002069262	1.48508144	0.003831835	3.158695	1.422096E-15		1.8744043	0.06688574	2.42487699	0.0115946	2.96211227	0.002254133	5.105393	0.00002207881	5.348335	0.000005058324	11979	10477	R
DRO_A0012	A2G07_13580	DRA0012	A2G07_13580 cobalamin biosynthesis protein CbiX	1.14136207	0.3583819	1.11749224	0.4554143	1.5234019	0.003985331	1.63322014	0.001013705	2.685738	0.0000000001221573		1.9617773	0.05777815	2.43862179	0.01350209	2.93635889	0.003342985	5.523057	0.00002238124	4.527773	0.00006211428	13306	11972	R
DRO_A0013	A2G07_13585	DRA0013	A2G07_13585 ferredoxin--nitrite reductase	1.15773146	0.438591	1.7537485	0.002194626	4.10498013	0.0000000000004130217	2.2037625	0.00005506121	1.818405	0.002479557		2.3606525	0.1683157	4.29129369	0.02528608	5.7802688	0.00878069	7.693741	0.005199878	4.866325	0.01783734	13546	15123	D
DRO_A0014	A2G07_13590	DRA0014	A2G07_13590 adenylyl-sulfate kinase	1.10613647	0.4022932	1.72826295	0.000002548999	4.18486165	8.942623E-32	1.96552642	0.00000001292982	1.845962	0.0000005523094		2.1918403	0.05796943	3.96907958	0.001454666	5.54794873	0.0001060394	5.458367	0.0003579003	3.968207	0.001737476	15120	15698	D
DRO_A0015	A2G07_13595	DRA0015	A2G07_13595 phosphoadenosine phosphosulfate reductase	-1.09210130414697	0.5060701	1.41775692	0.004461872	3.06341855	1.487207E-16	1.62760781	0.0002437768	1.222018	0.1419417		1.9342041	0.07856698	3.38149366	0.001875706	4.67522975	0.0001145009	4.212097	0.0008635311	3.295767	0.002731371	15688	16452	D
DRO_A0016	A2G07_13600	DRA0016	A2G07_13600 sulfate adenylyltransferase	-1.17924049930741	0.3118648	1.18066149	0.1993193	2.96960174	0.000000000005711072	1.5196888	0.006564558	1.549391	0.00551778		2.0369114	0.06803521	3.59416131	0.001469863	5.27389322	0.00005946252	4.995092	0.0002708803	3.930043	0.0008625631	16557	17720	D
DRO_A0017	A2G07_13605	DRA0017	A2G07_13605 thioesterase	-1.54570669377713	0.00002512862	-1.24249481876554	0.02856249	1.51711673	0.00004125731	1.43306868	0.0008567976	1.203172	0.07955349		-1.05433805283161	0.86425	1.13192049	0.7316126	1.59108033	0.1980353	2.357786	0.0321389	1.352519	0.4067517	17806	18312	D
DRO_A0018	A2G07_13610	DRA0018	A2G07_13610 multifunctional 2',3'-cyclic-nucleotide 2'-phosphodiesterase/5'-nucleotidase/3'-nucleotidase	1.10729619	0.4917136	1.61421432	0.0008255412	-1.00487848406444	0.9556805	-1.36553041017789	0.03362998	-1.16042289523656	0.2993676		1.493426	0.001443012	2.55586302	0.0000000000005560488	3.1494051	1.402115E-17	-1.40913860202741	0.009156223	-1.14172051115741	0.3290238	20046	18472	R
DRO_A0019	A2G07_13615	DRA0019	A2G07_13615 acetyltransferase	1.35035108	0.003450295	2.31689907	2.044311E-16	2.79687327	2.38231E-23	1.73838767	0.0000001648151	2.856692	1.607458E-22		1.4250164	0.00866015	2.19984778	0.000000004160772	1.87446946	0.000004041347	1.10829	0.4654543	2.340572	0.0000000005135769	20159	21166	D
DRO_A0020	A2G07_13620	DRA0020	A2G07_13620 bifunctional adenosylcobinamide kinase/adenosylcobinamide-phosphate guanylyltransferase	1.18985689	0.09506346	1.44797097	0.0002950146	1.67882791	0.0000006091419	1.58408293	0.00001381296	3.839602	6.324593E-36		1.0139929	0.9820168	1.2797145	0.08500825	1.04992856	0.7910456	1.106642	0.5915144	3.191738	1.399089E-16	21139	21678	D
DRO_A0021	A2G07_13625	DRA0021	A2G07_13625 hypothetical protein	2.00756757	0.00000000004432611	2.37181964	1.142813E-15	2.36724327	5.347511E-16	1.76014521	0.0000003208761	2.19957	0.0000000000008898665		1.9202247	0.0000004452413	2.22551697	0.0000000008663745	2.00819777	0.0000001069499	1.850628	0.000005841645	3.15595	1.360143E-17	22622	21942	R
DRO_A0022	A2G07_13630	DRA0022	A2G07_13630 hypothetical protein	-1.01987715069781	0.8662431	1.51474728	0.0000498387	2.41719997	1.847702E-16	1.23976705	0.04532085	-1.07096239679671	0.5623743		1.1614519	0.2341387	2.16492855	0.000000004896904	2.93080043	1.694765E-15	2.90928	1.746455E-14	1.713066	0.00005603311	22774	24831	D
DRO_A0023	A2G07_13635	DRA0023	A2G07_13635 hypothetical protein	1.10565731	0.3314365	1.86640209	0.0000000009158819	2.53293873	7.552071E-20	1.29482916	0.0120709	1.936671	0.0000000003083547		1.3010623	0.0485856	2.26251492	0.000000001904817	2.67605017	0.00000000000117834	2.541316	0.00000000009112162	2.319667	0.0000000008434298	24828	25718	D
DRO_A0024	A2G07_13640	DRA0024	A2G07_13640 hypothetical protein	1.00358512	0.9831172	1.42277427	0.0002733515	1.53202058	0.00002852219	-1.11515191363247	0.265404	1.196786	0.09923498		1.0583457	0.6912924	1.36635732	0.01956656	1.55366511	0.0015459	1.261267	0.07739635	1.406635	0.01227934	25705	26214	D
DRO_A0025	A2G07_13645	DRA0025	A2G07_13645 formyl-CoA transferase	-1.11387076305561	0.2955084	-1.43263437967218	0.001059392	-1.41019728321545	0.002018454	1.13463545	0.3175781	3.812205	6.475749E-33		-1.17217106476972	0.3520641	-1.71922358968693	0.001604944	-1.14767235634419	0.4165143	1.215442	0.2734141	1.88782	0.0001089597	26499	27683	D
DRO_A0026	A2G07_13650	DRA0027	A2G07_13650 lysine 2,3-aminomutase	-1.84932009839049	0.0000009628187	-2.1126630381679	0.000000004967181	-2.26158045665199	0.0000000001111156	1.04344151	0.8890369	11.89341	3.184561E-68		1.0198746	0.9622082	2.01254532	0.007245149	4.2160263	0.00000004312961	-1.59831141595527	0.07637724	7.543715	0.0000000000001424475	28290	29744	D
DRO_A0027	A2G07_13655	DRA0028	A2G07_13655 hypothetical protein	-1.72991267781383	0.007290252	-1.83345462858004	0.004976913	-2.35334517662138	0.00002979743	-1.33902615841161	0.1759305	13.37464	2.645388E-30		1.9573643	0.01076609	3.63035223	0.000001547202	5.61284656	0.0000000004406443	-1.36644222853063	0.2151538	8.775963	1.731693E-14	29748	30266	D
DRO_A0028	A2G07_13660	DRA0029	A2G07_13660 4-aminobutyrate aminotransferase	-1.76965012866684	0.0000001421805	-1.828622320698	0.00000002765181	-2.54011676256327	3.759548E-17	-1.86605007396089	0.00000003324809	8.085334	6.923932E-71		1.6900728	0.0003394463	3.14315472	4.393095E-14	4.39246916	3.419644E-21	-1.41138359910157	0.01960247	5.193724	1.869131E-25	30295	31659	D
DRO_A0029	A2G07_13665	DRA0030	A2G07_13665 1-pyrroline-5-carboxylate dehydrogenase	-2.39943580626226	1.16738E-15	-2.03643458426351	0.000000000191355	-3.25968180094551	1.347072E-26	-3.91198350081839	5.868266E-32	2.569404	5.758287E-17		1.4590903	0.002697029	2.59774978	0.0000000000002826506	3.66229831	5.553462E-22	-2.32173487459381	0.000000001062012	1.90026	0.00000121987	31738	33318	D
DRO_A0030	A2G07_13670	DRA0031	A2G07_13670 glucose-1-phosphate thymidylyltransferase	1.70702057	0.0002614838	2.42334841	0.000000005206851	1.96474879	0.000004916631	1.53816948	0.005240273	-2.20571757286367	0.0000003967755		1.6325251	0.0001366263	3.34109212	1.150481E-19	3.15182292	1.479477E-17	4.518817	1.378564E-27	1.144708	0.3597683	33501	34559	D
DRO_A0031	A2G07_13675	DRA0032	A2G07_13675 mannose-1-phosphate guanylyltransferase	-1.41598111115181	0.0436174	-1.81675104415495	0.0005862775	-2.55744677608004	0.00000006243502	-4.2249014763538	3.936079E-15	-8.4011375140194	8.71698E-29		-1.41250638806014	0.006184559	-1.53505727736193	0.0007978151	-1.57392831811043	0.0004697026	-1.89016121941105	0.000002071943	-3.70353498710985	2.754108E-22	34818	35906	D
DRO_A0032	A2G07_13680	DRA0033	A2G07_13680 succinoglycan biosynthesis protein exop	-1.13525357767502	0.467741	-1.36239607540557	0.08159903	-1.61597475071771	0.005714959	-2.27024027610117	0.000005608878	-3.36742741341839	0.00000000006109784		-1.17042582081085	0.2219589	-1.11716122183699	0.403067	-1.27468185597961	0.06000643	-1.56235597030899	0.0008013605	-2.33813063182603	0.0000000001701134	35903	37573	D
DRO_A0033	A2G07_13685	DRA0034	A2G07_13685 UDP-galactose-lipid carrier transferase	-1.85266596130733	0.00001316006	-2.43374784683286	0.0000000002665966	-3.88806252440002	7.568412E-21	-2.86117064968802	0.0000000000007440327	-3.24593649325251	4.206182E-15		-1.95053178323272	0.00001657913	-1.87605103414124	0.00005071867	-1.92086659666004	0.00003877749	1.336635	0.06671753	-1.26069335865478	0.1808311	37578	39023	D
DRO_A0034			DRA0035 O-antigen transporter RfbX, putative	-1.36944319494165	0.08350684	-1.3455532351789	0.07036273	-2.63176164703223	0.00000010617	-2.35271221605352	0.000001917958	-3.63077620185954	0.00000000001957246		-1.782002311257	0.005710179	-1.64975192515326	0.01715319	-1.48330240548931	0.07014399	1.39245	0.1195074	-1.84575027995417	0.005951127	39068	40288	D
DRO_A0035			DRA0036 hypothetical protein DRA0036	-1.10473902551147	0.7051897	1.25793497	0.4141105	-1.92528162971547	0.009373829	1.21484228	0.5981446	-1.76707448978816	0.028875		-1.37048141997225	0.1452314	1.22425295	0.2927262	1.01807683	0.8528125	3.42643	0.000000006581342	1.526693	0.03128205	40439	41656	D
DRO_A0036			DRA0037 glycosyltransferase	-1.23977799940049	0.3222127	1.01433398	0.9382917	-2.46046197535631	0.00002180928	-1.53080841487223	0.03489527	-4.52570601013758	0.00000000002788436		-1.62602815792961	0.03773015	-1.22877385326523	0.3699151	-1.28949133293546	0.3055316	2.064002	0.0009570181	-1.35604087052942	0.2254476	41643	42629	D
DRO_A0037			DRA0038 rhamnosyltransferase, putative	-1.3243184855115	0.2247584	-1.08598434147414	0.7593603	-3.39515203524765	0.00000007821853	-2.6454773804938	0.00001594699	-4.85271759464376	0.00000000005585834		-1.60547350872382	0.07005684	-1.37509767146873	0.207088	-1.53932154556811	0.1111886	1.459074	0.09156846	-1.8207301783478	0.02508307	42632	43447	D
DRO_A0038			DRA0039 mannosyltransferase	-1.30913961289291	0.1836216	-1.43904282929635	0.06420938	-2.45718248939025	0.000009506113	-2.11050093246152	0.0002334429	-3.17911752148368	0.00000006078807		-1.57971918595807	0.005346569	-1.52699453774203	0.0098464	-1.57779868115595	0.00668445	1.366071	0.04452544	-1.31512083856313	0.1319246	43517	44548	D
DRO_A0039			DRA0040 first mannosyl transferase	-1.06020918414899	0.8013805	-1.35393696843927	0.1628461	-2.11674980095672	0.0001744803	-2.15390731818658	0.0002332938	-2.36901424132911	0.00004139079		-1.03830127266664	0.837546	-1.0102247167095	0.9866804	-1.006548463386	0.9516879	1.235942	0.06241124	1.219724	0.1033176	44545	45648	D
DRO_A0040	A2G07_13695	DRA0041	A2G07_13695 dTDP-glucose 4,6-dehydratase	1.04132423	0.8120242	-1.26234923116178	0.2089336	-1.77395662789578	0.00156557	-2.13861986476737	0.00007107659	-2.41030066090444	0.000004139925		-1.25182657144606	0.09424862	-1.1843156203023	0.2093361	-1.16907239553292	0.2495439	-1.10851877836353	0.4604997	-1.08807072982018	0.5785443	45652	46746	D
DRO_A0041	A2G07_13700	DRA0042	A2G07_13700 glucose-1-phosphate thymidylyltransferase	-1.0416158770425	0.8261432	-1.22566683629896	0.2987859	-1.83331906705546	0.001480317	-2.44292437004187	0.000008598726	-2.11189807473036	0.0001929761		-1.17227357301483	0.2338344	-1.09266460161798	0.5160306	-1.05198125520889	0.7616474	-1.16814978857657	0.323778	-1.06434588175841	0.6971353	46743	47633	D
DRO_A0042	A2G07_13705	DRA0043	A2G07_13705 dTDP-4-dehydrorhamnose 3,5-epimerase	-1.02517517552665	0.897185	-1.2467838897867	0.2237691	-1.89008776735953	0.0006754061	-2.73330403595847	0.0000002938951	-2.05709423918987	0.0002494784		-1.22699943545756	0.1208922	-1.09025439908928	0.5215756	-1.08173895378211	0.6154115	-1.28178785821324	0.09835091	-1.08679716419842	0.5705707	47626	48174	D
DRO_A0043	A2G07_13710	DRA0044	A2G07_13710 dTDP-4-rhamnose reductase	-1.08073435813176	0.5993124	-1.33340025224733	0.04671972	-1.92049953883045	0.000009046358	-3.03304453492084	0.000000000001827158	-2.05244868416489	0.000003850598		-1.26776840812406	0.1852721	-1.15117695526082	0.4150189	-1.09832795275283	0.6719703	-1.46046037216035	0.07755162	-1.1664185305646	0.391363	48174	48914	D
DRO_A0044	A2G07_13715	DRA0045	A2G07_13715 hypothetical protein	-1.32804264164309	0.007493477	-1.62796945291142	0.000005986463	-2.02027323993543	0.00000000007702926	-2.17493143148049	0.00000000000341033	-2.45721738805655	2.374157E-15		-1.41135750433604	0.008254217	-1.73974073583274	0.00002439765	-1.95398208065561	0.0000004345926	-1.99325442836353	0.0000005919143	-1.99508172453268	0.0000002460321	49838	48918	R
DRO_A0045	A2G07_13720	DRA0046	A2G07_13720 polymerase	-1.17207519593757	0.1602469	-1.27638943126576	0.02982922	-1.52567266946138	0.0002285475	-1.67730336985175	0.000008975103	-1.42451502030005	0.003037861		-1.27429003886202	0.05588075	-1.24317323847822	0.09191303	-1.38847173027126	0.01281548	-1.52859340974466	0.002024945	1.131814	0.3498944	50866	49835	R
DRO_A0046	A2G07_13725	DRA0047	A2G07_13725 phosphohexose mutase	1.54370133	0.005851763	1.96704291	0.00001470286	1.11781585	0.4946677	1.70796891	0.0011925	1.018875	0.9075982		1.8041526	0.000002983042	3.25595827	2.111509E-19	2.28023221	0.0000000002849871	1.695295	0.0000229339	1.738916	0.00003400278	51064	52485	D
DRO_A0047	A2G07_13730	DRA0048	A2G07_13730 mannose-6-phosphate isomerase	1.05257548	0.6675589	1.37866899	0.006672581	1.76272965	0.00000166365	1.03046406	0.9334382	-1.43542228903635	0.002797484		-1.02801199032065	0.8673405	1.25971481	0.07260378	1.27990615	0.05395043	1.14479	0.2549237	-1.15642872605961	0.2836468	53430	52507	R
DRO_A0048	A2G07_13735	DRA0049	A2G07_13735 response regulator	-1.02752655267328	0.7842733	-1.01925854363406	0.8503034	-1.95969084465948	0.00000000005994433	-3.74793348317571	4.174792E-33	-3.44827705113002	1.093061E-29		-1.00113969743156	0.9879493	-1.6599333131751	0.00009994144	-1.96847421614717	0.0000004052491	-3.28138679281193	5.847081E-17	-2.18782571255296	0.00000000799629	53942	53466	R
DRO_A0049	A2G07_13740	DRA0050	A2G07_13740 histidine kinase	-1.56611437173513	0.00002825759	-1.70054966526721	0.00000138433	-2.58356181923469	3.004192E-18	-4.40303730319249	5.069824E-37	-4.35612165776566	7.680226E-37		-1.65969263820095	0.00008594266	-4.07841503329883	8.391427E-26	-3.40119881374348	1.041263E-19	-4.67375113864262	1.988831E-28	-4.38043941063816	8.516651E-27	56175	53908	R
DRO_A0050	A2G07_13745	DRA0052m	A2G07_13745 hypothetical protein	-2.80101138919241	1.58362E-24	-4.38614593698801	7.80534E-45	-3.649079950174	9.715861E-37	-4.92892878999136	6.523481E-50	-7.72355243249422	2.078175E-76		-3.21306302905091	1.819218E-16	-7.32507733633525	2.193872E-40	-5.05642438691234	2.049906E-27	-5.77226231699764	2.434961E-29	-7.10522987550216	7.492134E-38	56768	56172	R
DRO_A0051	A2G07_13750	DRA0053	A2G07_13750 beta-ketoadipyl CoA thiolase	1.52285972	0.00004316764	-1.32330830251569	0.00701971	-3.15112151723476	1.01293E-26	-1.59525690559595	0.00001270989	-1.34247523166759	0.008425036		-1.03405291352164	0.7183901	-1.16875519518989	0.2257466	-1.11210982280232	0.3520108	1.276559	0.09259738	-1.08841961797995	0.50329	56909	58177	D
DRO_A0052	A2G07_13755	DRA0054	A2G07_13755 hypothetical protein	1.12687722	0.2738626	-1.44622458300067	0.0006116397	-3.62504256253099	2.757965E-31	-2.2820097102708	0.0000000000002211634	-1.53548246624894	0.0001449145		-1.17409311873416	0.1968348	-1.29444149347741	0.05532616	-1.32988575523328	0.0240059	-1.1936232349744	0.1624227	-1.08842246116481	0.5127588	58174	59517	D
DRO_A0053	A2G07_13760	DRA0055	A2G07_13760 ribokinase	-1.14439420159719	0.1572559	-1.78194683643583	0.000000003852454	-3.9173371352396	1.437795E-39	-2.38584666134877	9.728473E-17	-1.55220210913223	0.00001700042		-1.35776108455783	0.01482613	-1.63443455486232	0.0002221034	-2.04997431484682	0.00000008276214	1.031309	0.9369983	1.035197	0.8552749	59504	60406	D
DRO_A0054	A2G07_13770	DRA0056	A2G07_13770 hypothetical protein	-4.74956651893773	9.155249E-46	-5.69314949015	1.597113E-53	-5.65419582888843	8.431873E-55	-4.16257017729094	1.062091E-36	-6.59474003534781	1.066837E-59		-2.85163594076468	8.322509E-16	-4.04526391423134	5.332208E-25	-2.9449817334563	1.194952E-15	-2.7414414938005	0.0000000000006557566	-4.10280816704994	1.026836E-24	61120	60632	R
DRO_A0055	A2G07_13775	DRA0057	A2G07_13775 hypothetical protein	-1.45911770333356	0.0002278776	-1.80268534498656	0.00000001599161	-1.90350290980876	0.0000000004591258	-1.85214490233418	0.000000005625703	-1.08864356427128	0.4138335		-1.17042705371909	0.2138317	-1.32543097249601	0.02899485	-1.03130756887763	0.868166	-1.55468310194726	0.001964013	-1.1277274228688	0.3767991	62770	61139	R
DRO_A0056	A2G07_13780	DRA0058	A2G07_13780 hypothetical protein	-1.43835586489029	0.0002515537	-1.89125349160856	0.000000000894339	-2.04660634294471	0.000000000001728469	-1.91016052778958	0.0000000002034016	-1.13332991823251	0.2102877		-1.34987068913733	0.02448623	-1.05977024710928	0.6325996	1.33109927	0.03461582	1.113029	0.3625482	1.190883	0.1988748	63501	62995	R
DRO_A0057	A2G07_13785	DR1969	A2G07_13785 PadR family transcriptional regulator	1.76359615	0.00000006872575	1.98878087	0.00000000002175041	2.31073522	1.867986E-15	2.25873364	0.0000000000001122172	-1.23183444539241	0.04869571		1.6324961	0.000180082	2.08597214	0.00000002857278	2.86699439	3.361063E-15	3.567376	9.274464E-21	1.526548	0.001625633	64419	63823	R
DRO_A0058	A2G07_13790	DRA0060	A2G07_13790 alpha/beta hydrolase	2.01930325	0.00000006126881	1.71969558	0.0001137616	1.84422595	0.000001885351	2.41204502	0.00000000001988727	2.646238	0.0000000000007203365		1.718378	0.00220787	3.83132625	4.122453E-14	2.69423753	0.000000111436	1.932899	0.000892806	2.453272	0.0000008084983	64487	65500	D
DRO_A0059	A2G07_13795	DRA0061	A2G07_13795 multidrug transporter	-1.39471535100983	0.0008707904	-1.33606367743618	0.003556989	-1.1061925977994	0.3016035	-2.16911900754302	0.0000000000003205994	-1.31280284720681	0.008204324		-1.34516504637053	0.02347001	-1.11536673090807	0.4527114	-1.2103240935659	0.1318006	-2.3222206560134	0.0000000005061356	-1.5436441455675	0.001263924	65606	67537	D
DRO_A0060	A2G07_13800	DRA0062	A2G07_13800 hypothetical protein	1.54824371	0.00004831865	1.36382367	0.006020065	1.1182348	0.2811801	1.59883507	0.000009072627	3.330938	6.040644E-28		2.0607115	0.0000001221607	-1.09962543788597	0.5134555	-1.00993004628641	1	2.050875	0.0000002035408	3.181849	1.524363E-16	67603	68235	D
DRO_A0061			DRA0063 hypothetical protein DRA0063	1.23607593	0.03888558	1.38108379	0.001990491	1.37149461	0.001864328	-1.08483482066357	0.5192177	2.153273	0.000000000000448118		1.6252877	0.000201348	-1.03198703675676	0.7755427	1.03127961	0.8344216	1.049336	0.621197	2.090979	0.00000003628132	69307	68255	R
DRO_A0062	A2G07_13810	DRA0064	A2G07_13810 serine protease	1.72185638	0.0000003364399	2.05979759	0.000000000003511777	2.5948708	6.899431E-19	1.37944261	0.001470307	2.157621	0.000000000002853463		1.5510732	0.0005529819	1.30769403	0.04118535	1.486306	0.002082515	1.39027	0.01088973	1.692375	0.00006242484	70603	69404	R
DRO_A0063	A2G07_13815	DRA0065	A2G07_13815 DNA-binding protein	-1.2015379637875	0.4513032	-1.4495564502218	0.07798638	-1.6493887695098	0.03644228	-47.7997306007183	3.196982E-40	-174.674899444027	2.39036E-61		-1.58701063535177	0.003421976	-1.76191245307212	0.0005740926	-2.47986412328496	0.000000026064	-27.9965788180684	8.996021E-67	-167.859081629536	7.858592E-124	71074	71454	D
DRO_A0064	A2G07_13820	DRA0066	A2G07_13820 N-acetylglucosamine-6-phosphate deacetylase	1.10267815	0.3283197	1.14853003	0.1069085	1.20359757	0.06797122	-1.33672324566135	0.005003927	-1.14367117532342	0.1964992		1.4274012	0.006040689	1.33968061	0.02594953	1.25935626	0.07801664	-1.69150758319765	0.0002095453	-1.79391697106448	0.00001734341	72642	71521	R
DRO_A0065	A2G07_13825	DRA0067	A2G07_13825 succinyl-CoA--3-ketoacid-CoA transferase	1.51561699	0.00360698	1.52357571	0.001716751	1.46487649	0.007828195	2.0664556	0.0000009644338	3.333755	1.432659E-15		1.9564308	0.0003568719	1.94647866	0.000620484	2.92930584	0.00000002386002	2.311487	0.000007524859	3.461012	0.0000000004063116	73286	72657	R
DRO_A0066	A2G07_13830	DRA0068	A2G07_13830 succinyl-CoA--3-ketoacid-CoA transferase	5.27602742	2.78408E-43	5.43229217	5.834118E-45	4.69160381	7.015295E-38	8.22603603	1.673064E-64	13.73456	8.614162E-94		2.8961944	0.0000000000009238002	3.82391843	2.550301E-18	5.53305722	4.474119E-28	4.897691	1.076443E-23	8.309307	5.760708E-40	73981	73286	R
DRO_A0067	A2G07_13835	DRA0069	A2G07_13835 cleavage protein	1.25066517	0.03510403	1.39904407	0.001732455	1.18022561	0.1174747	-1.19142178223069	0.09342336	-1.39222132532231	0.003091656		-1.01044976836955	0.9338086	1.14476784	0.3132258	1.12025171	0.3737497	-1.82108263727002	0.0000111686	-1.44726764552131	0.005258421	74104	75564	D
DRO_A0068	A2G07_13840	DRA0070	A2G07_13840 hypothetical protein	1.73672335	0.000001784606	2.36867686	0.0000000000001016124	2.17771517	0.00000000002398608	1.93788669	0.00000001257865	3.101233	3.297709E-21		1.3496821	0.02751343	1.9508519	0.000001421894	2.08653561	0.0000002307917	2.672614	0.00000000001081656	2.171708	0.00000002834662	75623	76294	D
DRO_A0069	A2G07_13845	DRA0071	A2G07_13845 transcriptional regulator	1.30782125	0.01649795	1.69323964	0.000001860372	2.00366249	0.0000000002207707	2.28578805	3.823118E-14	3.129578	1.205292E-24		1.2502329	0.1117885	2.09193474	0.0000001061441	2.52988406	0.00000000009575794	3.388315	6.294692E-17	2.080385	0.0000001887378	76682	76305	R
DRO_A0070	A2G07_13850	DRA0072	A2G07_13850 NrdH-redoxin	2.18641009	0.00000000008185037	2.76901642	3.490285E-18	3.0353704	9.450758E-21	4.34746119	4.242293E-35	6.156747	5.672349E-51		1.835306	0.001313978	3.22574542	0.0000000007680358	3.92366926	0.000000000006662596	5.322212	1.072621E-16	3.223058	0.000000001437151	76954	76679	R
DRO_A0071	A2G07_13855	DRA0073	A2G07_13855 ATPase	1.59941979	0.000007885509	1.77988905	0.00000005378423	1.39301522	0.001505539	1.90637748	0.000000001635593	2.597172	4.862487E-18		1.3016044	0.04083375	1.46940007	0.002894717	1.96707988	0.000000912792	3.718065	4.617972E-21	1.308213	0.04232681	79133	76947	R
DRO_A0072	A2G07_13860	DRA0074	A2G07_13860 hypothetical protein	1.26791383	0.1738793	1.0938488	0.663453	2.00702787	0.00007291934	4.34994787	3.753912E-15	1.979828	0.0002283186		1.4071206	0.2504397	2.65679134	0.001623445	3.4817286	0.0001138833	7.664898	0.000000006505274	1.854634	0.05127076	80191	79496	R
DRO_A0073	A2G07_13865	DRA0075	A2G07_13865 hypothetical protein	-1.45710132684084	0.0002297053	-1.05345543654377	0.7145944	1.13757598	0.2260563	1.2008467	0.08732306	2.209016	0.0000000000000659055		2.3598534	0.00003171055	17.60028249	1.436649E-35	30.33995922	7.709316E-46	41.92731	1.135497E-50	14.11825	6.114991E-31	80490	82685	D
DRO_A0074	A2G07_13870	DRA0076	A2G07_13870 hypothetical protein	1.00102677	0.8427442	1.26519412	0.0406163	1.62777783	0.00004781838	1.70497663	0.00001086548	2.692342	1.14527E-16		1.535303	0.02569198	5.62050459	3.105454E-19	8.33156384	2.823602E-26	7.647817	1.166224E-23	5.421105	4.391139E-18	82682	83464	D
DRO_A0075	A2G07_13875	DRA0077	A2G07_13875 hypothetical protein	1.23254075	0.3064972	1.1656989	0.4324284	1.03288106	1	1.55331981	0.01788409	3.743986	2.631946E-15		2.7640353	0.00000006621947	16.96228077	1.330087E-48	26.60893841	3.292771E-61	24.44311	2.724179E-56	16.69944	1.181324E-47	83461	83889	D
DRO_A0076	A2G07_13880	DRA0078	A2G07_13880 hypothetical protein	1.33768123	0.3062256	1.67877374	0.04343245	1.12913637	0.8014602	1.62787314	0.0674356	3.413336	0.0000005456288		3.1330193	0.0000009595941	18.7452259	1.836753E-36	27.24201833	2.523181E-43	23.85529	5.527468E-39	15.01222	2.269037E-31	83889	84239	D
DRO_A0077	A2G07_13885	DRA0079	A2G07_13885 hypothetical protein	1.04395608	0.9942328	1.14180997	0.5860045	-1.66856599533916	0.02360717	1.10846093	0.6420597	2.710915	0.000007484095		2.4135032	0.001189922	14.27968671	2.564511E-22	21.93591823	1.26454E-27	20.15317	3.052405E-25	10.95582	2.45319E-18	84220	84639	D
DRO_A0078	A2G07_13890	DRA0080	A2G07_13890 hypothetical protein	1.97941163	0.01175098	1.09270451	0.766636	1.23202712	0.522389	1.3569263	0.1949189	3.028825	0.0000258356		1.9433317	0.002929573	5.76184763	8.204679E-18	10.15641585	9.26151E-30	6.83607	1.044413E-18	4.52582	0.0000000000002226578	84636	84914	D
DRO_A0079	A2G07_13895	DRA0081	A2G07_13895 hypothetical protein	2.6500826	0.00000913338	1.22197297	0.3491619	1.37195892	0.2000794	1.38442398	0.1509455	3.237505	0.0000001026971		1.8701557	0.002163116	2.2555609	0.00008996517	3.04429138	0.0000002671914	2.606102	0.0000259837	2.659148	0.000002072019	84911	85261	D
DRO_A0080	A2G07_13900	DRA0082	A2G07_13900 hypothetical protein	-1.39338914878693	0.3058459	-1.16034364087476	0.795084	-1.42628588693966	0.2810792	-1.06293580168569	0.81926	2.244964	0.006960072		3.0287405	0.0009249642	20.61754346	3.103342E-18	30.15792188	1.523239E-21	21.47351	3.931556E-17	13.56568	0.0000000000000423477	85461	85928	D
DRO_A0081	A2G07_13905	DRA0083	A2G07_13905 hypothetical protein	-1.4456534556734	0.135011	-1.02382086116296	0.8613568	-1.41641295995762	0.1747508	-1.25321985076683	0.402751	1.83971	0.01212097		2.2074688	0.0001870422	14.89839202	3.092238E-33	22.78218673	1.450579E-41	15.16475	6.417514E-31	7.53232	6.744543E-20	85941	86330	D
DRO_A0082	A2G07_13910	DRA0084	A2G07_13910 hypothetical protein	-1.28287138225299	0.3607172	-1.06194348188117	1	-1.20540976814172	0.5122869	-1.3335706555672	0.3418837	1.569599	0.1156721		2.6709534	0.00002082876	19.64159185	6.332654E-51	29.10750219	1.312815E-63	18.27914	9.1224E-45	8.191453	9.017439E-25	86323	86535	D
DRO_A0083	A2G07_13915	DR1225	A2G07_13915 hypothetical protein	-1.49309664526417	0.1458099	-1.63845855457644	0.1290553	-1.77834188363075	0.04200571	-1.49834204706637	0.148324	1.443477	0.1396267		3.064573	0.000006246344	21.52726233	1.007816E-48	27.50177249	4.804832E-55	22.61341	6.059482E-46	7.535916	3.588548E-20	86532	86783	D
DRO_A0084			DRA0085 hypothetical protein DRA0085	-1.7491194888765	0.01229553	-1.22189184439002	0.4151474	-1.63781805751077	0.02777473	-1.74830065176648	0.01818626	1.200236	0.4126799		2.517364	0.002313551	21.32720282	8.786783E-28	31.07443315	2.370847E-33	25.64368	1.46327E-28	7.984361	0.0000000000001057637	86731	86961	D
DRO_A0085	A2G07_13920	DRA0086	A2G07_13920 hypothetical protein	1.20612682	0.4547975	1.4410073	0.091479	1.37838554	0.1736694	1.2784443	0.3067817	2.430346	0.00007229605		3.5155351	0.0000005989202	14.46363779	1.821741E-26	19.11886378	1.102795E-30	22.45616	3.701242E-32	7.287311	3.449551E-15	86958	87488	D
DRO_A0086	A2G07_13925	DRA0087	A2G07_13925 hypothetical protein	1.10139432	0.5348525	1.19758869	0.1401373	1.31403233	0.0495512	1.08882536	0.5385073	1.894938	0.000002342644		1.8463038	0.009353617	5.72676232	0.000000000003592274	7.34884693	1.110087E-14	7.677693	2.176362E-14	3.398638	0.0000009337428	87488	87988	D
DRO_A0087	A2G07_13930	DR0906	A2G07_13930 hypothetical protein	-1.05166831718998	0.6499279	1.33613669	0.01199962	1.61306969	0.00001843701	-1.12657605878294	0.2475534	-1.09526314025524	0.4272062		1.0984985	0.468611	2.06020404	0.0000001728275	2.54660511	0.00000000004108364	1.943042	0.000006493289	1.084086	0.5931552	88326	88592	D
DRO_A0088	A2G07_13935	DRA0089	A2G07_13935 hypothetical protein	-1.63342070228433	0.01928356	-1.95332899316653	0.002355834	-1.16079011640148	0.4559533	1.04874193	0.8132688	1.395464	0.09509621		1.588096	0.01510307	1.33185545	0.1738056	1.71839871	0.007377712	1.11301	0.5205964	1.94805	0.0003072842	88682	88963	D
DRO_A0089			hypothetical protein	-1.46684525605449	0.1027913	-1.01893258252946	0.9422534	1.51111503	0.0567775	1.26806215	0.3210702	1.074894	0.7437848		1.0564746	0.8204332	1.05834694	0.7515793	1.16748449	0.581281	-1.32506440144257	0.2011226	1.570644	0.01663096	89103	89273	D
DRO_A0090	A2G07_13940	DRA0091	A2G07_13940 hypothetical protein	-1.01510570681465	0.9939911	-1.08087002514169	0.7021054	1.10270719	0.7194759	1.19148246	0.6063763	1.03368	0.9053429		1.3934766	0.1276421	-1.07523819025843	0.8726881	1.16013438	0.5875735	-2.2480255591514	0.0016679	1.335289	0.1429695	89325	89669	D
DRO_A0091	A2G07_13945	DRA0092	A2G07_13945 hypothetical protein	1.08780085	0.7972886	1.08563742	0.9109993	1.22188007	0.4039547	1.11452136	0.577741	1.35271	0.224782		1.3761557	0.2347801	1.04130637	0.9051003	1.26762081	0.3825623	1.04951	1	1.68088	0.02594227	89674	90000	D
DRO_A0092	A2G07_13950	DRA0093	A2G07_13950 hypothetical protein	1.00712673	0.921461	1.03094474	0.7640484	-1.02832350506288	0.8997909	-1.01284253954872	0.9855186	1.554268	0.004819396		1.374604	0.04096925	1.13957923	0.3912906	1.80590016	0.0002672092	-1.13652714129101	0.5032496	2.322095	0.0000001204423	90011	90550	D
DRO_A0093	A2G07_13955	DRA0094	A2G07_13955 hypothetical protein	1.25278815	0.06317619	1.40041905	0.005406464	1.6831367	0.00001692335	2.40358195	0.0000000000007615764	2.368687	0.000000000001645786		1.5340649	0.002830333	-1.02270182255999	0.8560812	1.04923144	0.7123314	1.070695	0.5633671	2.335933	0.000000005495925	90547	91923	D
DRO_A0094	A2G07_13960	DRA0096	A2G07_13960 hypothetical protein	-1.539964377852	0.00005106241	-1.53374802403408	0.00004239695	-1.21646779161878	0.05864347	1.63540244	0.00000487177	1.793341	0.0000000672304		-1.22062609085828	0.1480519	-1.24305536046492	0.1270773	-1.16684197300469	0.2747649	-1.11898428453711	0.4815037	1.945503	0.000001468506	91937	93271	D
DRO_A0095	A2G07_13965	DRA0097	A2G07_13965 hypothetical protein	1.15864284	0.3233396	1.34792403	0.05958924	1.22126822	0.1772763	1.75318023	0.00003681053	3.895933	5.071678E-23		1.5568721	0.002944156	1.07375976	0.6638365	-1.04228565405947	0.9153122	1.084033	0.4631407	4.216553	5.040382E-21	93268	94029	D
DRO_A0096	A2G07_13970	DRA0098	DRA0098 hypothetical protein DRA0098	1.33348707	0.1658685	1.8609254	0.0025664	-1.09792378988185	0.6509917	-2.65664833951243	0.00001231621	-1.4874137281445	0.0737184		2.4528127	0.002748899	4.66475529	0.0000008987151	6.12305485	0.000000008200358	-2.10285969993454	0.02936916	1.020554	0.99485	94039	94368	D
DRO_A0097	A2G07_13975	DRA0133	A2G07_13975 hypothetical protein	-1.04854511167692	0.9164864	-1.00054631830072	0.9333284	1.3180705	0.2781687	-1.28826411743589	0.3895925	1.763181	0.03259325		2.1223371	0.000009016027	1.92781363	0.00009798119	2.75744968	0.000000004160092	-2.06718688113593	0.002790472	1.262983	0.1768889	94645	95223	D
DRO_A0098	A2G07_13980	DRA0099	A2G07_13980 hypothetical protein	-1.06062493972999	0.649819	1.01275959	0.896666	1.16130919	0.2003332	-1.11928049068361	0.3623707	1.059901	0.6349747		1.7617685	0.00005179883	1.7312832	0.00007223934	1.9964305	0.000001365908	1.086459	0.6939988	1.324756	0.04784383	95262	96116	D
DRO_A0099	A2G07_13985	DRA0100	A2G07_13985 hypothetical protein	1.04030172	0.8649401	1.00008979	1	-1.00592856068382	0.9559665	1.24313533	0.497975	2.28047	0.007077317		1.0979125	0.8117258	-1.08415364282834	0.843641	1.62143079	0.1344159	-1.04034542797314	0.9184759	1.499283	0.2051906	96179	96430	D
DRO_A0100	A2G07_13990	DRA0101	A2G07_13990 hypothetical protein	-1.2592195015022	0.6076327	1.13909956	0.7736252	-1.20268459888647	0.7010843	1.52861155	0.2570215	3.381542	0.0002639376		3.0774124	0.004028457	3.34428196	0.003360535	3.90727607	0.000460633	2.389598	0.02917211	5.076159	0.00001272783	96430	96795	D
DRO_A0101	A2G07_13995	DRA0102	A2G07_13995 hypothetical protein	1.10952765	0.5859563	1.20304801	0.3116658	1.9285366	0.0005580526	8.5805363	1.152344E-26	17.74608	2.190657E-44		1.0797276	0.8109696	1.54083423	0.01005403	1.84229168	0.0004719554	2.497113	0.0000002301979	4.579141	3.61712E-21	96795	97115	D
DRO_A0102			DRA0103 hypothetical protein DRA0103	1.88420355	0.000000001119163	2.54855054	2.100719E-19	3.35083561	2.399677E-30	4.84852343	5.798437E-47	2.468951	7.038212E-17		2.3742175	0.00000000005159159	3.24537083	1.058831E-18	5.69656384	4.396544E-36	5.443145	2.579502E-34	3.082028	9.753205E-17	97273	97647	D
DRO_A0103	A2G07_14000	DRA0104	A2G07_14000 hypothetical protein	1.74992511	0.000003107995	1.38050256	0.01095012	2.59109805	2.104032E-15	4.89903474	8.709701E-37	2.725382	8.153604E-16		2.0007555	0.0000002522551	2.44345471	0.00000000003262831	4.50202269	8.426191E-27	4.730723	3.711641E-28	2.473204	0.00000000004440644	97644	97979	D
DRO_A0104	A2G07_14005	DRA0105	A2G07_14005 hypothetical protein	1.34596204	0.03219348	1.31204088	0.08033142	2.37040254	0.0000000006256119	3.50710641	3.219595E-18	1.754087	0.00009388925		1.4763555	0.003656496	1.80950933	0.00001301598	3.64793327	1.008692E-19	3.396926	9.195885E-17	1.899958	0.000003702018	97982	98470	D
DRO_A0105	A2G07_14010	DRA0105	A2G07_14010 hypothetical protein	-1.85826634639322	0.0000240065	-2.78779774237448	0.00000000004593017	-2.28697068206499	0.00000002590318	-1.48061257028523	0.00560231	-5.3632617641806	4.69927E-26		-1.41855782885752	0.02033417	-1.54738631519086	0.005163369	-1.23279837896876	0.2057393	-1.55488301682135	0.005050363	-2.167900418795	0.0000006408981	98473	98718	D
DRO_A0106	A2G07_14015	DRA0106	A2G07_14015 hypothetical protein	-1.35160424746501	0.04980647	-1.5675735251943	0.004120833	-1.5601630950815	0.003748872	1.2282056	0.1752958	-1.30967724444956	0.09491645		-1.21901091404852	0.1616888	-1.1874913179541	0.224415	1.21503793	0.1947627	1.091542	0.4635176	1.02713	0.8824827	98708	99178	D
DRO_A0107	A2G07_14020	DRA0107	A2G07_14020 hypothetical protein	-1.61776989514004	0.001033712	-1.58972538861076	0.002753645	-1.60968823703097	0.001334797	1.49673217	0.004508123	1.455746	0.007499712		-1.09608860780305	0.606981	-1.14207718897709	0.3536276	1.3360571	0.05172078	1.683319	0.0002172708	1.806847	0.00004336073	99205	99522	D
DRO_A0108	A2G07_14025	DRA0108	A2G07_14025 hypothetical protein	-1.21791205176954	0.05886348	-1.30241005510575	0.022174	-1.20120313466931	0.0745064	1.63813716	0.000003808303	2.571629	3.277037E-18		1.1357626	0.3202909	-1.04902915760808	0.7227763	1.48053692	0.003106627	1.550944	0.0005694014	3.000234	2.749409E-16	99526	105426	D
DRO_A0109	A2G07_14030	DRA0110	A2G07_14030 hypothetical protein	1.11697018	0.3373041	1.00360179	0.8597012	-1.03879623461296	0.731999	1.03104475	0.8139291	2.238331	0.00000000000724884		1.3316927	0.08795515	1.20157755	0.2845717	1.60503246	0.006396514	-1.34490616118996	0.2443386	1.872797	0.0004353124	105437	106963	D
DRO_A0110	A2G07_14035	DRA0111	DRA0111 hypothetical protein DRA0111	1.01061573	0.9307573	-1.47158562409181	0.000887891	-1.3964866295622	0.00514175	-1.3799118531627	0.006743756	1.497294	0.0005229021		-1.06533088378252	0.6404982	-1.13721134988784	0.3764151	1.00122373	0.9279525	-2.13921223081758	0.00001271744	1.378911	0.02883866	106956	107375	D
DRO_A0111	A2G07_14040	DRA0112	A2G07_14040 hypothetical protein	1.30455726	0.0336125	1.07747492	0.551015	1.00387664	0.9625217	1.07767043	0.5574936	-1.12316542160036	0.393989		1.1027846	0.4306722	-1.01332959076938	0.9450929	1.11714682	0.3689483	-1.62106870575496	0.0005229605	-1.04741599854619	0.7598371	107378	109828	D
DRO_A0112			hypothetical protein	-1.15718486361465	0.1618974	-1.43859756992386	0.0002209802	-2.15745559697487	0.0000000000004053214	-1.74485254975216	0.0000000734258	-5.25880692395555	3.16145E-47		-1.51622022067676	0.001336063	-1.49788684863885	0.001746344	-1.89664361979138	0.000002220115	-3.15579961808513	2.481013E-16	-2.52411730986645	0.00000000001081308	109881	110084	D
DRO_A0113	A2G07_14045	DRA0113	A2G07_14045 hypothetical protein	-1.7563194877926	0.07642006	-1.55369535408733	0.1535225	-1.33351671855247	0.3412881	1.08515652	0.8187146	1.464106	0.1907074		1.329952	0.2811075	-1.34942808808656	0.4080274	-2.13129433824856	0.05135629	1.024883	0.6442232	2.356024	0.0006814556	110270	110614	D
DRO_A0114	A2G07_14050	DRA0114	A2G07_14050 hypothetical protein	-1.39023591163427	0.2071406	1.14072935	0.7053868	1.28695317	0.2901587	1.27157145	0.2454277	1.778968	0.01500283		1.9619418	0.003226545	1.17214477	0.544169	-1.66735925991391	0.1256722	-1.11309154832927	0.956254	2.242823	0.0002001172	110617	110985	D
DRO_A0115	A2G07_14055	DRA0115	A2G07_14055 hypothetical protein	-1.03041107858424	0.9884904	-1.00674311504743	0.8101625	1.40793315	0.1025242	1.07476328	0.6896865	1.657005	0.01499528		2.1061967	0.0001932567	-1.42994885745013	0.1768773	-1.23468810802988	0.4351221	-1.10384243134983	0.7360243	2.520802	0.000004125236	110989	111360	D
DRO_A0116	A2G07_14060	DRA0116	A2G07_14060 hypothetical protein	1.49868187	0.01519625	2.35273556	0.0000002206857	3.40504673	3.793574E-14	1.85511606	0.000112865	2.78318	0.0000000007934895		1.7478233	0.001289787	1.27045108	0.1653856	2.2488202	0.000008306176	2.233194	0.00002484718	1.924422	0.0001711993	111335	111856	D
DRO_A0117	A2G07_14065	DRA0117	A2G07_14065 hypothetical protein	1.03105578	0.9157685	-1.23081453989279	0.3916964	1.23778322	0.3102405	1.31703977	0.1727356	2.098904	0.0002670174		1.0297566	0.8827517	-1.39710169297849	0.07309818	-1.38559386968933	0.08634055	-1.34159109484029	0.15233	1.008163	0.9644135	111853	112680	D
DRO_A0118	A2G07_14070	DRA0118	A2G07_14070 hypothetical protein	1.58464498	0.003854069	1.51917599	0.006565888	1.42912455	0.02687145	1.93243353	0.00006966673	3.069339	0.000000000005373242		1.3383734	0.08327633	-1.18260945828102	0.2770464	-1.10626832319138	0.5351335	-1.11864718863267	0.4272271	-1.03362153802678	0.7391354	112677	113240	D
DRO_A0119	A2G07_14075	DRA0119	A2G07_14075 hypothetical protein	1.2272917	0.03994074	-1.20212862357932	0.04263382	-1.89006104594769	0.0000000001986684	-1.36358568163582	0.001343708	-2.34983441891767	2.889801E-16		-1.21963043978044	0.1283025	-1.54833023809216	0.001004911	-2.07440380286343	0.00000008532222	-2.74366261948994	0.000000000001634297	-1.86366646184972	0.000004204938	113427	114143	D
DRO_A0120	A2G07_14080	DRA0119,1	A2G07_14080 hypothetical protein	-1.04091874486268	0.661148	-1.04770491751409	0.6545633	-1.98299262578583	0.00000000007263569	-1.09166256037795	0.341184	-1.51106134682409	0.0001287567		-1.6268257051476	0.0001671967	-1.95237158285676	0.000000380529	-2.14306203489526	0.00000001360571	-2.50757727162052	0.00000000008553726	-1.50657726436303	0.002046996	114140	116155	D
DRO_A0121	A2G07_14085	DRA0120	A2G07_14085 5,10-methylene tetrahydromethanopterin reductase	1.70034698	0.000002859735	2.31468103	0.0000000000004368919	2.81614314	2.932384E-19	3.15280893	7.716026E-22	2.48428	2.489638E-14		1.2053832	0.1644701	2.16294614	0.000000003095182	2.6905015	0.0000000000001837119	6.463155	3.517325E-40	2.484969	0.00000000001420803	116279	117295	D
DRO_A0122	A2G07_14090	DRA0121	A2G07_14090 aminotransferase class III	-1.42749719614569	0.01775813	-1.78458053532669	0.0001249803	-1.65787767684453	0.0008308337	1.38659534	0.03217773	4.210815	5.638001E-20		-1.50064189957254	0.001863538	-1.00598496672161	0.8982383	1.76299262	0.00004849368	1.045592	0.6707137	2.180609	0.00000002375919	117376	118668	D
DRO_A0123	A2G07_14095	DRA0122	A2G07_14095 2-oxo-hepta-3-ene-1,7-dioic acid hydratase	-1.41205771616468	0.001228124	-1.27138823046165	0.03198551	1.06836956	0.5460219	1.91588317	0.000000001317703	2.724771	1.02172E-20		-1.08201325011786	0.4845613	1.05353034	0.8286722	1.64958324	0.0004835865	1.346796	0.05432169	2.526757	0.00000000009417429	119491	118685	R
DRO_A0124	A2G07_14100	DRA0123	A2G07_14100 arsenate reductase	1.11625418	0.3803253	-1.07047407175313	0.4492365	-1.81869098552355	0.000002025194	-2.26064990474639	0.0000000001306493	-1.97700271363392	0.0000001514904		1.0357438	0.7290078	-1.4229691785872	0.01623841	-2.0643393043866	0.00000280457	-4.48317911197188	4.600444E-18	-2.33179155275865	0.00000000958237	119682	120092	D
DRO_A0125	A2G07_14105	DRA0124	A2G07_14105 metallophosphoesterase	1.23797928	0.04246132	1.28192157	0.0112339	1.04363402	0.7186408	1.52471488	0.00004833401	2.288041	0.0000000000000158779		1.274578	0.08701698	1.20685654	0.1701411	-1.19185160141293	0.1765823	-1.43156278125735	0.01623566	1.366923	0.02996399	120151	120879	D
DRO_A0126	A2G07_14110	DRA0125	A2G07_14110 hypothetical protein	1.20359519	0.06420849	1.43019273	0.0004897933	1.29235103	0.01035269	1.61013673	0.000002559856	3.151884	1.147151E-27		1.2174811	0.130619	-1.09623592049396	0.5403021	-1.13152012589021	0.3854292	-1.32881765658488	0.06284255	1.591146	0.0005494155	120885	122579	D
DRO_A0127	A2G07_14115	DRA0126	A2G07_14115 aldehyde dehydrogenase	-1.09194128116335	0.3904062	-1.17203964410032	0.1002781	-1.27932134152092	0.0196261	-1.12038290206061	0.3539973	2.701505	7.819712E-21		1.0259678	0.8589472	-1.33352895314057	0.03501124	-1.25860856795265	0.1068941	-1.27011142052437	0.1122123	2.940617	4.147221E-15	124095	122608	R
DRO_A0128	A2G07_14120	DRA0127	A2G07_14120 GMC oxidoreductase	1.04793833	0.6506738	-1.22407379568796	0.1029187	1.15859035	0.1646012	1.48283888	0.0001539461	7.813194	1.993617E-74		1.2031027	0.2043957	-1.15368205588542	0.4396176	1.31634539	0.08156413	2.400117	0.0000000174199	16.27131	1.275574E-61	126220	124157	R
DRO_A0129	A2G07_14125	DRA0128	A2G07_14125 hypothetical protein	1.66035795	0.00001254727	1.78971274	0.0000005415263	1.94802651	0.000000006443013	3.69398342	9.283134E-31	11.30366	5.072179E-96		1.1126682	0.4878983	1.31005023	0.06197991	1.8135168	0.00005946827	5.020009	7.775878E-27	15.4292	1.217452E-72	127177	126395	R
DRO_A0130	A2G07_14130	DRA0129	A2G07_14130 hypothetical protein	1.74028195	0.000001225039	2.25903215	0.000000000001610589	2.4222814	0.0000000000000166096	6.44776882	8.119654E-53	12.25731	8.195254E-86		1.5546915	0.0007810296	2.95991034	4.296717E-16	3.67394878	3.40863E-21	7.011227	7.936384E-43	18.13033	1.714928E-85	128219	127188	R
DRO_A0131	A2G07_14135	DRA0130	A2G07_14135 methyltransferase	1.96822799	0.00000000007908198	2.93821193	2.240493E-23	2.84423476	3.581578E-23	1.77969691	0.00000009682697	2.01973	0.0000000000910239		1.7589508	0.00002380186	3.52781522	3.185516E-20	2.79096153	0.0000000000003735605	1.437725	0.0101158	1.81562	0.00002119065	128891	128295	R
DRO_A0132	A2G07_14140	DRA0131	A2G07_14140 hypothetical protein	1.20592993	0.06579875	1.76787007	0.000000005310462	1.37745471	0.001596136	-1.03108606955909	0.7630989	1.17906	0.1239069		1.2555243	0.08181591	1.39193289	0.01210075	1.37198332	0.02153533	-1.06149742894708	0.7865298	1.890227	0.000002508548	129031	131643	D
DRO_A0133	A2G07_14145	DRA0132	A2G07_14145 LmbE family protein	1.03041136	0.8837511	1.88814239	0.00006105482	1.18379609	0.3094297	-1.43586525484354	0.03589384	1.035455	0.8639554		1.2323825	0.141655	1.18950785	0.1955443	1.1065623	0.5201971	1.062811	0.5310922	1.344978	0.03145292	132358	131660	R
DRO_A0134	A2G07_14150	DRA0134	A2G07_14150 glycosyl transferase family 1	1.08652285	0.3969003	1.47974066	0.0001606949	1.09803338	0.3436115	1.24794175	0.0182301	1.586914	0.000009132831		1.0194509	0.906023	-1.10399200639132	0.506382	-1.06436429059934	0.6269139	1.980102	0.0000007882144	1.897389	0.000002082078	134699	132360	R
DRO_A0135	A2G07_14155	DRA0135	A2G07_14155 ABC transporter	1.65383117	0.0001980115	2.01841855	0.0000006073819	1.27244896	0.07483498	4.19327106	4.492049E-23	-1.05088887333573	0.7249643		1.3097972	0.09319311	3.07017673	0.00000000000155319	2.72838625	0.000000001019221	14.94449	1.625276E-52	1.947041	0.00004210732	135870	134968	R
DRO_A0136	A2G07_14160	DRA0136	A2G07_14160 amino acid ABC transporter permease	3.91567269	2.504239E-14	3.93351207	0.0000000000001559069	2.32336819	0.000003726659	4.03078891	1.653771E-14	3.817399	0.0000000000001669657		1.5273046	0.01353176	2.41836268	0.00000009067585	1.63856989	0.00689178	1.638809	0.01401363	2.7961	0.0000000007425524	136076	136507	D
DRO_A0137	A2G07_14160	DRA0136	A2G07_14160 amino acid ABC transporter permease	2.85657127	0.0000000000104268	2.97135484	0.0000000000164817	1.61237473	0.0017399	2.62572804	0.0000000008669475	1.895406	0.00005081588		1.9887275	0.0000008690828	3.2960973	1.554011E-17	1.8000345	0.00006733955	2.081258	0.0000003496993	2.827363	0.0000000000005160633	136504	137493	D
DRO_A0138	A2G07_14165	DRA0137	A2G07_14165 amino acid ABC transporter ATP-binding protein	2.28033731	0.0000000000005608159	2.05123955	0.000000003111868	1.11289932	0.3429957	2.56274508	5.858126E-16	2.548015	2.553121E-15		1.7998392	0.00005560384	2.30129347	0.000000004052291	1.53508702	0.005743573	2.127311	0.0000003960679	4.309689	7.810604E-23	137556	138485	D
DRO_A0139	A2G07_14170	DRA0138	A2G07_14170 osmoprotectant uptake system permease	1.26489661	0.02376204	1.00439047	0.8375193	-2.13594631905536	0.000000000003008233	1.89041868	0.00000000103935	2.19811	7.740018E-14		-1.02212042357079	0.8129158	-1.09886934036961	0.6059889	-1.32430133337942	0.07897125	1.757957	0.0005313046	2.954068	0.0000000003275936	138482	138748	D
DRO_A0140	A2G07_14170	DRA0138	A2G07_14170 osmoprotectant uptake system permease	1.11488077	0.2739525	-1.65386837165942	0.000001238392	-2.53016231800922	1.423841E-18	1.82538888	0.000000005469176	1.341831	0.004642704		-1.16103335219239	0.2442269	-1.19257048622267	0.2298687	-1.31789442853804	0.03679208	1.911877	0.000001667827	2.021249	0.0000001496187	138745	139224	D
DRO_A0141	A2G07_14175	DRA0139	A2G07_14175 response regulator	1.85669117	0.0001760202	1.75099656	0.001127034	1.05787624	0.733831	2.42394433	0.0000005132911	-1.16759971505897	0.3256601		1.5318801	0.0008417253	2.50678116	0.0000000000008628564	2.0042913	0.0000002072737	3.759111	1.934666E-22	2.237808	0.0000000009943942	139841	139392	R
DRO_A0142	A2G07_14180	DRA0140	A2G07_14180 hypothetical protein	2.04945287	0.00000000000543109	2.77314015	4.532008E-22	1.74845116	0.00000009285163	4.0474229	4.356786E-39	3.049146	3.876309E-25		1.6242115	0.002165794	4.36015062	3.383638E-20	3.48558763	2.519036E-14	4.957264	5.185322E-22	3.253704	0.0000000000003923117	140707	139889	R
DRO_A0143	A2G07_14185	DRA0141	A2G07_14185 hypothetical protein	-1.51882530041567	0.04233082	-1.30960752306661	0.1726075	-1.46231548649423	0.06302895	-3.10243290306312	0.0000000892796	-20.9159819645671	2.048974E-36		-1.58204693142222	0.002142309	-1.21220123209588	0.1871839	1.11923251	0.42437	1.701329	0.0008685278	-1.82117947960525	0.0001156046	141345	140911	R
DRO_A0144	A2G07_14190	DRA0142	A2G07_14190 hypothetical protein	3.21192472	1.174165E-29	3.42039248	1.647769E-31	1.84636583	0.000000002064068	2.69524542	1.110239E-20	1.294289	0.01875327		2.6804318	0.000000000000110416	4.06850601	2.73207E-25	2.9041923	1.232242E-14	8.520879	7.116367E-49	2.791196	4.602414E-14	142175	141507	R
DRO_A0145	A2G07_14195	DRA0143	A2G07_14195 3-hydroxybutyryl-CoA dehydrogenase	4.75853636	1.823289E-17	9.05215335	1.4162E-30	6.83508034	1.24784E-24	3.67094706	0.000000000005016807	-1.15522037734812	0.4333232		6.9999577	1.274359E-34	15.48661165	3.634114E-60	9.04436497	1.642209E-40	3.353882	5.286206E-14	2.199274	0.0000004304436	142441	143331	D
DRO_A0146	A2G07_14200	DRA0144	A2G07_14200 hypothetical protein	2.66648265	0.000000000000216211	4.58356519	1.02739E-28	4.22806778	3.028669E-26	3.04044664	8.287948E-16	1.012522	0.9628157		3.376842	4.402414E-20	7.86230258	2.542061E-49	4.74697093	4.30803E-29	2.27069	0.000000003596132	2.027722	0.0000001501939	143434	144165	D
DRO_A0147	A2G07_14205	DRA0145	A2G07_14205 peroxidase	1.96960274	0.00002144967	3.31477605	4.870228E-14	3.8162909	2.002561E-16	2.03121002	0.00002185122	-1.32293768897338	0.08558863		2.063335	0.00000001409661	4.57177403	2.740911E-30	3.73643094	6.702741E-23	1.609707	0.0002201513	1.512002	0.001652932	144167	145540	D
DRO_A0148	A2G07_14210	DRA0146	A2G07_14210 catalase	1.59722372	0.002226478	2.50484901	0.000000002304727	3.19037622	7.689738E-14	-1.08845918697106	0.5702562	-3.66689486975739	1.732796E-15		1.3855599	0.01065613	2.85224039	1.170617E-15	2.66063416	0.0000000000001490942	1.165392	0.3027391	-1.77273533061514	0.00001518692	145582	146667	D
DRO_A0149	A2G07_14215	DRA0147	A2G07_14215 histidine ammonia-lyase	-1.0689715974781	0.5428164	-3.22989695982719	1.049436E-24	-3.0841037244531	3.203309E-23	-8.62206769944093	1.028373E-66	-12.6226065329057	1.018744E-88		-2.19744191391917	0.000000001148779	-6.05867389442228	1.186297E-39	-7.6944402360131	4.020755E-48	-8.74630468627005	1.00964E-51	-14.8858168532455	3.270933E-76	148306	146732	R
DRO_A0150	A2G07_14220	DRA0148	A2G07_14220 imidazolonepropionase	-1.0888121535216	0.4293691	-3.18728766887166	1.029147E-26	-3.54477892348184	2.636926E-32	-9.16932011508597	1.003042E-78	-17.3621088295178	1.497565E-121		-2.12108736270997	0.000000005595892	-5.78134869846231	1.028285E-37	-7.15710386933075	7.947149E-45	-9.1252032639027	1.00762E-52	-16.6168880091539	8.796792E-81	149502	148303	R
DRO_A0151	A2G07_14225	DRA0149	A2G07_14225 agmatinase	-1.36828506237998	0.001558648	-3.85629739148476	4.392604E-39	-3.97669908842922	1.313412E-40	-4.76894758912293	6.995372E-47	-6.77006359120731	5.633048E-68		-2.3134990122516	0.0000000001925725	-5.44844013066013	5.149266E-34	-6.3264700201555	1.223324E-38	-5.96118079069102	1.543433E-34	-6.89749834632477	6.8581E-42	150409	149495	R
DRO_A0152	A2G07_14230	DRA0150	A2G07_14230 hypothetical protein	-1.5308724854099	0.0000177476	-4.63942504533298	5.712287E-49	-3.97120416321983	1.708931E-40	-4.1571687485837	2.494269E-40	-9.86023122242217	3.483432E-91		-2.43217159846209	0.000000000009381251	-4.7561803591154	2.344156E-30	-5.59012020044159	2.671148E-35	-4.49917642575527	2.986229E-27	-11.5382906830033	9.790892E-64	151701	150406	R
DRO_A0153	A2G07_14235	DRA0151	A2G07_14235 urocanate hydratase	-2.67812081083321	1.66247E-18	-24.0805446055968	7.273752E-132	-67.6822157533064	9.346837E-201	-64.7802233751662	4.490191E-187	-32.6439475672914	2.210771E-148		-4.58140608850544	2.715285E-30	-27.4603739938176	2.780921E-107	-57.9555932653282	2.727409E-141	-113.285705756919	1.462913E-164	-27.1773692958778	6.428479E-105	153446	151770	R	DRA0151
DRO_A0154	A2G07_14240	DRA0152	A2G07_14240 IclR family transcriptional regulator	-1.0748005739779	0.6512439	-1.16702542584291	0.2563961	1.19095972	0.2186644	2.88370796	8.436311E-14	1.706706	0.0002217599		1.2703705	0.1686748	1.04149789	0.7393737	1.21039982	0.3069431	1.784745	0.001539863	2.26682	0.000001680219	153582	154343	D
DRO_A0155	A2G07_14245	DRA0153	A2G07_14245 alkaline phosphatase	1.45544213	0.0006063097	1.10960323	0.4634433	-1.39567185409981	0.003138274	-1.27350926761985	0.05657148	1.008431	0.9923739		1.2416294	0.1215272	-1.16938030526649	0.3037839	-1.40044042170734	0.02008876	-1.69790442937422	0.0003239181	1.129714	0.3857248	154381	155043	D
DRO_A0156	A2G07_14250	DRA0154	A2G07_14250 glucosamine--fructose-6-phosphate aminotransferase	1.03844007	0.7305895	1.03010542	0.6247881	1.16366571	0.1316935	-1.01969585368621	0.855269	1.158418	0.1640187		1.2401573	0.1173215	1.13276833	0.3264154	-1.09669450135801	0.4900456	-1.23484383547435	0.16582	1.888581	0.000002630322	156106	155057	R
DRO_A0157	A2G07_14255	DRA0155	A2G07_14255 integrase	1.04115898	0.6791073	-1.77146813894092	0.000000009914793	-3.59718337663862	2.541902E-34	-1.57221592593417	0.00001143573	-1.13294369133901	0.2238177		-1.10029799370564	0.4202011	-2.58720571408184	0.000000000001908208	-3.69228946943905	1.561964E-20	-1.57366985948544	0.001092301	1.13525	0.3620316	156166	157158	D
DRO_A0158	A2G07_14260	DRA0156	A2G07_14260 hypothetical protein	-1.10774473639857	0.4108371	-1.00785955082078	0.6924721	1.44509766	0.0002736079	4.30119817	3.523086E-43	5.943582	4.639771E-61		1.5272138	0.01376138	1.5871964	0.008354661	2.41240641	0.000001334473	8.921032	6.180515E-31	9.737944	2.566826E-33	157596	157309	R
DRO_A0159	A2G07_14265	DRA0157	A2G07_14265 phosphate ABC transporter substrate-binding protein PstS	1.75246385	0.00000003462975	1.50701417	0.00004140716	2.96405743	1.101631E-26	-1.38888609182662	0.001395927	1.394856	0.001390008		2.1877555	0.00000000568663	2.23849903	0.000000002659673	2.30063435	0.000000002007036	-1.77486920101423	0.00006272413	1.898114	0.000002469126	157870	158889	D
DRO_A0160	A2G07_14270	DRA0158	A2G07_14270 phosphate ABC transporter permease subunit PstC	1.16581339	0.143666	-1.01230835357866	0.9232235	1.15619928	0.1637918	-1.05487968300781	0.6401707	1.605418	0.000008855741		1.5016643	0.003278393	1.17672053	0.2263863	1.0095908	0.9609242	-1.59948074457108	0.001910986	2.783572	0.0000000000002085321	159187	160206	D
DRO_A0161	A2G07_14275	DRA0159	A2G07_14275 phosphate ABC transporter, permease protein PstA	1.57514652	0.00002361575	1.01107972	0.8257705	1.13508657	0.2436475	-1.89307485390242	0.00000001305746	-1.00237090790848	0.9965005		1.4794657	0.005183215	1.25428933	0.1042673	1.00291068	0.9672307	-2.45737679941416	0.000000009665811	1.931303	0.00000316114	160212	161108	D
DRO_A0162	A2G07_14280	DRA0160	A2G07_14280 phosphate ABC transporter ATP-binding protein	1.43674264	0.0003772479	1.10679782	0.2536978	1.18381766	0.09743095	-2.92508471922872	7.402422E-23	-1.22067943261355	0.05715373		1.7249747	0.00006504316	1.53563879	0.00160588	1.21329251	0.2008773	-4.39430831609666	1.36436E-18	1.45279	0.006967996	161157	161921	D
DRO_A0163	A2G07_14285	DRA0161	A2G07_14285 phosphate transport system regulatory protein PhoU	1.60322869	0.000004893964	1.23220962	0.04499447	1.4371648	0.0004734617	-3.0805957157416	3.484376E-24	-1.19346767403295	0.08197745		1.9309153	0.000001431612	1.52609094	0.001844091	1.29711175	0.05642588	-3.98406533229695	5.760238E-17	1.099034	0.456937	161918	162586	D
DRO_A0164	A2G07_14290	DRA0162	A2G07_14290 YeeE/YedE family protein	1.15224612	0.2725227	-1.04057086966595	0.8509096	1.75916779	0.00001186811	7.20091642	2.457764E-52	14.94901	4.261643E-91		1.7035313	0.008507391	1.49899887	0.05389441	2.94995943	0.0000003545684	12.06065	2.337975E-28	25.40113	5.623082E-44	162803	163393	D
DRO_A0165	A2G07_14295	DRA0163	A2G07_14295 transporter	1.18749369	0.08997905	1.46309033	0.000198354	1.8789315	0.0000000009568757	4.22801501	6.005466E-42	7.538527	6.951718E-76		1.7729918	0.09466955	2.13252167	0.02667938	2.3655852	0.0146597	7.774641	0.00000002504767	15.74116	0.0000000000009751205	163390	163863	D
DRO_A0166	A2G07_14300	DRA0164	A2G07_14300 thiol reductase thioredoxin	1.07894303	0.4647615	1.21209199	0.06131705	1.3120828	0.01165958	2.08230113	0.000000000008728579	4.674736	3.431131E-45		1.6346235	0.012568	2.50872497	0.00000462414	2.84588109	0.0000002802552	5.859502	3.378565E-17	12.24809	2.324817E-31	163903	164331	D
DRO_A0167	A2G07_14305	DRA0165	hypothetical protein	-1.11520548893436	0.3508733	-1.35067867686544	0.005744727	-1.20148938546605	0.1089291	1.06842291	0.5620384	3.582918	2.975983E-29		1.2831724	0.05254004	3.52529425	8.914727E-21	5.49148191	5.251304E-35	3.713144	5.817596E-20	7.1313	4.703291E-45	164459	164863	D
DRO_A0168	A2G07_14310	DRA0166	A2G07_14310 hypothetical protein	-1.38035838907428	0.001721571	-1.46486472875122	0.0002122308	-1.84918450593451	0.000000002007354	-1.78058144174748	0.00000005289064	2.407694	2.734121E-17		2.5216576	0.0000000000007227773	7.28586621	3.206952E-47	8.09149696	9.719358E-51	1.403114	0.01251915	6.597879	2.488826E-42	164864	169744	D
DRO_A0169	A2G07_14315	DRA0167	A2G07_14315 hypothetical protein	-1.26135559020499	0.09388141	-1.61743093675033	0.0002658145	-1.89140401700546	0.000005017954	1.05546956	0.8022474	1.727047	0.00008584225		1.4479357	0.005600563	2.12925595	0.00000003206229	1.77777761	0.00004914687	-1.49522224161027	0.007284153	2.986014	3.635915E-15	169807	170391	D
DRO_A0170	A2G07_14320	DRA0168	A2G07_14320 molybdenum ABC transporter permease	-1.18409409247405	0.1591784	-1.19389493705452	0.1020379	-1.14426750813963	0.286134	1.41019148	0.002083712	2.185197	0.00000000001945799		1.6571574	0.000208554	1.62894184	0.0005389185	1.78663041	0.00003570217	1.187091	0.2055905	5.121757	3.454342E-30	171290	170631	R
DRO_A0171	A2G07_14325	DRA0169	A2G07_14325 molybdenum ABC transporter substrate-binding protein	1.00831482	0.945639	-1.08627453025144	0.6368338	-1.35569089960083	0.01197343	-1.46805786485136	0.001567913	1.425292	0.002444268		1.0048515	0.9659223	-1.57313565059046	0.002057963	-1.33333836446343	0.04464937	-1.6264793439563	0.002607317	2.185931	0.00000003325831	172246	171491	R
DRO_A0172	A2G07_14330	DRA0361	A2G07_14330 intradiol ring-cleavage dioxygenase	1.30779161	0.02969726	1.36336884	0.01078387	1.73820775	0.00000547928	1.3618359	0.006421318	3.403993	1.629183E-23		1.9244494	0.000006899015	1.37970828	0.03285141	2.16608716	0.0000001902523	3.535978	3.578355E-17	5.374255	8.549954E-30	172445	173422	D
DRO_A0173	A2G07_14335	DRA0171	A2G07_14335 hydroxymethylpyrimidine/phosphomethylpyrimidine kinase	1.70741526	0.0000007082227	2.19770072	0.0000000000001592937	3.0888796	6.209702E-26	2.52994605	1.551894E-17	4.6368	6.736393E-44		1.8696093	0.000005749926	1.98350562	0.000001008608	2.48270285	0.00000000008974023	3.361743	8.757723E-17	4.065848	6.267087E-23	174186	173431	R
DRO_A0174	A2G07_14340	DRA0172	A2G07_14340 thiazole synthase	1.01919737	0.8434734	1.15143643	0.2056684	1.21555693	0.1293847	-1.39326818234832	0.03080298	1.420346	0.007631337		1.3383114	0.04444779	1.01293967	0.8703151	1.26427408	0.1478568	1.020914	0.9619841	1.91283	0.00001287745	174986	174183	R
DRO_A0175	A2G07_14345	DRA0173	A2G07_14345 thiamine biosynthesis protein ThiS	1.42481358	0.09339459	1.0380419	0.7939897	1.55403274	0.03788266	1.02050325	0.8020011	2.074524	0.0005559241		1.9645451	0.0006926298	1.59329715	0.01888389	1.93948081	0.001961002	1.566961	0.04228698	3.366662	0.000000001038175	175268	175074	R
DRO_A0176	A2G07_14350	DRA0174	A2G07_14350 thiamine phosphate synthase	1.50289775	0.06769183	2.32503463	0.00003946902	2.25896452	0.0001862346	1.67322569	0.0154089	5.159122	0.0000000000001096555		2.3019702	0.0003885552	1.80322523	0.011576	2.55905955	0.0001012366	1.830899	0.02164736	5.490528	0.000000000001368704	176002	175346	R
DRO_A0177			DRA0175 thiamine biosynthesis protein ThiC	1.29790307	0.0164605	1.20086118	0.06733112	1.6782644	0.000001161401	2.13758279	0.000000000003922921	3.906913	5.449095E-36		1.9512604	0.00001113102	1.79008756	0.0001547734	2.66153361	0.0000000004236226	2.259336	0.0000007677233	4.408221	1.401859E-20	178039	176216	R
DRO_A0178	A2G07_14360	DRA0176	A2G07_14360 uracil permease	-1.49504747583061	0.0003843997	-1.80114319999818	0.0000006223585	-1.28567732065464	0.02491461	-1.82576405030418	0.0000002909503	1.436842	0.001489733		-1.04546825059289	0.815084	-1.08727749314605	0.5467494	1.16668853	0.2548796	-1.07291060583936	0.6474316	1.473476	0.005479658	178560	179936	D
DRO_A0179	A2G07_14365	DRA0177	A2G07_14365 xanthine dehydrogenase small subunit	-1.12940780619796	0.1972536	-1.57177064710143	0.000007737795	-8.484626239063	3.131927E-84	-5.18379938281685	2.355347E-50	-1.32635687302878	0.005921504		1.5337257	0.001184558	1.83357263	0.000003487462	-1.62668243290659	0.0003338324	-4.51276367514058	2.710975E-25	-2.34457078294362	0.0000000003912495	180114	181568	D
DRO_A0180	A2G07_14370	DRA0178	A2G07_14370 xanthine dehydrogenase molybdopterin binding subunit	-1.06837988075727	0.4936785	-1.1862757997044	0.1001655	-6.52228459193098	5.616683E-63	-4.96935103058377	1.288794E-44	-1.06304324831999	0.5803464		1.778602	0.000006147758	2.45553764	0.000000000003807085	-1.46799366443294	0.003846306	-4.03251497474436	7.858954E-23	-1.73470437428259	0.00003488632	181565	183988	D
DRO_A0181	A2G07_14375	DRA0179	A2G07_14375 xanthine dehydrogenase accessory protein XdhC	1.04323127	0.7668275	1.08081016	0.5360261	-7.84680340453967	3.934762E-38	-8.42747028326497	2.131598E-37	-1.54937605851436	0.005119898		1.828148	0.0001388761	2.3472869	0.00000008224922	-1.59850431148583	0.003880654	-6.04069738643187	1.481924E-23	-2.03628538376751	0.00001480426	183992	184825	D
DRO_A0182	A2G07_14380	DRA0180	A2G07_14380 guanine deaminase	1.00378694	0.9929158	1.04012029	0.6508248	-6.76879927389736	1.362245E-64	-6.28271527645361	2.959772E-56	-1.51767522509021	0.0001433487		1.8452886	0.000001827997	2.35262073	0.00000000003236238	-1.78163193066402	0.00001319728	-4.9656032661752	8.089475E-29	-2.00678131542107	0.0000001652165	184822	186189	D
DRO_A0183	A2G07_14385	DRA0181	A2G07_14385 diguanylate cyclase	1.16288618	0.1511281	1.63283472	0.000003600312	1.46548319	0.0003824158	1.80429759	0.0000002177284	1.535612	0.0001009628		1.5037077	0.001555128	1.71795038	0.00005009499	1.43716055	0.007439764	1.325083	0.03485066	1.820915	0.00001058401	186386	187459	D
DRO_A0184	A2G07_14390	DRA0182	A2G07_14390 hypothetical protein	6.77740697	8.127145E-51	7.07596404	1.156134E-52	9.63216215	9.479395E-68	12.56593047	1.969245E-79	9.918202	2.68723E-66		7.3279173	2.692618E-47	8.63253892	4.49069E-53	12.18335978	1.418652E-67	11.40446	2.262116E-62	17.77132	1.373256E-84	187509	188381	D
DRO_A0185	A2G07_14395	DRA0183	A2G07_14395 guanine permease	-1.11746610359338	0.3171471	-1.11102990716967	0.312216	1.37643913	0.002865153	-1.1386529239457	0.2329057	1.066176	0.559217		1.1813045	0.1856729	-1.07214336941296	0.625765	1.20916775	0.1215638	1.331262	0.02649901	1.228427	0.1066449	189925	188531	R
DRO_A0186	A2G07_14400	DRA0184	A2G07_14400 pyridoxal kinase	1.02610713	0.7724105	-1.00407888975543	0.9599405	1.2018813	0.07246972	-1.81814714115725	0.00000005778667	-1.77540741161578	0.0000002465898		1.3033877	0.04252873	1.09719106	0.4669622	1.24496201	0.09671875	-1.32958638163171	0.04252134	-1.5271316314164	0.001414899	191041	190115	R
DRO_A0187	A2G07_14405	DRA0185	A2G07_14405 exopolyphosphatase	1.44232917	0.0002660608	1.74514098	0.00000006759061	1.81858363	0.000000002633264	1.90690189	0.0000000003142503	1.748321	0.00000007572079		1.4661298	0.003628109	1.38476614	0.01333689	1.26947232	0.07917866	1.136808	0.2789376	1.209162	0.1640103	192668	191070	R
DRO_A0188	A2G07_14410	DRA0186	A2G07_14410 cytochrome	-1.17800761098937	0.1018231	-1.15279748501089	0.1620051	-1.02703885185273	0.7946485	1.4411979	0.0002843284	-1.10943795540348	0.3142922		-1.21966033923145	0.1300485	-1.41895422307524	0.007458122	1.10705329	0.4848578	3.226128	1.49742E-17	1.057672	0.6389429	192800	194017	D
DRO_A0189	A2G07_14415	DRA0188	A2G07_14415 excinuclease ABC subunit A	2.04521922	0.000000002155553	2.06725474	0.0000000008671161	1.22845985	0.08518728	1.03046215	0.8668653	-1.50183524266654	0.0009595551		1.6421095	0.0001322048	2.00037945	0.00000007438764	1.19589646	0.1965693	1.000121	0.8020528	-1.33813652980251	0.02254714	196788	194260	R
DRO_A0190	A2G07_14420	DRA0189	A2G07_14420 ribosomal protein S12 methylthiotransferase	-1.89899391871884	0.000007543909	-2.69648555442804	0.00000000001051967	-1.71229425735718	0.0001611098	-2.06650107931285	0.000001023325	-2.71005207094049	0.00000000005490706		-1.36154954140969	0.01286037	-1.88555005322719	0.0000007083432	-1.17582047018074	0.2368942	-1.0478735711196	0.9247678	-2.24978002775779	0.000000001213047	197021	198523	D
DRO_A0191	A2G07_14425	DRA0190	A2G07_14425 hypothetical protein	-1.58060504043567	0.00000505465	-2.49338231400041	5.121688E-19	-2.48268513320971	3.967732E-19	-2.12094614813804	0.000000000001251877	-1.02727549998269	0.8817609		-1.00236930031515	0.9251156	-1.74654157260594	0.00001995733	-1.56186417485607	0.0008771431	-1.28388180121941	0.1283258	1.12975	0.3396528	200095	198524	R
DRO_A0192	A2G07_14430	DRA0191	A2G07_14430 ATPase	1.10286917	0.4419484	1.20877647	0.2099302	1.08302237	0.5287593	1.03792152	0.6311825	2.038958	0.00000003427276		2.0082704	0.000006633647	1.24734412	0.178987	1.24788716	0.173643	1.089124	0.5502671	2.286478	0.0000001020802	201074	200130	R
DRO_A0193	A2G07_14435	DRA0192	A2G07_14435 hypothetical protein	1.74232489	0.006066943	1.87374424	0.004720748	1.59768124	0.02341856	1.15651844	0.4805664	2.370308	0.00001788747		2.6348926	0.00000001289522	1.36847237	0.06802601	1.07667343	0.8168189	1.128721	0.6262747	2.550886	0.00000004648423	201129	201449	D
DRO_A0194	A2G07_14440	DRA0193	A2G07_14440 phosphoglycerate mutase	-1.08292214238126	0.6021775	-1.36151472761373	0.0529176	-2.04790500342103	0.00001313006	-2.44184889472762	0.0000002681327	3.521226	1.091823E-17		-1.10623690837759	0.7179844	-1.00936481610832	0.9356555	-1.11173912018745	0.5645962	-1.44603958677973	0.09786187	3.155962	0.0000003064128	202222	201509	R
DRO_A0195	A2G07_14445	DRA0194	A2G07_14445 aminoglycoside phosphotransferase	-1.38695002906423	0.002625404	-1.55351119006538	0.00003742365	-2.09211152820609	0.0000000000675245	-2.17636320263424	0.00000000004617551	4.001984	3.067287E-36		-1.1701516317589	0.2807952	-1.23997966234957	0.1352333	1.17817436	0.2862611	-1.91208793309987	0.0001280966	4.12054	2.660632E-22	203375	202215	R
DRO_A0196	A2G07_14450	DRA0195	A2G07_14450 short-chain dehydrogenase	-1.50129837538047	0.0004158267	-1.88467258732791	0.0000001238391	-2.34977616619685	0.0000000000007551857	-1.86161897369504	0.0000004679314	4.516851	4.337479E-42		-1.24435467393303	0.1593216	-1.00344668885923	0.9477474	1.34240975	0.04362174	-1.03609163028604	0.8514287	5.571082	2.248481E-31	204208	203372	R
DRO_A0197	A2G07_14455	DRA0196	A2G07_14455 acyl-CoA dehydrogenase	-1.12320686342293	0.2376182	1.00182563	0.9164697	-1.14338772703164	0.1847505	-1.08930887240878	0.4194436	3.396507	3.484414E-31		1.1324697	0.3362158	1.33624664	0.03055543	1.5589751	0.001326076	1.07623	0.5934855	3.204099	3.523338E-17	205544	204297	R
DRO_A0198	A2G07_14460	DRA0197	A2G07_14460 hypothetical protein	1.08764896	0.5263982	-1.04057379320105	0.8746861	-1.35327495855494	0.06396837	-1.08644013202073	0.7246037	5.256296	3.056787E-33		1.185063	0.3946825	1.44561613	0.05864897	2.11675817	0.0003987916	1.3352	0.1692278	5.929037	1.15402E-20	205948	205541	R
DRO_A0199	A2G07_14465	DRA0198	A2G07_14465 thioesterase	1.1032182	0.4958119	-1.11278227516771	0.7382065	-1.2936252978362	0.1206929	1.3161545	0.06668499	8.015307	1.251616E-36		1.7157506	0.1371891	1.6869095	0.146397	3.11096911	0.003821814	1.293056	0.5145083	10.31628	0.000000009235526	206439	205945	R
DRO_A0200	A2G07_14470	DRA0199	A2G07_14470 enoyl-CoA hydratase	1.42789499	0.02306857	-1.1780706854192	0.44946	-1.34239543323517	0.07108284	1.73396406	0.0002371623	8.26625	5.225895E-38		1.4594549	0.2076145	1.52362579	0.1769338	2.58858435	0.0045976	1.2566	0.4830134	8.698976	0.0000000002310118	206933	206472	R
DRO_A0201	A2G07_14475	DRA0200	A2G07_14475 gluconate 5-dehydrogenase	1.62134274	0.000522922	1.12583246	0.3394166	-1.22733281971909	0.1222607	1.54175419	0.004005181	4.332473	3.783982E-23		1.1958553	0.1738338	1.25612786	0.09340962	1.96634995	0.0000005998548	1.075214	0.5776119	5.999653	9.931953E-38	207706	206930	R
DRO_A0202	A2G07_14480	DRA0201	A2G07_14480 NAD(+) synthase	1.21330507	0.07775205	1.6038622	0.00002538729	2.48268431	2.567561E-17	1.82207959	0.000000113186	1.196764	0.1253759		1.2420256	0.1144851	1.865143	0.000003286488	1.82369004	0.00001382115	1.147513	0.3362339	-1.52652481892744	0.001720241	208780	207917	R
DRO_A0203	A2G07_14485	DRA0202	A2G07_14485 superoxide dismutase	1.14185251	0.2526042	-1.15874947802681	0.2675112	-1.52786270784605	0.000216253	3.87910629	7.550507E-30	4.283652	4.524021E-33		-1.23726467999077	0.09761167	1.14586874	0.2387129	1.45702958	0.006013189	6.625295	3.698811E-41	3.766296	9.641817E-23	210242	208854	R
DRO_A0204	A2G07_14490	DRA0203	A2G07_14490 oxidoreductase	1.37159301	0.01311081	1.16893365	0.1351013	-1.12169759329013	0.366352	3.83881725	6.686196E-24	3.226279	3.525889E-18		1.3869792	0.1035201	2.14240491	0.0001953691	2.75141418	0.000003537435	7.268185	3.246488E-18	3.749595	0.000000001309374	211483	210239	R
DRO_A0205	A2G07_14495	DRA0204	A2G07_14495 two-component system response regulator	1.37154412	0.001239097	-1.20174024485554	0.06062606	-2.1371036172338	5.663627E-14	-1.38832679007976	0.00131291	-1.96153854452663	0.0000000001327877		1.026675	0.7881247	1.10423233	0.4305447	-1.02719567312312	0.8990232	-2.15956834547911	0.00000003457683	-1.43832884598706	0.007629829	212026	211595	R
DRO_A0206	A2G07_14500	DRA0205	A2G07_14500 histidine kinase	1.15205118	0.2159086	-1.38823447130291	0.006167976	-3.30885869820035	1.356338E-21	-2.20439036967097	0.0000000006529943	-2.54502207679401	0.0000000000005602074		-1.14001778199736	0.2827674	-1.24419978942167	0.09333102	-1.6601706678689	0.0001275528	-3.29108891600746	1.297635E-17	-1.96800883557247	0.0000003408171	213621	212023	R
DRO_A0207	A2G07_14505	DRA0206	A2G07_14505 oligoendopeptidase F	1.27007325	0.1347402	-1.01140583600789	0.8623828	-3.0016623506264	0.00000000001319129	-2.05217587385291	0.00001145263	-1.44576968513016	0.02362071		1.3000529	0.09897687	1.26985742	0.1336731	1.02097466	0.8816326	-2.67416860098195	0.00000008419863	1.034777	0.8014007	215485	213734	R
DRO_A0208	A2G07_14510	DRA0207	A2G07_14510 hypothetical protein	1.24805453	0.3175179	1.45296621	0.1507271	1.03932774	0.8858587	1.05121172	0.8147093	2.450688	0.00007295118		1.5960422	0.0004866382	5.60700759	2.419789E-35	2.62300168	0.000000000002714126	1.960402	0.000002314318	4.4518	1.114596E-26	217207	215648	R
DRO_A0209	A2G07_14515	DRA0208	A2G07_14515 peptide ABC transporter permease	-1.05018383257953	0.8127108	-1.0284377539952	0.5905671	-1.61109264351416	0.03817496	1.48981717	0.08406509	2.531013	0.0001410558		1.1895157	0.145762	5.08734997	8.35307E-32	1.87288749	0.000004070505	1.696474	0.000260647	4.508837	3.660576E-27	218503	217394	R
DRO_A0210	A2G07_14520	DRA0209	A2G07_14520 ABC transporter permease	-1.06752944681233	0.707969	-1.03201845513195	0.6008141	-1.27128342990744	0.1647684	1.87449906	0.0004597832	1.930505	0.0002487576		1.121435	0.3749417	4.83499486	9.479413E-31	2.05974015	0.0000000867179	1.997538	0.0000005611159	4.052297	3.155004E-24	219471	218500	R
DRO_A0211	A2G07_14525	DRA0210	A2G07_14525 ABC transporter substrate-binding protein	-1.08122480800259	0.706231	-1.125407664859	0.2791196	-1.191377141073	0.3929997	2.72136277	0.000002965923	2.002235	0.001220668		1.2013295	0.1567833	11.23360996	1.811329E-60	5.02117287	1.947732E-29	3.342326	1.21411E-15	8.187168	6.964111E-47	221355	219607	R
DRO_A0212	A2G07_14530	DRA0211	A2G07_14530 GntR family transcriptional regulator	1.51747201	0.02071706	1.05694091	0.8175164	-1.27738481517743	0.1800345	4.48724342	5.052083E-16	6.871684	8.94563E-24		2.1058073	0.0000001065031	4.77562908	5.76695E-28	1.28495364	0.1073822	4.408621	2.907548E-23	17.63026	4.117431E-79	221408	222247	D
DRO_A0213	A2G07_14535	DRA0212	A2G07_14535 anhydro-N-acetylmuramic acid kinase	1.51865602	0.04310158	1.14333921	0.9290799	-1.18989675325367	0.4271567	3.74834052	0.00000000126444	5.623716	1.533256E-14		1.8901088	0.000002061012	4.5247725	4.758052E-28	1.11721609	0.4300764	3.814374	3.769132E-21	15.0717	1.794892E-75	222247	223449	D
DRO_A0214	A2G07_14540	DRA0213	A2G07_14540 N-acetylmuramic acid 6-phosphate etherase	1.14093986	0.383796	1.38533561	0.07679813	1.27563663	0.1135381	2.16330108	0.000001012178	3.106227	0.000000000003701709		1.1995007	0.1547549	2.36886281	0.0000000001722137	1.28419328	0.06813656	2.501069	0.00000000004358473	4.852323	7.157399E-30	223500	224417	D
DRO_A0215	A2G07_14545	DRA0214	A2G07_14545 NAD(P)H:quinone oxidoreductase, type IV	1.10320852	0.317574	1.37918242	0.001430427	1.78469658	0.000000006943599	1.80895615	0.000000006250261	1.360996	0.002532634		1.1336669	0.333029	1.72854999	0.00004124788	1.52168021	0.002449382	1.995619	0.000000501496	2.342444	0.0000000003758437	225041	224439	R
DRO_A0216	A2G07_14550	DRA0215	A2G07_14550 hypothetical protein	1.34207704	0.1031294	1.28247539	0.2562296	2.38175786	0.0000007629119	11.44256767	9.348968E-46	12.13763	1.592419E-47		1.7347129	0.0191891	1.49176781	0.08781393	2.63953342	0.00002727611	21.37272	1.609132E-36	14.65004	1.214212E-29	225138	225701	D
DRO_A0217	A2G07_14555	DRA0216	A2G07_14555 esterase	1.78601385	0.00000003137218	2.42410365	1.794407E-17	2.49594785	2.21565E-18	3.99320653	2.032804E-38	7.293697	1.463626E-72		1.9625593	0.0000006067222	2.46686686	0.00000000004348099	2.50385399	0.0000000001117103	6.619181	5.445581E-39	8.165673	8.688839E-48	225710	226711	D
DRO_A0218	A2G07_14560	DRA0217	A2G07_14560 transcriptional regulator	1.07221685	0.6577346	1.22383909	0.220503	1.3580346	0.04731895	1.76175945	0.0002234232	4.210836	1.399666E-19		1.0400398	0.8506951	-1.16347432001005	0.3040546	-1.20236974572237	0.1916457	2.034645	0.00001588389	3.393886	2.982197E-14	227815	226715	R
DRO_A0219	A2G07_14565	DRA0218	A2G07_14565 serine hydrolase	-1.00709767190742	0.9552312	-2.23886499932868	0.00000000002018773	-5.65726948946311	3.461689E-39	-1.48993220033724	0.0004937591	2.502031	8.46401E-15		-1.38843205617485	0.02439102	-2.77897142319769	0.00000000003113737	-2.72669072753098	0.00000000011658	-1.97770102539843	0.00002815359	2.87714	0.0000000000000958907	227861	229072	D
DRO_A0220	A2G07_14570	DRA0219	A2G07_14570 hypothetical protein	-1.06869520405607	0.6006258	-1.19205692891971	0.1542216	-1.10963701997657	0.3811003	1.90342058	0.0000001531449	6.194729	2.035829E-47		-1.18343993563034	0.226109	1.09861637	0.4174723	1.72664664	0.00004592227	-1.17107180942071	0.368803	5.528306	2.632056E-35	229353	230159	D
DRO_A0221	A2G07_14575	DRA0220	A2G07_14575 5-carboxymethyl-2-hydroxymuconate semialdehyde dehydrogenase	-1.20691398538857	0.06945341	-1.23936823452119	0.07420943	-1.18534525420831	0.1011783	1.0832536	0.4484088	4.334587	2.736146E-39		1.0568892	0.6754098	1.29251305	0.09323934	1.6984453	0.000973742	-1.23057158204128	0.2716627	3.630179	6.702666E-15	230170	231744	D
DRO_A0222	A2G07_14580	DRA0221	A2G07_14580 glucan synthase 1-like protein	-1.18994900057076	0.2147136	-1.21871453159865	0.2604571	-1.20774561563281	0.1762212	-1.07332398876002	0.6383782	4.42919	1.309328E-22		1.1857906	0.2219336	1.49701114	0.006446357	1.69172717	0.0005518705	-1.25046611124297	0.1952774	3.683697	2.554062E-17	231741	232259	D
DRO_A0223	A2G07_14585	DRA0222	A2G07_14585 TDP-glucose-4,6-dehydratase	-1.04661144786532	0.6372324	-1.32564093944037	0.01041302	-1.55869755730894	0.00001267937	-1.22323389917769	0.06310254	4.04095	7.067376E-40		1.2131343	0.2330478	1.4820312	0.01637737	1.4879746	0.02235228	-1.2233128191929	0.3520873	2.660661	0.00000001042037	232256	233122	D
DRO_A0224	A2G07_14590	DRA0223	A2G07_14590 4-hydroxyphenylacetate 3-monooxygenase, oxygenase component	-1.16649654869833	0.1139837	-1.60783033955592	0.00000905427	-1.69890575349214	0.0000001233207	-1.67392396401264	0.000000753289	1.989971	0.0000000000245015		1.0445872	0.7002071	1.33418039	0.04928162	1.31978285	0.08091426	-1.89757317469116	0.0002444494	1.654502	0.00128549	233119	234633	D
DRO_A0225	A2G07_14595	DRA0224	A2G07_14595 3,4-dihydroxyphenylacetate 2,3-dioxygenase	-1.43061346579517	0.0004582919	-1.71704066187522	0.0000008788394	-2.11845111819159	0.000000000001311646	-2.88916729546985	1.712278E-20	1.382063	0.002073736		1.0159959	0.8457104	-1.05185841872083	0.828323	1.01638769	0.914368	-2.42777726794455	0.00000002426708	1.672557	0.0002811315	234800	235774	D
DRO_A0226	A2G07_14600	DRA0225	A2G07_14600 sulfite oxidase	-1.41920314695241	0.000475896	-1.22842832263849	0.03165184	-1.43008114480627	0.0003163777	-2.67282328345542	5.130012E-20	-1.23735592382292	0.03840455		-1.19874108211556	0.1773823	-1.2268484195162	0.1452897	-1.28357752154889	0.08114765	-2.96589194603144	8.776102E-14	-1.09966421753118	0.5005447	235785	236855	D
DRO_A0227	A2G07_14605	DR1609	A2G07_14605 2-hydroxyhepta-2,4-diene-1,7-dioate isomerase	-1.60720542335398	0.000002195974	-1.34148244568938	0.005249833	-1.38604885553322	0.001043308	-1.92803612862068	0.0000000001486259	-1.08330484241598	0.3993874		-1.30491557783423	0.04142485	-1.18868472938094	0.2142739	-1.22624580994872	0.1289195	-1.69793037568577	0.0002677713	1.242377	0.1075606	236852	237640	D
DRO_A0228	A2G07_14610	DRA0227	A2G07_14610 5-carboxymethyl-2-hydroxymuconate isomerase	-1.37849556838488	0.001560748	-1.56282438373615	0.000004419056	-2.33100521079898	1.183621E-16	-2.66434236543619	4.398061E-20	-1.56835289696737	0.00001547597		-1.31440537023973	0.03055129	1.02746498	0.7759556	-1.24836274105604	0.08900834	-1.38416063460997	0.03913239	1.107991	0.4573033	237727	238113	D
DRO_A0229	A2G07_14615	DRA0228	A2G07_14615 hypothetical protein	2.08150347	0.0000000000005606986	2.32714412	8.811703E-16	1.43693613	0.0003473728	3.64057725	2.810267E-34	2.523892	2.051859E-18		1.3681331	0.06211245	4.36020548	1.053154E-17	2.28940763	0.000002483336	2.643711	0.00000001536458	2.113076	0.00001798932	238110	238463	D
DRO_A0230	A2G07_14620	DRA0229	A2G07_14620 hypothetical protein	2.0603814	0.000003229971	3.18116174	0.0000000000007556224	2.26766943	0.0000001674057	3.63840873	2.99427E-15	1.459634	0.01893843		1.6392208	0.005270053	5.69206476	1.517831E-20	3.58238906	0.00000000001363899	2.834931	0.00000001099459	1.605108	0.01187902	239267	238503	R
DRO_A0231	A2G07_14625	DRA0230	A2G07_14625 hypothetical protein	2.04934612	0.00001682271	3.5046339	0.0000000000006910098	2.60357304	0.00000001714208	2.75554729	0.000000007847775	-1.5750484603035	0.01355561		1.8623289	0.0001381086	6.01446493	1.200229E-25	4.67618753	4.765659E-19	3.093534	0.00000000003371216	-1.08465234289245	0.5382624	239863	239264	R
DRO_A0232	A2G07_14630	DRA0231	A2G07_14630 xanthine dehydrogenase	1.48401612	0.0003652971	-1.33512250429889	0.01673504	-3.02886734718047	1.189674E-21	1.06497128	0.4591654	1.420561	0.001837016		-1.38669271430261	0.03997629	1.0004121	0.9458158	-1.39162617892655	0.03689402	1.239059	0.2391127	1.227164	0.2325514	242189	239961	R
DRO_A0233	A2G07_14635	DRA0232	A2G07_14635 molybdopterin dehydrogenase	2.2130822	5.603089E-15	1.34208245	0.004021017	-1.77710481582788	0.00000002941912	1.81439575	0.000000005486456	1.495284	0.0001024384		1.307908	0.2408972	2.28743169	0.0001654353	1.53238449	0.07886022	2.336039	0.0004612367	1.679287	0.02486286	243220	242186	R
DRO_A0234	A2G07_14640	DRA0233	A2G07_14640 aldehyde dehydrogenase iron-sulfur subunit	2.64473081	2.140699E-18	1.99487147	0.000000002560649	-1.2485579000185	0.04119986	2.0853852	0.0000000001511835	-1.09744764406524	0.4268217		1.3312713	0.1386084	2.37298334	0.000005112293	1.79162581	0.00372568	2.661679	0.000002467163	1.241581	0.3034544	243780	243217	R
DRO_A0235			DRA0234 hypothetical protein DRA0234	3.62646583	0.000001732174	5.02862688	0.00000001027116	1.98006421	0.009020273	1.88961149	0.02440971	-8.63567553003617	0.0000000000003893493		2.4539606	0.003071656	5.35182117	0.00000004636547	4.22778983	0.000005462051	4.628935	0.000003072767	-1.86290092422241	0.02518976	244111	243938	R
DRO_A0236	A2G07_14645	DRA0235	A2G07_14645 aldehyde dehydrogenase iron-sulfur subunit	2.31520696	6.818197E-15	3.03972137	5.764075E-24	3.67159914	1.386473E-32	6.16068108	7.256013E-57	1.63344	0.00001183273		2.7777123	0.0005199378	6.49254959	0.000000001331876	7.81061396	0.00000000008370819	32.58765	4.216004E-23	8.78586	0.000000000008783737	244345	244908	D
DRO_A0237	A2G07_14650	DRA0236	A2G07_14650 molybdopterin dehydrogenase	1.82424202	0.000002134025	2.34715531	0.00000000001974644	2.38421241	0.000000000009470872	5.9796893	6.531965E-40	2.721732	5.243973E-14		1.9847473	0.06719977	4.53438931	0.00009303628	5.75542138	0.00001199581	32.3933	1.067407E-14	13.21645	0.0000000006229055	244905	245921	D
DRO_A0238	A2G07_14655	DRA0237	A2G07_14655 xanthine dehydrogenase	1.44365506	0.01919834	1.44976742	0.01460601	1.42858179	0.02378523	4.98584265	2.400507E-21	2.644683	0.000000005395625		1.2831026	0.5453568	2.59383758	0.01854775	3.91386276	0.001215953	25.20117	0.00000000001109474	10.713	0.00000008661392	245918	248044	D
DRO_A0239	A2G07_14660	DRA0238	A2G07_14660 FAD-binding dehydrogenase	1.03072668	0.7542088	-1.08130812071698	0.4945616	-1.58472796393375	0.000004484775	-1.2747208364555	0.02963625	1.120067	0.2544875		-1.04401700996034	0.8328953	-1.24250720011179	0.2976058	-1.03011529709679	0.9001431	3.442262	0.00000005571645	2.834948	0.000001815457	249879	248215	R
DRO_A0240	A2G07_14665	DRA0239	A2G07_14665 adenosylcobinamide-GDP ribazoletransferase	1.29606431	0.09147912	1.95750692	0.000006384367	1.68385674	0.0008304122	1.16570217	0.2673531	2.270428	0.0000003533476		1.2710449	0.06840149	1.22727626	0.1529507	1.27785257	0.07961488	1.114234	0.4639402	3.328184	1.675141E-17	250754	249945	R
DRO_A0241	A2G07_14670	DRA0240	A2G07_14670 nicotinate-nucleotide--dimethylbenzimidazole phosphoribosyltransferase	1.16242243	0.1767441	1.46237872	0.0007962253	1.65111383	0.000009200071	1.90309754	0.000000008042207	3.609132	1.564192E-27		1.2251119	0.1307739	1.25816236	0.09148759	1.33400543	0.03731951	1.237491	0.1031697	4.279577	1.284415E-25	251931	250834	R
DRO_A0242	A2G07_14675	DRA0241	A2G07_14675 serine hydrolase	1.61114182	0.000004478243	2.65874852	8.656354E-21	2.65398592	9.608298E-21	2.81045867	2.448444E-22	5.541016	1.528091E-54		2.4476354	0.00000000001524658	3.02509651	2.259683E-16	3.45726437	3.059278E-19	2.865469	1.417222E-14	8.086485	4.933637E-49	253467	251968	R
DRO_A0243	A2G07_14680	DRA0242	A2G07_14680 Rrf2 family transcriptional regulator	1.60734762	0.0004287277	1.44383482	0.01025586	1.83200198	0.000005342778	8.36158816	1.144348E-56	15.92438	4.13501E-90		2.2039359	0.0001437098	1.8958409	0.002133513	2.10621454	0.0006070312	6.178078	7.249585E-16	16.97665	3.97127E-34	253914	253507	R
DRO_A0244	A2G07_14685	DRA0243	A2G07_14685 nitric oxide dioxygenase	1.49568546	0.02362751	1.61847492	0.009754661	2.34006322	0.000001988079	11.84576924	3.163478E-36	197.2538	3.943999E-110		2.0370116	0.000001519247	1.86628669	0.00001849635	4.51509574	7.543526E-21	22.33191	9.354574E-77	219.6031	1.243098E-172	254068	255279	D
DRO_A0245	A2G07_14690	DRA0244	A2G07_14690 radical SAM protein	-1.06638683538627	0.7124811	-1.38463038122751	0.05609145	-1.33311111259827	0.1025006	3.01617545	0.0000000007926413	39.67485	2.570104E-68		1.1085382	0.4235388	-1.25490676387844	0.1004131	1.69183419	0.0005596129	5.540768	9.41843E-35	49.7029	8.006159E-137	255398	256549	D
DRO_A0246	A2G07_14695	DRA0246	A2G07_14695 peptide ABC transporter substrate-binding protein	1.14419339	0.2186508	-1.31917832128833	0.008251178	-2.88613024222627	1.165011E-21	-2.19128329854927	0.000000000002913075	-1.68124926235189	0.000004271178		-1.28898336850539	0.05407112	-1.65891480661259	0.000121059	-1.43870606459638	0.005382064	1.027155	0.8904149	-1.12560401318352	0.4121464	258193	256604	R
DRO_A0247	A2G07_14700	DRA0247	A2G07_14700 multidrug transporter	-1.37768744801641	0.004304536	-1.58194607209118	0.0000688262	-1.03870160637281	0.7466279	1.10991319	0.3044971	-1.05420300724058	0.6593177		1.250948	0.1273882	1.75360533	0.0001425983	2.29720084	0.0000001094781	4.046762	6.668752E-18	1.433558	0.01775621	260417	258321	R
DRO_A0248	A2G07_14705	DRA0248	A2G07_14705 MarR family transcriptional regulator	-2.10712745554625	0.000000000000082012	-2.86932041695357	3.147779E-24	-1.50427910996318	0.00003731506	1.11450529	0.3094522	-1.78752862727097	0.00000001116273		-1.24128956082927	0.1462394	1.11955842	0.4023823	1.68295351	0.0006507754	4.965316	3.46933E-24	1.416646	0.01653326	260950	260414	R
DRO_A0249	A2G07_14710	DRA0249	A2G07_14710 hypothetical protein	-2.60722751102668	8.980378E-21	-3.6537175991977	2.27415E-34	-2.14713186769253	8.043794E-14	-11.8804014245077	3.069138E-100	-7.23145276993567	7.849557E-70		-2.03446630048986	0.00000003205239	-1.61680018364263	0.0002025806	1.38627958	0.01510139	-10.4329681794471	4.679776E-57	-8.51334807845221	7.785668E-51	261440	262408	D
DRO_A0250	A2G07_14715	DRA0250	A2G07_14715 acyl-CoA dehydrogenase	-1.09090951537207	0.4402199	-1.0840560237985	0.5254383	-1.20207833574274	0.0926841	1.74440834	0.000002393587	13.43914	4.011215E-93		1.07161	0.6983566	1.58219782	0.005342259	3.77146591	3.189151E-15	4.994453	3.662017E-20	16.32835	3.217686E-53	264517	262721	R
DRO_A0251	A2G07_14720	DRA0251	A2G07_14720 NADPH:quinone oxidoreductase	1.62842995	0.000001666782	1.22410974	0.04208829	1.61437076	0.000002318793	2.71223918	2.069195E-21	6.358243	3.567145E-63		2.0736737	0.00000003961046	2.09059789	0.00000003225172	3.27417306	1.088227E-17	6.379518	3.21086E-38	8.354686	1.765898E-50	264709	265683	D
DRO_A0252	A2G07_14725	DRA0252	A2G07_14725 MerR family transcriptional regulator	1.34383325	0.004454268	1.30586358	0.0125759	1.7448786	0.00000008975528	3.59989881	6.055248E-33	11.96029	7.201521E-108		1.9084267	0.000003032755	2.27394136	0.0000000032642	3.90108967	2.005262E-21	10.14993	1.069854E-53	13.57412	7.57848E-69	265680	266144	D
DRO_A0253	A2G07_15390	DRA0253	A2G07_15030 transposase	-1.19650697019751	0.168552	1.00706637	0.9735978	1.30233792	0.04786606	1.04991061	0.8322293	-1.2168286427834	0.1429965		-1.16449641410797	0.2207999	-1.05635323370429	0.6773654	1.12315036	0.3490408	1.228511	0.1069425	1.020024	0.8765621	267489	266305	R
DRO_A0254	A2G07_14735	DRA0255	A2G07_14735 aculeacin A acylase	-1.16725583126579	0.1446733	-1.38786476035115	0.002151812	-1.1138782817973	0.3365203	1.92333583	0.0000000006355019	7.312266	1.050499E-72		1.5085393	0.002460547	1.70763671	0.00007894061	2.44717108	0.0000000002145397	1.137717	0.4465975	3.104934	3.872882E-16	269988	267631	R
DRO_A0255	A2G07_14740	DRA0256	A2G07_14740 phenylacetate--CoA ligase	3.23601675	1.315738E-25	1.87289007	0.00000005938739	1.95797209	0.000000001476671	6.13227818	3.217479E-53	18.61191	6.325943E-120		1.9587999	0.003347026	4.57523531	0.0000000001939196	8.02518635	4.56459E-17	4.269767	0.00000002825312	9.177266	7.035844E-19	271600	270320	R
DRO_A0256	A2G07_14745	DRA0257	A2G07_14745 hypothetical protein	1.50066562	0.00006791469	1.48968172	0.00004943155	1.24190195	0.03348427	1.87318813	0.000000001084402	1.917301	0.00000000041088		1.2287822	0.3212395	2.79663906	0.00000004630748	3.62917727	0.00000000005030761	5.862579	4.783298E-18	3.371041	0.0000000002763421	272318	271785	R
DRO_A0257	A2G07_14750	DRA0258	A2G07_14750 hypothetical protein	1.53196217	0.00001950989	1.40717263	0.0004668129	-1.01577861747004	0.9095077	1.54646491	0.00001179192	2.222436	2.095333E-14		1.3715792	0.01932462	3.254185	1.734334E-18	3.70521032	7.303381E-21	6.408628	4.570601E-38	4.947929	1.203559E-30	273074	272340	R
DRO_A0258	A2G07_14755	DRA0259	A2G07_14755 catalase HPII	1.75287418	0.003350833	2.07717581	0.0001616706	1.18573914	0.3685538	2.02939201	0.0003654858	1.944713	0.0009288459		1.8664097	0.000001346472	4.39901772	1.022193E-28	4.61127112	1.695804E-28	5.979197	1.501653E-36	4.361212	4.142975E-27	275564	273288	R
DRO_A0259	A2G07_14760	DRA0260	A2G07_14760 ABC transporter ATP-binding protein	2.44495922	3.958398E-15	2.74942831	2.407701E-19	2.26673076	0.0000000000007339904	1.22128449	0.08633341	2.959672	1.086225E-20		2.8073023	0.0000000000006378279	1.83278988	0.0000324728	2.07654828	0.0000007533192	-1.01846995259022	0.9798202	2.987047	5.648542E-14	276602	275886	R
DRO_A0260	A2G07_14765	DRA0261	A2G07_14765 hypothetical protein	1.40639822	0.0006267069	1.0671212	0.5039969	1.11535819	0.2728085	1.31721393	0.008411992	2.901536	1.899881E-24		2.117712	0.00000001465008	1.13651877	0.3148131	1.2265074	0.1452284	1.03682	0.6557919	2.90592	5.735061E-15	278359	276599	R
DRO_A0261	A2G07_14770	DRA0262	A2G07_14770 ABC transporter permease	1.4350061	0.0002592448	1.13307877	0.1886121	1.03047225	0.7286994	-2.3254115862237	2.85632E-15	-1.36683892937694	0.003586961		2.1217291	0.000000007808941	-1.13330357504806	0.3700395	-1.00684198463819	0.9735	-1.56704025428676	0.001963486	1.011072	0.9360877	279408	278359	R
DRO_A0262	A2G07_14775	DRA0263	A2G07_14775 branched-chain amino acid ABC transporter substrate-binding protein	-1.03114813931999	0.7606778	1.1516616	0.1448666	1.59094581	0.00000421233	-1.14152865138173	0.2164595	1.704184	0.0000002817653		1.569177	0.0007892706	1.56800955	0.0008805112	2.65094543	0.00000000000124537	-1.0112290923329	0.906795	2.200212	0.000000006739682	280667	279528	R
DRO_A0263	A2G07_14780	DRA0264	A2G07_14780 long-chain fatty acid--CoA ligase	-1.63952455624137	0.0000019605	-2.38554836707664	5.652186E-16	-2.37659811369408	2.89793E-16	1.29771621	0.01105678	7.129347	9.808349E-73		-1.00100651204786	0.9869403	1.07988403	0.582141	1.67800571	0.0001261127	1.560368	0.003064059	6.307182	2.746493E-39	280972	282675	D
DRO_A0264	A2G07_14785	DRA2_2472	A2G07_14785 hypothetical protein	-1.55813779846597	0.00009003242	-1.27210105438478	0.03038145	-2.23505111763061	0.000000000005106083	-1.64322917933322	0.00001364416	-1.35352064254332	0.007657529		-1.28200016640362	0.1340655	1.13966318	0.4080033	1.16650903	0.4634232	1.86697	0.001230369	1.162583	0.4259413	282910	283116	D
DRO_A0265	A2G07_14790	DRA0265	A2G07_14790 hypothetical protein	-1.05280859485985	0.5763678	-1.10104166909813	0.4269468	-1.71898837534111	0.00000008031645	-1.24278638623457	0.04238783	1.305639	0.01076753		-1.09869995229445	0.4273271	1.40753633	0.00927769	1.5123186	0.002760931	2.644526	0.000000000004631125	2.207309	0.000000006306469	283120	284667	D
DRO_A0266	A2G07_14795	DRA0266	A2G07_14795 hypothetical protein	1.09233293	0.3537788	1.0940422	0.2829099	-1.26372830710842	0.02310653	-1.01560205453452	0.9708566	1.793359	0.00000001276244		1.0203985	0.886634	1.32997711	0.02897204	1.52294973	0.002040039	2.646086	0.000000000001318918	2.703991	0.0000000000002157133	284669	286639	D
DRO_A0267	A2G07_14800	DRA0267	A2G07_14800 formylmethanofuran dehydrogenase	-1.07017787747555	0.4918901	1.09653307	0.3465679	-1.0107384900133	0.9343853	1.61862752	0.00001320549	2.845369	3.053485E-21		-1.21000904965768	0.194069	1.07739746	0.5971541	1.27315468	0.09920069	3.05002	2.739991E-14	2.630668	0.000000000005964117	287254	286658	R
DRO_A0268	A2G07_14805	DRA0270	A2G07_14805 adenosine deaminase	1.20083406	0.08101405	2.20504341	1.509913E-14	2.91080293	2.994254E-24	2.6021981	1.666674E-19	4.208884	4.386013E-40		1.3136153	0.04894892	1.7631872	0.00005894236	2.58253232	0.00000000002919886	1.326094	0.06370634	2.482219	0.0000000001398044	289007	287331	R
DRO_A0269	A2G07_14810	DRA0271	A2G07_14810 sugar transporter	1.75777435	0.000004365605	1.64995108	0.00001976427	-1.13810406907827	0.2939013	-2.23185206873828	0.0000000004190031	-1.68052935330206	0.0000603583		1.8509709	0.000004427128	1.15888841	0.2819407	-1.26483123717279	0.09749646	-2.37281025205889	0.000000004776881	-1.45143821561347	0.006830551	289232	290560	D
DRO_A0270	A2G07_14815	DRA0272	A2G07_14815 nicotinate phosphoribosyltransferase	1.94706939	0.00000000443134	2.12249733	0.00000000002678519	1.19736117	0.1115183	-1.80242823492294	0.000001408619	-1.02464223591691	0.8576061		2.2497552	0.0000000004379921	1.71050873	0.0000517839	1.49247641	0.002381241	-2.58343326914363	0.0000000002428811	-1.51507300682298	0.002354259	290797	292221	D
DRO_A0271	A2G07_14820	DRA0273	A2G07_14820 ADP-ribose pyrophosphatase	1.68966401	0.002104151	2.37240961	0.0000002464039	1.07517721	0.6759994	-2.85718057192641	0.000000007648875	-1.12648804846873	0.4774746		1.743557	0.00002829556	1.31394821	0.0438605	1.11694404	0.3677978	-2.43743946009741	0.0000000006204856	-2.04430666726088	0.0000001382214	292224	293195	D
DRO_A0272	A2G07_14825	DRA0274	A2G07_14825 flavin monoamine oxidase	1.42652306	0.03648664	1.69340813	0.002526191	1.04293267	0.7991357	-2.20195304867996	0.00001332563	-2.51824848766587	0.0000006256547		1.6551381	0.0005965256	3.47389862	8.968001E-17	2.30115226	0.00000005535184	1.879539	0.00008872305	-1.34986212508254	0.0343816	294830	293250	R
DRO_A0273	A2G07_14830	DRA0275	A2G07_14830 cytochrome C6	1.71351286	0.006592924	2.54883442	0.000006024074	1.26917619	0.2321881	-3.27372287732873	0.00000001301333	-5.72490131701355	2.209325E-15		2.5902338	0.0000000002295233	5.10815997	4.388887E-26	3.34648711	1.133004E-14	1.848536	0.0001584105	-2.16296421267562	0.0000001256056	295634	294882	R
DRO_A0274	A2G07_14835	DRA0276	A2G07_14835 NAD-dependent malic enzyme	1.25656236	0.08504785	1.23330071	0.1083943	1.84924744	0.000004452358	4.11602576	6.029544E-24	16.77718	6.048875E-76		1.6735472	0.03241182	3.87958649	0.00000004472063	7.44650683	8.052578E-15	35.17564	8.707578E-35	29.6219	1.946279E-33	297485	295764	R
DRO_A0275	A2G07_14840	DRA0277	A2G07_14840 malate synthase A	1.59855852	0.0144944	2.12612889	0.0000820625	2.23370164	0.00003891971	5.66802417	1.220557E-16	8.737197	4.662798E-24		2.1891674	0.000001508602	6.05642985	2.627443E-25	11.09693535	1.838846E-40	53.61224	1.312331E-85	28.36117	4.942028E-68	299129	297564	R
DRO_A0276			-	1.74622551	0.007531075	2.27859126	0.00005509234	1.75080335	0.008266357	1.59655382	0.0311471	1.581347	0.03212757		2.9175178	6.204014E-15	5.04621447	2.916889E-30	5.74249585	6.811145E-34	4.24091	5.451196E-24	6.225651	1.115641E-36	299476	299661	D
DRO_A0277	A2G07_14845	DRA0279	A2G07_14845 hypothetical protein	1.00473354	0.907369	1.08025424	0.367769	1.08219579	0.4428547	1.72602933	0.000001833666	4.459549	4.859449E-40		1.2329476	0.140818	1.2293485	0.1488771	1.79743191	0.0000936417	2.519302	0.0000000003002132	4.682764	2.364016E-27	299901	300962	D
DRO_A0278	A2G07_14850	DRA0280	A2G07_14850 hemin ABC transporter ATP-binding protein	1.2402311	0.11911	1.01589754	0.9358912	1.6173932	0.000620934	1.3460737	0.04403675	3.541885	5.402161E-20		1.5499468	0.003823751	1.51346971	0.005567497	1.81958402	0.0001799876	1.972381	0.00003423244	3.127591	2.854905E-14	301031	301774	D
DRO_A0279	A2G07_14855	DRA0282	A2G07_14855 hypothetical protein	-2.35384322457879	0.0002724539	-1.48814300482829	0.132809	-1.96140127057221	0.003807169	-4.74590991551094	0.0000000006230222	-1.79068150831252	0.0151971		-1.63264693046867	0.02140784	-1.81647390336428	0.004154354	-1.4527958867978	0.08108774	-2.45836754561501	0.00002319978	1.026685	0.8661733	301949	303796	D
DRO_A0280	A2G07_14860	DRA0283	A2G07_14860 peptidase S8	-2.18964622280115	0.0000004490307	-1.24366645756073	0.2300173	-1.29768017607963	0.0824658	-5.13899675785834	3.146089E-22	-1.3226788903359	0.0742021		-1.46972822814415	0.02479365	-1.77526293241766	0.0006284871	-1.40061122673935	0.04864918	-2.0771689018735	0.00001541854	-1.13640147336724	0.4763193	303884	306052	D
DRO_A0281	A2G07_14865	DRA0284	A2G07_14865 hypothetical protein	1.44863718	0.0002504712	1.08193061	0.56444	-1.75031764327011	0.00000004225436	1.46501895	0.0002563177	2.942477	2.018748E-24		1.4466439	0.004535156	1.2690209	0.07382719	-1.11435689844922	0.3997078	1.255352	0.0623497	1.967583	0.0000004568359	306266	307042	D
DRO_A0282	A2G07_14870	DRA0286	A2G07_14870 hypothetical protein	1.21481051	0.05131777	-1.12074532433176	0.3079227	-1.88983451588468	0.000000000914219	1.55519326	0.00001115936	4.192622	1.316022E-41		1.3964196	0.01049167	-1.26095439948818	0.08897146	-1.6046043415555	0.0006970891	-1.0773880278703	0.670134	2.807197	2.414355E-14	307047	308561	D
DRO_A0283	A2G07_14875	DRA0287	A2G07_14875 glycosyl transferase family 2	1.15044355	0.1572599	-1.4632107482194	0.0001846489	-1.53030571529397	0.00003075475	-1.16497532442466	0.1486398	1.752597	0.00000005606183		1.0106031	0.9652394	-2.07363872667965	0.00000004619562	-2.30763853971433	0.0000000005571182	-2.07373711483444	0.0000002181835	1.447661	0.006906691	309659	308571	R
DRO_A0284	A2G07_14880	DRA0288	A2G07_14880 hypothetical protein	1.52126482	0.0003209687	1.17107413	0.1952801	-1.70768663738451	0.000004716679	1.1966221	0.1291997	1.406318	0.005036188		1.1048906	0.4046581	-1.10345370637631	0.4642223	-1.66756170261785	0.0001025684	-1.30906072929082	0.04932198	1.40026	0.009806806	311519	310110	R
DRO_A0285	A2G07_14885	DRA0290	A2G07_14885 cell division protein FtsH	3.15837235	0.00000003452915	3.63646392	0.0000000008442128	4.77012394	0.0000000000002180999	8.42110961	2.138639E-21	6.467499	5.047742E-17		2.9408771	1.217009E-16	6.46843035	5.643999E-43	7.01082285	1.917441E-44	15.40777	1.286863E-76	7.311903	1.49582E-46	311741	313615	D
DRO_A0286	A2G07_14890	DRA0291	A2G07_14890 2-keto-3-deoxy-L-rhamnonate aldolase	-1.05686156166176	0.6090283	1.00208182	0.8405487	-1.01528822017224	0.8997281	1.47408711	0.0001916725	1.245364	0.03571252		-1.24378960303833	0.09865828	-1.24313914613098	0.1131989	-1.34732332798455	0.03856856	1.058339	0.6541835	1.082507	0.5680775	313704	314537	D
DRO_A0287	A2G07_14895	DRA0293	A2G07_13150 hypothetical protein	1.3258338	0.005900816	1.79546861	0.000000008835463	1.68940949	0.0000002294337	1.69619954	0.0000001959139	2.658206	1.300641E-20		1.2389414	0.1257363	1.45457866	0.004949648	1.56020454	0.001285192	1.908319	0.000003436359	2.539377	0.00000000001082487	314596	319116	D
DRO_A0288	A2G07_13155	DRA0295	A2G07_13155 hypothetical protein	1.4191345	0.01303192	1.48104383	0.006699766	1.48598811	0.005921292	2.41231537	0.0000000002857804	3.926928	1.062386E-22		1.5068759	0.03011922	1.29711881	0.1509911	1.34204647	0.150722	2.366844	0.00002480599	3.290686	0.0000000002247608	320079	319123	R
DRO_A0289	A2G07_13160	DRA0297	A2G07_14910 diguanylate cyclase	1.04163147	0.6624658	1.007023	0.9147601	1.23238195	0.0345955	2.49744674	1.579369E-18	2.302805	2.083647E-15		1.0993452	0.4776921	1.14417549	0.2972897	1.18829707	0.2293024	1.957617	0.00000130236	1.850957	0.000004192159	320367	321968	D
DRO_A0290	A2G07_13165	DRA0298	A2G07_13165 hypothetical protein	1.23093936	0.06931626	1.28223367	0.02009903	-1.08366882365528	0.4934561	-1.4763308147917	0.0005860988	-1.00362650400959	0.9388548		1.5179358	0.002539313	-1.75902974171005	0.000182007	-2.14932790946137	0.0000008877053	-1.81872082089783	0.0004107929	-1.34998950383161	0.05128076	322815	322066	R
DRO_A0291	A2G07_14925	DRA0299	A2G07_14925 hypothetical protein	1.00909995	0.9451269	1.02260958	0.8487094	-1.25569695582266	0.1972308	-4.03043461788659	6.128161E-14	-2.76092996956351	0.0000000480273		1.437656	0.01041285	-1.79082061883526	0.0001732212	-1.82394505343639	0.0001095683	-2.08000662274109	0.000003150977	-2.39847955583996	0.00000002045632	323284	322865	R
DRO_A0292	A2G07_13175	DRA0300	A2G07_13175 hypothetical protein	-1.14349123815276	0.4490386	-1.14453801793049	0.5238592	-1.40159628642018	0.0609497	-8.37176461645221	2.957478E-26	-7.40157387066786	1.280482E-23		1.4521018	0.0698547	-1.85483824447202	0.005087386	-1.86809385550118	0.004078924	-2.83127872155308	0.000005501198	-3.32145360095392	0.0000001186149	323728	323312	R
DRO_A0293	A2G07_13180	DRA0301	A2G07_13180 methylamine utilization protein	-1.4478427533892	0.0342646	-1.34793669981423	0.1340639	-1.3960105202236	0.05830535	-5.58931376864847	6.204509E-19	-3.95473880532086	0.0000000000006794592		1.1030474	0.4159756	-2.2394812071583	0.00000000485804	-2.32372916704185	0.000000001171484	-2.80013687069024	0.0000000000004475289	-2.52930772088887	0.00000000004506399	324699	323725	R
DRO_A0294	A2G07_13185	DRA0302	A2G07_13185 hypothetical protein	-1.87614226576673	0.000000001845528	-1.37355184711819	0.002131675	-1.15015664155825	0.1939636	-7.18926900950565	4.602077E-65	-5.92338808320939	6.987624E-55		-1.31675122184638	0.03059147	-1.66960924164779	0.00006868056	-1.4717300597465	0.002692149	-1.30053370001447	0.03103354	-2.786203722201	3.086835E-14	325579	324755	R
DRO_A0295	A2G07_13190	DRA0303	A2G07_14945 hypothetical protein	-1.7497920240945	0.0001148327	-1.23581512858187	0.102576	1.0944173	0.4792407	-4.18681028319124	1.644216E-20	-5.05070656859541	4.502952E-25		-1.50593995425858	0.00183616	-2.24924884647835	0.000000003699818	-1.46449541747668	0.004153911	-1.36093435220137	0.01690446	-2.42603916355022	0.0000000001852489	326108	325692	R
DRO_A0296	A2G07_13195	DRA0304	A2G07_13195 Zn-dependent hydrolase	1.72948041	0.000003128943	2.51101575	0.0000000000000168616	5.6094777	1.723775E-46	2.85013166	9.090795E-18	1.993231	0.00000001607751		1.3677137	0.06381032	3.63613103	0.0000000000006352367	10.50372718	1.664745E-35	11.14741	1.241972E-34	3.879989	8.857513E-14	326260	326634	D
DRO_A0297	A2G07_13195	DRA0304	A2G07_13195 Zn-dependent hydrolase	2.1268543	0.00000000001110052	4.65511999	1.40519E-41	9.7256258	4.194118E-83	6.05576854	2.532578E-53	10.3613	2.561784E-83		2.0633262	0.00000002142136	6.94201681	1.955829E-44	17.85393752	6.095145E-86	19.52586	2.661414E-87	15.13975	1.360524E-77	326631	327635	D
DRO_A0298	A2G07_13200	DRA0305	A2G07_13200 hypothetical protein	1.56311299	0.00004160455	3.1080637	3.88931E-25	3.66236899	8.354276E-32	3.64963698	6.905884E-31	7.403745	2.494213E-65		1.8023647	0.000126936	2.95026843	0.000000000006411127	4.63596379	1.583475E-21	6.045468	3.652233E-27	9.759768	2.074324E-42	330550	327644	R
DRO_A0299	A2G07_13205	DRA0307	A2G07_13205 hypothetical protein	-1.07783651352051	0.4048021	-1.13697647960633	0.1808637	-1.16298430751547	0.1206949	1.47557529	0.0003181711	7.267134	1.996285E-73		1.0526003	0.7062304	-1.17880694198937	0.2477112	1.04101199	0.7567049	1.313289	0.05942731	4.38431	3.802901E-26	331416	330577	R
DRO_A0300	A2G07_13210	DRA0308	A2G07_13210 hypothetical protein	-1.00084428221114	0.9725276	-1.06012537085041	0.598579	-1.16863693985405	0.1161566	1.51869534	0.00004860652	5.648014	2.179446E-58		-1.08132119283568	0.5627244	-1.05050832469544	0.7329331	1.26592656	0.08859919	1.182878	0.1941293	3.184028	3.789346E-17	332069	331452	R
DRO_A0301	A2G07_13215	DR0336	A2G07_13215 acyl-CoA synthetase	-1.06906730719478	0.6542092	1.1449773	0.2481631	-1.08526897566758	0.561884	2.15475662	0.0000000001122957	29.49595	1.60962E-145		1.2337868	0.1774763	1.05723963	0.741058	1.73630215	0.001349849	1.099126	0.6412675	9.000538	5.091627E-39	332262	333989	D
DRO_A0302	A2G07_13220	DRA0310	A2G07_13220 carbamoyl-phosphate synthase large subunit	1.13564399	0.2760569	1.08039915	0.5617021	-1.01225753787445	0.9609733	1.31187519	0.0102825	13.91755	1.532021E-113		1.5004749	0.006299708	1.24288634	0.1358166	1.37086957	0.03876254	-1.19459355626679	0.2919146	4.478353	3.636765E-24	333986	337261	D
DRO_A0303	A2G07_13225	DRA0311	A2G07_13225 urease accessory protein UreD	1.17690668	0.3032797	1.59795462	0.001234686	1.52763359	0.008133504	-2.07133452396404	0.00004475376	2.912067	0.0000000000945926		1.6590829	0.007448912	1.70898981	0.007129466	1.89724487	0.0007285382	1.069795	0.7943605	2.061411	0.0002142273	338099	337263	R
DRO_A0304	A2G07_13230	DRA0312	A2G07_13230 urease accessory protein UreG	-1.01913213703459	0.8967047	1.22717681	0.05328038	1.6234459	0.00001008539	-2.73640171165211	6.183889E-17	1.554085	0.00009737235		1.4450599	0.08287568	1.29956138	0.2497824	1.77935552	0.01229316	1.079019	0.9507883	2.147833	0.000446731	338737	338096	R
DRO_A0305	A2G07_13235	DRA0313	A2G07_13235 urease accessory protein UreF	-1.27991903539363	0.173149	-1.00359803947524	0.9763123	1.51056162	0.01483488	-2.40360885525076	0.000005708774	-1.15642377796941	0.4238115		1.6497782	0.1249085	1.48813195	0.2163966	1.59778483	0.18978	1.470854	0.4261922	1.800372	0.07235665	339399	338758	R
DRO_A0306	A2G07_13240	DRA0314	A2G07_13240 urease accessory protein UreE	-1.38134952157097	0.04884374	1.12361863	0.6085124	2.01974405	0.000005613313	-1.813531856555	0.0002221386	1.093542	0.5752802		1.2374473	0.5805919	1.09105767	0.8605129	2.05353242	0.08039866	1.84826	0.2040352	1.503828	0.3137475	339863	339396	R
DRO_A0307	A2G07_13245	DRA0315	A2G07_13245 hydrogenase accessory protein HypB	1.08026088	0.5143215	1.43790642	0.003543273	2.3495351	0.0000000001465744	-1.43178654616904	0.01536852	-1.0195598478572	0.9967427		1.8420719	0.06611958	2.07745638	0.03253533	2.66179445	0.00567895	2.008003	0.09344234	1.748763	0.1027062	340519	339860	R
DRO_A0308	A2G07_13250	DRA0316	A2G07_13250 hydrogenase nickel incorporation protein HypA	1.12157142	0.5340407	1.68311895	0.01038781	2.59403758	0.000009984794	-1.49532690156348	0.1243484	-1.03680921549209	0.9840568		1.7635254	0.1748202	2.48661454	0.03137803	3.12306486	0.008113131	2.305783	0.09824	2.093072	0.08100546	340878	340516	R
DRO_A0309	A2G07_13255	DRA0317	A2G07_13255 urease accessory protein	1.01960109	0.857893	1.39714794	0.04775409	3.08057736	0.000000000007204687	-1.13274467160305	0.6391974	1.827582	0.0003661516		1.4873085	0.4328107	1.23274543	0.7099536	2.45919318	0.08687255	2.440098	0.1298918	2.528856	0.07582992	341448	340891	R
DRO_A0310	A2G07_13260	DRA0318	A2G07_13260 urease subunit alpha	-1.48483397262118	0.0002375734	1.18933342	0.07777676	3.43420928	1.586323E-32	-1.1723470162174	0.1624545	1.415866	0.0009750644		1.5777627	0.4205365	2.34852786	0.1386394	3.8018594	0.02276367	3.845495	0.04382913	3.453726	0.03565359	343168	341462	R
DRO_A0311	A2G07_13265	DRA0319	A2G07_13265 Urease subunit alpha	-1.331217460802	0.06707927	1.37697385	0.02171413	3.87067526	1.691947E-23	1.07352139	0.5907586	1.578882	0.001161571		2.1554561	0.1531925	2.92396396	0.05659676	4.77463238	0.006633943	5.920422	0.004470533	5.430715	0.003278669	343851	343165	R
DRO_A0312	A2G07_13270	DRA0320	A2G07_13270 urea ABC transporter substrate-binding protein	1.77040878	0.000001282607	1.85022018	0.000000161573	3.93859332	7.733723E-32	2.16199149	0.0000000001437206	2.745457	2.782266E-17		2.1476273	0.0000921903	2.3351432	0.00001975176	2.7148397	0.0000005771934	2.381127	0.00007095821	4.593159	3.996284E-14	344081	345253	D
DRO_A0313	A2G07_13275	DRA0321	A2G07_13275 urea ABC transporter permease subunit UrtB	1.15967446	0.2047009	2.01481097	0.000000003418457	3.27040518	2.352044E-23	2.43823435	7.989832E-14	3.432896	1.894733E-24		2.2480018	0.000001658674	2.92876176	0.0000000004615557	3.38200522	0.00000000001185791	2.794201	0.000000009337289	5.244093	2.116432E-21	345309	346211	D
DRO_A0314	A2G07_13280	DRA0322	A2G07_13280 urea ABC transporter permease subunit UrtC	1.63621368	0.001979593	1.99699514	0.00002235073	4.02993865	2.334712E-20	2.69847364	0.0000000000901503	7.700981	9.409993E-42		2.9901638	0.00000892565	3.16050638	0.000003549096	4.05525406	0.0000000393692	2.912337	0.00008954372	8.695198	4.067273E-18	346208	347284	D
DRO_A0315	A2G07_13285	DRA0323	A2G07_13285 ABC transporter ATP-binding protein	1.05849574	0.8094315	1.37408691	0.08208532	3.2220954	0.00000000001906102	1.44143144	0.04991371	2.308278	0.000003088702		2.3987349	0.00008655429	2.67750037	0.00001404006	3.62004377	0.00000001009264	2.338448	0.0007955094	3.155206	0.0000002952619	347274	347672	D
DRO_A0316	A2G07_13285	DRA0323	A2G07_13285 ABC transporter ATP-binding protein	-1.16822251124826	0.1866962	1.30049424	0.01126957	2.4104986	9.202902E-16	-1.66396591132875	0.000004531039	-1.13670929932784	0.2632734		1.5503997	0.00547618	1.41226761	0.03507826	2.41731722	0.000000026454	1.248101	0.2371163	1.762356	0.0003674945	347699	348028	D
DRO_A0317	A2G07_13290	DRA0324	A2G07_13290 ABC transporter ATP-binding protein	-1.14546458680538	0.3374692	-1.05222865290594	0.8753859	1.16309433	0.2121193	-1.11440660957235	0.4789373	1.857472	0.000002256292		1.1489275	0.464279	1.17280187	0.3452775	1.11690107	0.5633858	1.013168	1	2.063797	0.000001119545	348174	348878	D
DRO_A0318	A2G07_13295	DRA0325	A2G07_13295 hypothetical protein	-1.3363822805973	0.016086	-1.01176157656331	0.9344692	1.7267582	0.000003707726	1.63514478	0.000059044	1.977926	0.0000000328628		1.5828584	0.0002821233	1.78237327	0.00000977968	2.9865625	1.274951E-16	1.94846	0.0000008386249	3.810874	3.18948E-23	349070	351034	D
DRO_A0319	A2G07_13300	DRA0326	A2G07_13300 naringenin-chalcone synthase	-1.13373193534209	0.2069616	1.04647408	0.5642749	-1.1599393913109	0.1294796	-1.43284063866178	0.0005115013	1.086971	0.4219351		1.1011317	0.4755667	1.49078195	0.002871228	1.35961312	0.02590079	1.748006	0.00004591884	1.434362	0.007503986	351235	352356	D
DRO_A0320	A2G07_13305	DRA0327	A2G07_13305 hypothetical protein	-1.009867567482	0.9339021	-1.08564129091608	0.534695	-1.63246462816455	0.002009489	-1.91861533071115	0.00009655863	1.282213	0.1236717		1.2552685	0.1305886	1.37614456	0.04213163	1.07467947	0.7434032	1.022403	0.789963	1.421222	0.02362817	352403	353059	D
DRO_A0321	A2G07_13310	DRA0328	A2G07_13310 oxidoreductase	1.20990634	0.1446727	1.29555127	0.06345065	-1.00060873032718	0.9023098	-1.46132647702332	0.001620045	1.640331	0.00009443939		1.3391254	0.03929003	1.3855811	0.02099175	1.09993401	0.6151135	1.085892	0.6270599	1.600775	0.001407573	353040	354194	D
DRO_A0322	A2G07_13315	DRA0329	A2G07_13315 glycosyltransferase	1.44734892	0.008369442	1.74099943	0.00003312504	1.30376115	0.06104492	2.11924296	0.0000001774995	3.475271	1.97223E-17		1.6283538	0.2161213	1.47460625	0.3172234	1.64004069	0.2227365	5.741317	0.0000447108	4.76186	0.0001581962	354208	355464	D
DRO_A0323	A2G07_13320	DRA0330	A2G07_13320 hypothetical protein	1.55664713	0.00001374012	1.68446729	0.0000004752366	1.80914795	0.000000006907992	2.59324379	6.732643E-20	4.70225	3.896197E-47		1.4290313	0.2014932	1.42642125	0.191292	1.6556869	0.06981582	5.534626	0.00000002405207	4.932936	0.00000006063973	355461	356948	D
DRO_A0324	A2G07_13325	DRA0331	A2G07_13325 hypothetical protein	1.55663178	0.0002225308	1.81350353	0.000002297443	1.8318506	0.0000004219882	-1.1199012784625	0.3917052	-1.30819454370371	0.02903326		1.2854925	0.04421717	2.75256001	8.583697E-15	2.00399334	0.000000317407	1.319414	0.08352668	-1.16212679895776	0.2364171	357272	358654	D
DRO_A0325	A2G07_13330	DRA0332	A2G07_13330 protein kinase	1.60528946	0.000003375378	1.72210883	0.0000001408311	1.60150804	0.000003685678	-1.19992049326812	0.1020065	-1.21003686861335	0.08227869		1.6043092	0.001026018	2.83324867	0.0000000000005547982	2.00344787	0.000004866493	1.564689	0.003991208	1.177192	0.2823938	358660	360234	D
DRO_A0326	A2G07_13335	DRA0333	A2G07_13335 FraH-like protein	1.75733385	0.000004351385	2.11629812	0.0000000007713622	1.66510443	0.00003067845	-2.01934475735897	0.0000001181314	-1.52190647397707	0.001284907		1.8933721	0.00027797	4.84957218	8.915554E-18	3.76337728	0.00000000000214066	2.607858	0.0000003133517	1.36109	0.09995334	360449	361393	D
DRO_A0327	A2G07_13340	DRA0334	A2G07_13340 hypothetical protein	1.71695262	0.0005469337	2.11131352	0.0000007864649	1.54464821	0.005226418	-1.66566343757821	0.00150347	-1.00989127914445	0.9194282		1.6039874	0.0002198868	2.99176349	3.642377E-17	2.28540404	0.0000000007904702	2.227882	0.000000001137703	1.705315	0.00006212126	361395	363245	D
DRO_A0328	A2G07_13345	DR0058	A2G07_13345 serine/threonine protein kinase	1.33213653	0.1189744	1.28996434	0.1149429	-1.48462327424607	0.03068855	-3.11995843965762	0.00000001130849	-1.41352186322536	0.07543355		1.1909846	0.1613628	1.38527985	0.01008824	1.0243686	0.848118	-1.2515121395426	0.2036648	1.169412	0.2349962	363286	366249	D
DRO_A0329	A2G07_13350	DRA0336	A2G07_13350 LysR family transcriptional regulator	1.25741747	0.03969782	-1.21910696099468	0.06064996	-1.35943159228754	0.008531036	1.86944291	0.00000001282706	4.239226	7.058064E-38		1.0893461	0.5866161	-1.26667612367061	0.07420304	-1.08451685392332	0.5624781	1.212505	0.1704956	3.050854	6.317776E-15	367183	366281	R
DRO_A0330	A2G07_13355	DRA0337	A2G07_13355 acyl-CoA dehydrogenase	-1.8368802572661	0.000000002112162	-2.82026769586132	1.286809E-22	-3.20056965018862	2.601071E-29	-3.573684587456	1.436192E-32	-1.428659597278	0.0008756643		-1.17788141301952	0.2054882	-1.42623747244705	0.006034939	-1.34672591201255	0.02757179	-2.44924970909037	0.00000000006381977	-1.77218209312781	0.00001829283	367352	368512	D
DRO_A0331	A2G07_13360	DRA0338	A2G07_13360 kynureninase	-1.03237650407707	0.7614217	-1.15598219107708	0.2259111	1.00600323	1	2.19255861	0.00000000003745986	14.9598	6.339643E-110		1.1638096	0.2903012	-1.39510244265138	0.04338123	-1.37014062671246	0.05182885	-1.11298005194723	0.5274904	4.833377	3.28884E-25	368856	370088	D
DRO_A0332	A2G07_13365	DRA0339	A2G07_13365 tryptophan 2,3-dioxygenase	-1.4132637830423	0.005742964	-1.70830894651133	0.00001381457	-1.40702784236544	0.00703445	1.82730412	0.0000001436658	12.52958	3.136441E-102		-1.10299831340528	0.6867991	-1.36372345597526	0.2420839	-1.1617677881548	0.5342666	1.093784	0.6626121	4.526078	0.00000001400125	370085	370948	D
DRO_A0333	A2G07_13370	DRA0340	A2G07_13370 hypothetical protein	-1.51685390787148	0.0001762721	-1.49745210770053	0.0003389826	-1.85816441488419	0.00000004269333	1.39962568	0.003620284	6.229974	1.435634E-60		-1.01661721840516	0.9823603	-1.48030359842561	0.07943495	-1.09381852089397	0.6806493	1.39295	0.09825241	3.68157	0.000000002323233	370945	371754	D
DRO_A0334	A2G07_13375	DRA0341	A2G07_13375 hypothetical protein	-13.2950294671033	4.837109E-56	-11.2292730078821	7.933615E-49	-5.97766004975565	1.501643E-30	-12.0881667364355	1.055003E-49	-3.75532411075803	5.014628E-17		-6.33722798241039	8.732246E-32	-6.82559379253198	8.801587E-34	-3.75426954303782	5.211409E-17	-4.20550980661804	2.695543E-19	-1.87682579959817	0.00006030939	372011	373318	D
DRO_A0335	A2G07_13380	DRA0342	A2G07_13380 hypothetical protein	-2.61318747148032	0.000000002277904	-1.70879746693332	0.0008587766	1.08707591	0.6327189	2.19817335	0.00000252146	-1.20074124158325	0.257545		-1.25042608268768	0.4032134	1.03389479	0.8835622	1.94950073	0.008225903	5.12128	0.000000001113697	2.753631	0.0001337731	373331	374830	D
DRO_A0336	A2G07_15480	DRB0113	A2G07_15390 transposase	-1.80333902647464	0.000000005802945	-2.08821392431903	0.0000000000002826193	-1.64704164391622	0.00000073846	-1.73924310748827	0.0000001360987	-2.64974433941741	1.032133E-19		1.1503737	0.2803539	1.47159124	0.003045111	1.68376239	0.00008225615	2.238406	0.0000000006656251	1.13887	0.3269625	375216	374827	R
DRO_A0337			hypothetical protein	-1.91368939336123	0.000000004918226	-2.39279248789498	2.302484E-15	-2.39742830742377	4.459944E-15	-1.69254677886176	0.000002809332	-1.75687147571582	0.000001017568		-1.06585309389441	0.5901288	-1.09366155866567	0.4970494	1.04830359	0.7407576	1.381374	0.01179631	-1.02274356689183	0.8773938	376048	375164	R
DRO_A0338	A2G07_13390	DRA0342	A2G07_13390 hypothetical protein	-1.76895223137315	0.00000002157532	-2.11899662034872	0.0000000000001631072	-1.60235908277377	0.000002965209	-1.21248969141264	0.05010183	1.074955	0.4912457		-1.58102191881358	0.0008173038	-1.7763592167819	0.00003989949	-1.53427801080733	0.002337426	-1.16011366793718	0.1741854	-1.32777138750915	0.04739241	376103	377239	D
DRO_A0339	A2G07_13395	DRA0343	A2G07_13395 succinate-semialdehyde dehydrogenase	2.44767498	0.0000000006532359	2.28273882	0.00000006925735	1.43891469	0.01121458	1.662801	0.000541555	1.336795	0.05348855		2.2042709	0.00000001036617	2.12723602	0.00000003333076	1.39466665	0.03241838	1.226916	0.2019636	1.495834	0.005243232	378768	377335	R
DRO_A0340	A2G07_13400	DRA0344	A2G07_13400 LexA family transcriptional regulator	1.81879728	0.000000005927436	1.65431156	0.00000155588	1.94501299	0.00000000007946387	3.51683914	4.100688E-32	2.774073	1.130452E-21		4.0586751	1.868271E-25	4.34128097	1.7983E-27	3.84861812	2.947687E-22	2.953292	1.866053E-14	4.526141	5.47618E-28	379581	378949	R
DRO_A0341	A2G07_13405	DRA0345	A2G07_13405 erythromycin esterase	1.60069352	0.000005158077	1.45704976	0.000501817	1.68179528	0.0000004559371	2.23120656	1.714144E-14	3.767635	3.450123E-35		5.0063015	2.348249E-33	8.23717947	2.663823E-52	8.36176737	1.469068E-50	6.126999	3.73707E-37	7.205853	1.192173E-45	380785	379634	R
DRO_A0342	A2G07_13410	DRA0346	A2G07_13410 DNA repair protein	1.42508545	0.0004921817	1.41935813	0.001038915	1.49901024	0.00005696392	1.53562195	0.00003589852	2.318186	1.13511E-15		4.6988185	4.953932E-29	11.28987988	2.167462E-61	17.27273316	6.599979E-78	26.33406	1.570717E-93	6.828199	1.793711E-40	381808	380954	R	pprA
DRO_A0343	A2G07_13415	DRA0347	A2G07_13415 MBL fold metallo-hydrolase	2.15337824	0.0000000000009751501	2.50294224	2.008235E-17	2.53939427	5.225296E-18	6.08890322	9.928594E-61	5.750908	9.786725E-56		3.2620551	0.01349602	3.97830866	0.00442204	4.09269542	0.004645422	23.84775	0.00000001514698	14.52696	0.0000004567725	381995	383035	D
DRO_A0344	A2G07_13420	DRA0348	A2G07_13420 aldehyde dehydrogenase	1.31887863	0.1078529	1.61585403	0.006186737	3.24121837	0.000000000008561482	6.4209578	1.518551E-24	34.70039	1.291847E-69		2.4296655	0.0002850434	2.28724103	0.0007320583	4.41692812	0.000000005558788	20.10324	3.769597E-26	20.9129	8.028698E-28	383177	384724	D
DRO_A0345	A2G07_13425	DRA0349	A2G07_13425 ABC transporter ATP-binding protein	1.16378426	0.1336758	1.46501802	0.0002949659	1.69235746	0.0000002013465	1.78604548	0.00000002185109	3.728962	2.042377E-35		1.8221733	0.00000970102	1.71339906	0.00006758131	1.85728419	0.00000764522	3.911477	4.338229E-22	3.196821	4.153655E-17	384854	386662	D
DRO_A0346	A2G07_13430	DRA0350	A2G07_13430 histidine kinase	-3.04775224309993	0.000000000001745575	-2.34639412954714	0.0000001275382	-1.75918923049685	0.000184519	-3.37454667183647	4.561252E-14	-2.51662609026534	0.000000003265134		-2.01185829516335	0.00002121161	-2.35701020797551	0.000001091152	-3.09714984785251	0.0000000007799794	-2.15814218488157	0.00003706405	-1.36435233853402	0.05263223	386883	387242	D
DRO_A0347	A2G07_13435	DRA0351	A2G07_13435 hypothetical protein	-2.70586988683944	4.78561E-15	-2.29957089547176	0.0000000003807249	-2.92017790074193	7.484334E-17	-6.94607194769108	6.918114E-44	-4.84195613090906	1.943912E-31		-1.62109997793683	0.00172797	-3.19136146958877	0.00000000001776544	-5.24223228299793	4.14608E-18	-5.2145989999442	2.964232E-16	-2.05993334879657	0.000006290303	387243	387680	D
DRO_A0348	A2G07_13440	DRA0352	A2G07_13440 hypothetical protein	-2.7841732557607	0.000000006288769	-2.08095718370247	0.00008024726	-3.9654619368593	1.850971E-14	-11.3459251166673	1.857247E-34	-6.05657201657805	4.664866E-21		-1.58731166547089	0.009151724	-3.69076470282553	0.0000000000007490683	-4.7962755577337	7.242727E-17	-6.42372564524718	2.079298E-21	-2.61289810115469	0.000000141067	387757	389988	D
DRO_A0349	A2G07_13445	DRA0353	A2G07_13445 hypothetical protein	-2.66102472656108	3.14223E-22	-2.01725145374235	0.00000000001064455	-3.15819699291642	1.321398E-29	-6.72422513727842	7.628759E-67	-3.37678809371532	3.009471E-30		-1.26991141732908	0.07044187	-2.39381354318205	0.00000000008539049	-2.76584239953423	0.0000000000000768187	-3.50853802728941	2.728594E-18	-1.03452456768253	0.8453227	390066	392336	D
DRO_A0350	A2G07_13450	DRA0354	A2G07_13450 hypothetical protein	-1.64874538143139	0.00007010359	-1.13151550388965	0.4610899	-1.53232500116801	0.0006334346	-2.73184506602965	4.798952E-14	-1.3080439602182	0.03864617		1.5816672	0.000398697	1.23957476	0.08771456	1.19205133	0.1734449	1.121946	0.3336877	2.145505	0.00000001007577	392539	394815	D
DRO_A0351	A2G07_13455	DRA0355	A2G07_13455 hypothetical protein	-1.53728551504253	0.00001149424	-1.29447272701948	0.01573431	-1.544372278845	0.000009065119	-2.80237947799573	3.180856E-23	-2.37874637687192	9.656528E-17		-1.05639724593012	0.6830521	-1.35703827698804	0.02038971	-1.76135940309643	0.0000265175	-2.67177081763668	0.000000000006089236	-1.86084940331864	0.000005021139	394852	397686	D
DRO_A0352	A2G07_13460	DRA0356	A2G07_13460 hypothetical protein	-1.73737127837916	0.0003542659	-1.15359355235337	0.4202369	-1.61192829517515	0.001801608	-4.02733367474383	4.503168E-17	-2.90092275451898	0.00000000008799743		1.0167036	0.8775466	-1.18845150770227	0.2180385	-1.67469465041235	0.000237631	-3.45415745845858	9.755232E-17	-1.73280554386874	0.00007071468	397683	398474	D
DRO_A0353	A2G07_13465	DR0408	A2G07_13465 response regulator	-1.55752902443656	0.000008501005	-1.41004745387802	0.0005995422	-1.94174945800918	0.00000000004151336	-2.83050361282651	2.926499E-23	-1.51385006283992	0.00006658068		-1.03359632502759	0.8010946	-1.54589321795157	0.001371047	-2.22212449812485	0.000000007950395	-4.00580521291456	6.142263E-20	-1.21707759466034	0.1341985	398562	399323	D
DRO_A0354	A2G07_13470	DRA0358	A2G07_13470 hypothetical protein	-1.01575774445955	0.9007014	1.11225707	0.2893101	1.0437729	0.6822045	1.21041837	0.06283629	1.940299	0.0000000003662724		1.0326499	0.9049898	-1.29540778329444	0.07733431	-1.79417558573778	0.00006185829	-1.10467014770324	0.4763801	1.980653	0.000001581187	400229	399330	R
DRO_A0355	A2G07_13475	DRA0359	A2G07_13475 hypothetical protein	1.13443958	0.339362	1.16609016	0.2397604	1.23879332	0.08309656	2.11593249	0.0000000004333671	3.558247	1.063853E-25		1.6211527	0.001220245	1.21273906	0.1776659	1.01008443	1	1.722307	0.0008649091	4.650241	1.06812E-24	401185	400226	R
DRO_A0356	A2G07_13480	DRA0360	A2G07_13480 threonine synthase	1.52746046	0.0001026054	2.2243774	0.0000000000003281313	3.9247149	4.459455E-34	2.8448459	3.775448E-20	1.514479	0.0002774752		2.0224817	0.3189683	3.46285756	0.09041721	3.14648076	0.1236678	5.93992	0.032932	2.273513	0.2681759	401278	402690	D
DRO_A0357	A2G07_13485	DRA0361	A2G07_13485 hypothetical protein	1.23528647	0.0416628	1.4420857	0.000266	2.10064281	0.000000000001244192	1.94155154	0.0000000004924388	1.539011	0.00008316547		1.3963573	0.5734983	1.48869481	0.5064221	1.54861712	0.4810816	3.142222	0.1030773	1.785582	0.3568953	403694	402714	R
DRO_A0358	A2G07_13490	DRA0362	A2G07_13490 hypothetical protein	1.12757709	0.2205954	1.01978156	0.6868974	1.22552254	0.04116512	1.23492862	0.03065915	1.036917	0.6735259		1.3774426	0.2214066	1.05920928	0.8093742	-1.1491348468259	0.6113366	1.095429	0.9337738	-1.22308000900187	0.4394096	403949	404539	D
DRO_A0359	A2G07_13495	DRA0363	A2G07_13495 FAD-dependent oxidoreductase	-1.00495269833367	0.937072	1.16354212	0.1545307	-1.26967741293273	0.02142441	1.04327643	0.6738097	1.023619	0.8692596		1.4179455	0.1163777	-1.07028678184479	0.7872978	-1.14593515086517	0.5391898	1.050913	0.9170421	1.084019	0.7313966	404570	406012	D
DRO_A0360	A2G07_13500	DRA0364	A2G07_13500 NAD(P)-dependent oxidoreductase	2.88332382	9.152565E-21	3.0188057	4.25439E-22	2.1008811	0.00000000003504359	4.16919028	2.504651E-33	2.103085	0.0000000001682004		2.4030533	0.006807348	7.6600421	0.000000002554406	5.38972839	0.000001645186	3.912086	0.0001592308	1.521874	0.2303111	406110	407024	D
DRO_A0361			DRA0365 hypothetical protein DRA0365	-1.01237781713363	0.9198942	-1.98144479980116	0.0000007006357	-3.50611257419241	1.748586E-18	-1.35796959970492	0.03458836	1.589898	0.000555219		1.2634105	0.0654403	-1.00896624920116	0.9934478	-1.49306483329453	0.003388375	-1.28635810794731	0.05629459	1.420542	0.01008824	407509	407084	R
DRO_A0362			DRA0366 hypothetical protein DRA0366	1.09494885	0.3576887	-1.18089791344195	0.1232404	-1.80363975946372	0.00000006562077	-1.0915569001596	0.5164062	1.940937	0.0000000003173882		1.6981093	0.00004929069	1.81033424	0.000006991722	1.55291323	0.001638892	1.37933	0.03475881	1.590911	0.0005158709	407985	407467	R
DRO_A0363	A2G07_13510	DRA0367	A2G07_13510 UDP-galactopyranose mutase	-1.0428063671254	0.7449192	-1.2530551206793	0.08644944	-1.52401662750909	0.0009480421	1.08563029	0.5470632	1.570366	0.0007210302		1.5591111	0.0004304846	2.30291164	0.0000000001304255	2.39620921	0.00000000004255591	2.027968	0.0000001473946	1.90038	0.000001060741	409178	407991	R
DRO_A0364	A2G07_13515	DRA0368	A2G07_13515 glycosyl transferase	-1.33345405537381	0.03621165	-1.29786291297025	0.04867749	-1.18909658363277	0.200724	1.27859934	0.09925333	1.26747	0.1119555		1.0232182	0.8555222	1.75241175	0.00001657717	2.35553986	0.00000000007106074	2.598423	0.0000000000009809689	1.688534	0.0000729151	410346	409171	R
DRO_A0365	A2G07_13520	DRA0369	A2G07_13520 hypothetical protein	2.13691407	0.00003313742	3.33226544	0.0000000001129303	6.31222269	6.692332E-22	9.91743922	2.311123E-30	4.409371	0.0000000000000196962		3.5355368	2.850796E-22	6.71330269	2.879217E-44	5.69098894	6.921683E-37	8.24358	2.227982E-49	9.973747	9.068886E-60	412137	410809	R
DRO_B0001	A2G07_15315	DRB0001	A2G07_15315 hypothetical protein	-1.44922157309495	0.001401788	-1.33683246557533	0.01421228	-1.22098532881123	0.08564281	-1.67835763038527	0.00002099395	-2.24912374139035	0.00000000002861131		-1.80907755316472	0.000005074254	-1.56648749391576	0.0004738722	-1.53997189551291	0.001115851	-1.38790424793077	0.01316985	-1.12414747465891	0.3964404	484	1296	D
DRO_B0002	A2G07_15310	DRB0002	A2G07_15310 chromosome partitioning protein ParB	-1.73102451360938	0.00001165414	-1.55205616556019	0.000275877	-1.42139828122814	0.00474138	-1.92107604848489	0.0000002742326	-2.33551002868006	0.0000000001120766		-1.8919370938484	0.000000755276	-1.7589130058337	0.00001176322	-1.66041691275429	0.0001346869	-1.74298835004017	0.0000429849	-1.42659009872289	0.007606718	1293	2168	D
DRO_B0003	A2G07_15305	DRB0003	A2G07_15305 hypothetical protein	-1.09317984009774	0.4549609	-1.01341198058886	0.8871161	1.17563054	0.1379483	1.35597379	0.009038434	1.157115	0.1976085		1.4776792	0.001944147	1.65613848	0.0001012716	1.42018902	0.006363138	1.147318	0.2449359	1.360335	0.01922704	4515	3022	R
DRO_B0004	A2G07_15300	DRB0004	A2G07_15300 hypothetical protein	-1.39577482768671	0.001082469	-1.2690416688436	0.02235317	1.04737498	0.6342948	1.47597154	0.0001355509	1.543741	0.00002316714		-1.17579070455143	0.2281095	-1.71998150675884	0.0000669976	-1.75072406445858	0.00004990779	1.127171	0.2842772	2.074663	0.00000005766174	5980	4508	R
DRO_B0005	A2G07_15220	DRB0020	A2G07_15220 transposase	-1.21531955016746	0.05549252	-1.29025555395019	0.009318029	-1.2923565664495	0.01143475	1.14688743	0.2154721	1.836534	0.000000005218543		-1.13692227862873	0.3211191	-1.41357397413544	0.008149674	-1.03257851293329	0.8435574	2.018282	0.0000001316394	3.016838	2.277299E-16	6495	7631	D
DRO_B0006	A2G07_15285	DRB0007	A2G07_15285 ABC transporter substrate-binding protein	-1.920872943014	0.00008117693	-1.68022620414923	0.003001007	-1.75363267200046	0.0006296157	-6.95411791221525	2.19424E-26	-6.65393104265103	3.913437E-25		-1.13398355950635	0.4721854	1.40273665	0.01971173	1.48125946	0.005580924	-1.49865450798273	0.0191644	-1.52719716711034	0.00705451	8085	8948	D
DRO_B0007	A2G07_15280	DRB0008	A2G07_15280 cob(I)yrinic acid a,c-diamide adenosyltransferase	-1.8008868863667	0.01472721	-1.43897602696158	0.1936706	-1.55945538266376	0.06216851	-6.40664199639678	0.000000000002114748	-4.86600245733124	0.000000001865812		-1.00113608923406	0.9001699	1.64878824	0.0008584943	1.69289735	0.0003132693	-1.41148938242399	0.05249604	-1.30041818848105	0.1065826	8957	9568	D
DRO_B0008	A2G07_15275	DRB0009	A2G07_15275 cobyrinic acid a,c-diamide synthase	-1.55345146078575	0.007628158	-1.54663368913693	0.01441331	-2.61650306981223	0.00000001187148	-7.30928058625108	2.561344E-26	-3.85655021556187	5.656691E-14		1.0462142	0.6966489	1.50103993	0.007785623	1.0644287	0.707899	-2.14315090761369	0.000006535349	-1.3154279040932	0.09701603	9558	10883	D
DRO_B0009	A2G07_15270	DRB0010	A2G07_15270 CobD/CbiB family cobalamin biosynthesis protein	-1.32986012876929	0.1160992	-1.28718719195197	0.2361059	-3.50430977537725	0.00000000008236888	-7.34352256881119	3.347737E-21	-3.10697758812787	0.00000001397263		1.0333271	0.7188374	1.25557813	0.07171256	-1.48490479198823	0.003553601	-2.3330368043555	0.000000005033546	-1.44811519119175	0.009191969	10880	11776	D
DRO_B0010	A2G07_15265	DRB0011	A2G07_15265 histidinol phosphate aminotransferase	-1.10315325768438	0.3651761	-1.31436024527119	0.02152291	-3.44760690744592	5.087712E-25	-4.40578495425319	6.519229E-32	-2.06530067679903	0.000000003049241		1.1817126	0.2339825	1.04015973	0.6643521	-1.90422110596781	0.00002221942	-2.61544304035838	0.000000006872506	-1.48419789344825	0.01462859	11769	12776	D
DRO_B0011	A2G07_15260	DRB0012	A2G07_15260 cobyric acid synthase CobQ	-1.02346175540394	0.8606226	-1.14990350182298	0.4920705	-3.1718156018057	0.00000000024539	-4.65125343605533	2.477586E-15	-2.44445346176166	0.000001978239		1.1175948	0.3932471	-1.16531959023774	0.3304926	-2.14573174902801	0.00000007557341	-2.65427227684272	0.0000000005165985	-1.7078646312336	0.0001622526	12769	12894	D
DRO_B0012	A2G07_15260	DRB0012	A2G07_15260 cobyric acid synthase CobQ	1.05010571	0.6766535	-1.28889074775577	0.01350611	-3.5901362585955	2.825098E-32	-4.37896049608368	7.349682E-39	-2.61277794731804	3.693986E-18		1.0452751	0.6682853	-1.29491981332073	0.0568827	-1.98312086506905	0.0000002374411	-1.29777330651615	0.05661375	-1.56767135588523	0.001036839	12943	14205	D
DRO_B0013			DRB0012a hypothetical protein DRB0012a	1.13159669	0.2679645	1.01892048	0.9576807	-1.27740402071602	0.02655408	-1.60267164080385	0.00002369065	-4.25741524657033	4.16861E-34		-1.08247741843857	0.5964841	-1.25142039343206	0.0918131	-1.39203649607877	0.01242601	1.317042	0.0604326	-1.8306247409666	0.000008591151	14874	14494	R
DRO_B0014			hypothetical protein	1.19642065	0.09649555	1.24196958	0.06210939	-1.06548271364042	0.5873782	-1.36226163111922	0.004328054	-4.28764617657728	1.811306E-34		-1.04573391802408	0.7641014	-1.0651918162804	0.559874	-1.02791585086125	0.8026531	1.789536	0.00004337369	-1.59891197238103	0.0004875779	15135	14875	R
DRO_B0015	A2G07_15250	DRB0014	A2G07_15250 hemin ABC transporter substrate-binding protein	1.44112208	0.02767348	1.86412139	0.0002964348	6.84294426	1.828126E-27	11.50136967	4.2656E-39	10.14372	7.25998E-36		1.3815055	0.04570092	1.71650435	0.001094507	6.66953251	6.531552E-29	9.694311	3.152799E-37	16.23773	4.939451E-53	15497	16372	D
DRO_B0016	A2G07_15245	DRB0015	A2G07_15245 Fe3+-siderophore ABC transporter permease	-1.14361901531018	0.2708869	1.2716068	0.02043847	7.41113929	6.391991E-60	6.43320892	2.780394E-51	9.08033	6.15176E-68		1.0830941	0.6222738	1.13689897	0.5005144	9.17812598	3.860358E-34	12.83193	6.569044E-41	17.37071	1.682644E-50	16435	17433	D
DRO_B0017	A2G07_15240	DRB0016	A2G07_15240 heme ABC transporter ATP-binding protein	-1.1055449624694	0.6633332	1.35413521	0.1249471	8.6235398	1.100654E-19	5.62490693	0.0000000000001977571	5.845327	0.0000000000000957182		-1.12105763267605	0.6117598	-1.01134698959219	0.9189609	8.47474664	2.950969E-20	9.858659	9.457084E-22	8.838433	2.220378E-20	17430	18215	D
DRO_B0018	A2G07_15235	DRB0017	A2G07_15235 NADPH-dependent ferric siderophore reductase	-1.40951023902771	0.003272343	-1.18632934799434	0.1623771	4.06342093	6.18849E-32	2.58690526	2.192805E-15	1.925462	0.00000004571345		-1.42803285617995	0.01207891	-1.44187696622454	0.01102017	4.02197237	6.349899E-21	4.905897	6.028962E-25	3.545379	2.770758E-17	18223	18963	D
DRO_B0019	A2G07_15535	DRB0103	A2G07_15230 transposase	-1.1399342342302	0.2249741	1.06623574	0.5249456	1.23681115	0.04163261	1.37064211	0.004797138	1.009808	0.9409126		-1.08179132093968	0.5416795	-1.07134204907944	0.623642	1.13078554	0.3240167	1.616973	0.0003069559	1.417572	0.007739582	19115	19993	D
DRO_B0020	A2G07_00345	DR0010	A2G07_00345 transposase	-1.38894132142377	0.001205691	-1.46955593708167	0.00005980765	-1.04808697453334	0.6346577	-1.26966303333545	0.01612864	-1.33171148630455	0.005872478		-1.42074676723281	0.007701798	-1.26431886951282	0.0767465	-1.13667132554143	0.3726536	-1.27970941382398	0.08459439	-1.63033332980094	0.0003941212	20088	20297	D
DRO_B0021			DRB0019,2 transposase	-1.29528323129437	0.0385587	-1.21898287410734	0.1104261	-1.21709994755395	0.1226167	1.06628742	0.5770421	-1.17923958150674	0.2005843		-1.104447122606	0.5948793	-1.16882090294056	0.3708412	-1.15283460355724	0.4748038	1.057201	0.4465379	1.974251	0.00008886941	20780	20373	R
DRO_B0022			DRB0019,1 transposase	-1.29616000027168	0.05902368	-1.25827176850739	0.06146455	-1.29836655619645	0.05759116	-1.11118157236926	0.4953153	-1.51707659340451	0.002100505		-1.60561322383051	0.004087539	-2.13935314218883	0.00002508999	-1.65111454359479	0.007005851	1.345247	0.111674	1.352607	0.08615683	21379	21035	R
DRO_B0023	A2G07_07540	DRB0117	A2G07_15380 transposase	-1.15115398985771	0.1701256	-1.0745486500773	0.4371611	-1.07253184280008	0.5051696	1.17194418	0.1558106	1.716994	0.0000002256153		-1.06080840177227	0.6358855	-1.30248464445497	0.04519494	1.02504096	0.8050808	1.988068	0.0000002983067	2.650921	0.0000000000004148276	22651	21668	R
DRO_B0024	A2G07_15210	DRB0022	hypothetical protein	-1.2610392161128	0.02088913	-1.38487989241367	0.0008088869	-1.62700815311683	0.00000115173	-1.11540482480403	0.286288	-2.15140698789898	0.0000000000002621762		-1.60749478367943	0.0002415551	-2.47861942880711	0.00000000002065516	-2.74456315076508	0.0000000000006704004	-1.63649407981902	0.0005022352	-1.7733587254658	0.00002454504	23954	23262	R
DRO_B0025	A2G07_15205	DRB0023	A2G07_15205 hypothetical protein	1.48443874	0.0002107533	2.87422937	5.197579E-23	4.01193723	5.156824E-38	1.71397668	0.000001041139	-1.64636289624868	0.000003941545		1.0682781	0.556658	2.31634557	0.0000000001392117	1.96115044	0.0000004238103	1.06792	0.6783162	-1.65656987328897	0.0002076708	23985	25094	D
DRO_B0026	A2G07_15200	DRB0024	A2G07_15200 anti-anti-sigma factor	1.11309379	0.3848274	-1.03762402940519	0.7454289	-1.61998903170226	0.00007337452	-1.00242294647971	0.8620757	-1.75566328695632	0.00001001943		-1.6666291675104	0.00007907788	-1.89226112317922	0.0000009026318	-2.68738258825472	0.0000000000002403313	-3.72379565001087	1.776245E-21	-2.49086227175606	0.000000000008908184	25210	26082	D
DRO_B0027			DRB0025 sigma-B regulator RsbS	-1.1159766577412	0.3073204	-1.50820947829119	0.000114745	-2.93866235850928	6.266237E-25	-1.20512508848932	0.08383355	-1.07086365260669	0.5946034		-1.77017750100856	0.0000168108	-2.56593404887483	0.000000000002102084	-3.52653800962618	1.491799E-19	-4.44635934320158	3.148301E-25	-2.14514018491108	0.00000001670149	26088	26513	D
DRO_B0028	A2G07_15190	DRB0026	A2G07_15190 anti-sigma regulatory factor	-1.27331347847138	0.1633077	-1.56967289005865	0.02505963	-3.90735016328035	5.244417E-14	-1.33220314547284	0.120056	1.094721	0.5840603		-1.82974447252492	0.0008251423	-3.11605924700553	0.0000000002900239	-3.65713951347244	0.00000000001167281	-4.23179934838754	0.0000000000004741187	-1.85721128211281	0.0006746282	26494	26907	D
DRO_B0029	A2G07_15185	DRB0027	A2G07_15185 hypothetical protein	1.19204152	0.07424181	1.19414457	0.08654681	-2.16381171185593	0.0000000000001555919	1.03122748	0.6139914	1.663055	0.000000879009		-1.19481279195251	0.269931	-1.32126053540119	0.06304219	-2.2230158388767	0.0000004297349	-2.05481717983328	0.00002241925	-1.76169762820887	0.0002257546	26948	28057	D
DRO_B0030	A2G07_15180	DRB0028	A2G07_15180 histidine kinase	1.30787347	0.01249452	-1.12489629018653	0.2172509	-2.78442233761611	1.03958E-20	-1.59932922852692	0.00003317588	-1.1944206223887	0.123204		-1.39122653592105	0.01080055	-1.58445156134313	0.0005529852	-2.77956967369409	2.013473E-14	-2.21915042488964	0.000000006856611	-1.67483904378079	0.00009252398	28054	29787	D
DRO_B0031	A2G07_15175	DRB0029	A2G07_15175 hypothetical protein	1.12857723	0.2784429	-1.35118844184759	0.007350606	-2.28630977142504	0.0000000000003594604	-2.497946063849	1.194028E-14	-2.20997552010116	0.00000000002551451		-1.47588318325569	0.002305029	-2.22060631168261	0.000000001106136	-2.59889618641612	0.0000000000008327078	-2.15330590595824	0.00000002125735	-1.87647713934813	0.000002017599	29765	31015	D
DRO_B0032	A2G07_15170	DRB0030	A2G07_15170 hypothetical protein	1.00586277	0.9763323	-1.01678033254004	0.8721305	1.17503877	0.149284	-1.76433308914963	0.0000003038434	-3.66273130606039	2.767511E-28		-1.39858946657938	0.009404537	-1.68335086206586	0.00005432678	-1.30701337758253	0.0611451	-1.12316176326064	0.4919532	-3.13808581786048	3.015174E-17	32064	31153	R
DRO_B0033	A2G07_15165	DRB0031	A2G07_15165 chromosome partitioning protein ParA	1.44937236	0.003981201	1.18292554	0.1416983	1.49528545	0.001803295	-1.32020291201909	0.02996378	-2.70606334082462	0.0000000000002701678		1.0138898	0.8700132	-1.09601330858272	0.4743277	1.15897902	0.1852009	1.520811	0.001272387	-2.11985400141521	0.00000002142024	33026	32061	R
DRO_B0034			hypothetical protein	1.28864038	0.01255586	1.13171257	0.3032915	1.14426445	0.1867967	1.10047313	0.5067744	-1.27054244793381	0.02159821		-1.11573583615196	0.3771228	-1.44774870082289	0.006990434	-1.42229643954683	0.01339232	1.260412	0.1193878	1.202723	0.182782	33253	32987	R
DRO_B0035	A2G07_15160	DRB0032	A2G07_15160 hypothetical protein	1.06534309	0.7529725	1.85790678	0.004448508	2.77882884	0.00001847125	1.97901958	0.005652222	1.348116	0.2161869		1.3174926	0.1884126	1.60470475	0.03578821	3.32984171	0.00000005665441	3.789751	0.000000001866477	3.018258	0.0000009504184	33675	33412	R
DRO_B0036	A2G07_15155	DRB0033	A2G07_15155 hypothetical protein	-1.14367785915948	0.3796431	1.47577422	0.01209264	2.29739556	0.0000001256939	-1.11187959286883	0.4640679	-1.27159502140031	0.1303273		-1.09664273792213	0.4744437	1.10306859	0.4948342	1.74373606	0.00001482548	1.011324	0.873909	1.305261	0.04380266	33870	36371	D
DRO_B0037	A2G07_15150	DRB0034	A2G07_15150 hypothetical protein	-1.48013407705729	0.0001858895	-1.09976839317547	0.3905178	1.26454488	0.02566544	-1.15138462636705	0.1456181	-1.54395755228381	0.0000662904		-1.53934488560358	0.0007782543	-1.42054314779776	0.006013388	-1.14882681461044	0.3307794	-1.15798438921245	0.3190222	1.104356	0.4630457	37052	36393	R
DRO_B0038	A2G07_15145	DRB0035	A2G07_15145 hypothetical protein	1.07021889	0.506658	1.22462583	0.05368576	1.2526527	0.02575435	1.13203063	0.3011628	-1.86750848969359	0.00000000273795		-1.11994285603571	0.3811965	-1.2475400070486	0.09148776	-1.58416993479604	0.0006317525	-1.06016589900054	0.841519	-1.20273882875128	0.1628642	38168	37212	R
DRO_B0039			DRB0036 oxidoreductase	-1.09003040748825	0.4432239	1.23173163	0.0514591	2.23765763	3.579323E-14	2.63295511	4.924983E-19	2.387153	2.146496E-15		-1.14623269990986	0.2933619	-1.09112143901198	0.5977319	1.17220734	0.2765631	1.405323	0.0314436	1.586667	0.00113638	38884	38465	R
DRO_B0040			hypothetical protein	2.25203743	0.00000000006699952	2.66559361	6.447355E-15	1.39427837	0.007343054	2.80360606	1.351702E-15	2.213198	0.0000000004731432		1.4117485	0.0450344	1.35539421	0.08795852	1.22611433	0.2595092	1.675732	0.004004399	2.705711	0.000000003980722	39262	38927	R
DRO_B0041	A2G07_15135	DRB0037	A2G07_15135 hypothetical protein	-3.59913911471687	1.302369E-21	-2.84002585900345	2.383454E-14	-2.96702387359386	2.401657E-16	-9.1191710600553	8.810188E-52	-7.00071757355129	2.199691E-41		-2.08960039317921	0.0000009463262	-2.24291002683059	0.000000108154	-2.85914433987061	0.00000000001694407	-4.3758601300068	9.346492E-20	-3.98472892486833	4.165698E-18	39581	41656	D
DRO_B0042	A2G07_15130	DRB0039	A2G07_15130 hypothetical protein	-2.39887500438694	3.996804E-18	-2.15471156556947	3.411803E-14	-2.26585262436829	5.505634E-16	-3.81107204846952	3.181254E-35	-2.16615350490136	0.0000000000001273719		-1.73626785751491	0.00003301202	-2.02699725208091	0.0000002094353	-2.84037321254249	0.0000000000003480522	-3.28740607880833	3.59247E-15	-2.08250944053592	0.00000008387599	41806	44529	D
DRO_B0043	A2G07_15120	DRB0041	A2G07_15120 hypothetical protein	-2.19048362351729	5.718315E-15	-1.71571657288703	0.000000128517	-2.02232464397733	0.000000000002045319	-3.4193820834637	3.765072E-30	-1.36675785219471	0.002824434		-1.36527997455118	0.01392762	-2.24171372378711	0.000000001043403	-2.56032536205049	0.000000000008248193	-2.91862238688441	0.0000000000001913375	-1.24016225786917	0.08960667	44530	47790	D
DRO_B0044	A2G07_15115	DRB0042	A2G07_15115 hypothetical protein	-1.15170693794248	0.2130875	-1.00314933718663	0.9246435	1.27327678	0.03509264	1.63479524	0.00003012059	2.351221	0.000000000001154208		-1.10984243788878	0.3948317	-1.42458746796103	0.006793757	-1.39384066271437	0.01301341	-1.33911957976285	0.03643104	1.489944	0.00293137	49555	47819	R
DRO_B0045	A2G07_15110	DRB0043	A2G07_15110 LmrP protein	-1.08333528514241	0.4485241	1.4146671	0.0003415584	2.17471404	1.824335E-14	2.53549452	9.64421E-19	3.248869	5.709701E-29		1.2763427	0.06369885	1.5951197	0.0003911499	1.7786755	0.00001503927	3.005309	7.147497E-16	6.543863	6.982893E-41	49610	50866	D
DRO_B0046			hypothetical protein	-1.37956426076546	0.007191946	1.08182571	0.5868238	1.26112212	0.05299128	2.48925981	0.0000000000006614889	2.314074	0.00000000002144677		-1.32877651573537	0.03092663	-1.01562253949571	0.8955718	-1.08449284868606	0.5713691	1.769203	0.00003041367	2.946642	1.288047E-15	51202	50939	R
DRO_B0047	A2G07_15105	DRB0044	A2G07_15105 diguanylate cyclase	-1.43813692927392	0.0004453089	1.00568575	1	1.57081842	0.000005806702	1.72685862	0.0000001482793	1.840372	0.000000005212894		-1.06376426388204	0.6070152	-1.37756945805081	0.01374633	1.00265644	0.9165854	1.414014	0.007936753	2.328346	0.0000000003882488	51325	52875	D
DRO_B0048	A2G07_15095	DRB0046	A2G07_15095 alkaline phosphatase	1.01947059	0.8551894	1.16335797	0.186619	1.20489319	0.0616498	1.24663176	0.03864787	1.038072	0.7364141		1.1894468	0.2317221	-1.46054558826504	0.003853681	-1.42668771164199	0.00905248	-1.05388947924265	0.8351156	1.586159	0.0006961066	53279	55045	D
DRO_B0049	A2G07_15085	DRB0048	A2G07_15085 hypothetical protein	-1.13624671915861	0.4929378	1.63106542	0.009911831	1.75274394	0.00158602	2.12442802	0.00006816521	1.677963	0.005699258		-1.21135651578979	0.2013762	-1.09657557541296	0.6510403	-1.15602480709009	0.3741025	1.37404	0.05905693	1.477258	0.01449858	55465	55923	D
DRO_B0050	A2G07_15080	DRB0049	A2G07_15080 ABC transporter ATP-binding protein	1.08517767	0.5644363	1.25932878	0.170698	1.4993583	0.01267037	2.14980792	0.0000008757219	3.23788	0.0000000000002303282		-1.56283698672526	0.01673591	-1.76356084379262	0.005606813	-1.4981227847352	0.05996559	-1.07945885863849	0.8208513	1.745378	0.001167379	55971	56567	D
DRO_B0051	A2G07_15075	DRB0050	A2G07_15075 ABC transporter permease	-1.44599854101639	0.0004212642	-1.20436903172668	0.03851732	1.17038403	0.1232444	1.34547231	0.005171144	1.580646	0.00001351969		-1.92839633018465	0.00000172237	-2.47121528436769	0.0000000003150247	-2.60743145603744	0.00000000009028783	-1.78191467087769	0.0001029117	1.069818	0.6724558	56564	57772	D
DRO_B0052	A2G07_15070	DRB0051	A2G07_15070 hypothetical protein	-1.54310662175445	0.00061804	-1.3492855404881	0.01611377	1.27183281	0.05910939	1.26993093	0.09989929	1.232883	0.1185198		-1.7367892428832	0.00001399602	-1.79951392249731	0.000004875903	-1.11812707274903	0.4625413	1.073313	0.5945675	1.581859	0.0005264647	58126	60126	D
DRO_B0053	A2G07_15065	DRB0052	A2G07_15065 hypothetical protein	-1.43035475401145	0.005431582	-1.62393859576373	0.0005488961	-1.35505568906242	0.02011084	1.30660687	0.04474562	11.97174	1.285484E-88		-1.16483525443788	0.3109006	-1.426996798761	0.0438677	1.18854299	0.3017372	-1.1032760126281	0.6456512	3.135404	0.0000000000005511963	60818	60417	R
DRO_B0054	A2G07_15060	DR0800	A2G07_15060 hypothetical protein	-1.79626419439401	0.006240664	-2.1198210625124	0.0005659363	-2.04590541185968	0.0008563939	-1.24063311145313	0.282034	7.585523	2.916205E-18		-2.14496395709815	0.00000001040273	-3.81824905407652	2.748036E-21	-2.41642871891702	0.0000000004091395	-4.41420420285211	6.228397E-23	1.203857	0.18353	61420	60815	R
DRO_B0055	A2G07_15055	DRB0053	A2G07_15055 dihydroxyacetone kinase subunit DhaK	-1.34693607669012	0.2610857	-1.36687666904184	0.2206147	-1.22780257263683	0.4346706	2.06295439	0.00897355	17.35277	3.495054E-21		-1.53013454626079	0.00236201	-1.78200796372231	0.00003871106	1.14594136	0.3659391	-1.5965613899408	0.002324146	3.477331	4.70778E-19	62406	61408	R
DRO_B0056	A2G07_15050	DRB0054	A2G07_15050 hypothetical protein	5.14168239	4.744361E-14	4.99480463	0.0000000000007945334	3.10828373	0.00000008396906	2.90568125	0.000000800019	1.840463	0.004786652		1.8417085	0.000206099	3.54263695	5.083474E-14	2.35935746	0.0000009028463	2.269273	0.000009500318	1.656324	0.003891321	62866	63396	D
DRO_B0057	A2G07_15045	DRB0055	A2G07_15045 hypothetical protein	-1.51294184066986	0.0008065343	-1.46017280122982	0.001738875	1.08971148	0.4739781	-1.28671642090254	0.0346217	-1.66236805992504	0.0000769779		-1.69292133722502	0.0001438976	-1.46726780824406	0.005666558	-1.22324756055996	0.1686662	-1.5148953601179	0.003275591	-1.99319761517892	0.000001589787	64055	63843	R
DRO_B0058	A2G07_10060	DRB0056	A2G07_15040 DDE endonuclease	1.14540571	0.2006117	-1.10929875113705	0.2929565	1.39083716	0.001884748	2.2291372	0.0000000000002051895	-1.04596099025729	0.6970241		-1.05435506102554	0.7344301	-1.13283190417148	0.3487294	1.20606047	0.143486	1.404361	0.01944273	1.09345	0.4694062	64766	65248	D
DRO_B0059	A2G07_07540	DRB0117	A2G07_07540 transposase	-1.30313945320112	0.008795129	-1.3388578535688	0.003244708	-1.4114130415299	0.0006549658	1.10939839	0.3866838	1.855579	0.000000002920715		-1.20119167824015	0.1458916	-1.47032225832206	0.003503938	-1.02514069389682	0.8678896	2.003484	0.0000002223179	3.077155	7.011082E-17	65447	66262	D
DRO_B0060	A2G07_15230	DRB0018	A2G07_15025 transposase	-1.21817011333891	0.06070995	1.00115995	0.9832645	1.23888375	0.04516903	1.42665812	0.00173874	1.039633	0.7640907		-1.12511339736654	0.3501564	-1.11859194330797	0.4019501	1.12627852	0.3585064	1.605377	0.0003808816	1.533905	0.001183657	66243	67136	D
DRO_B0061	A2G07_00345	DR0010	A2G07_00345 transposase	-1.32669434257201	0.004464474	-1.47977651586383	0.00003848268	-1.05458602657907	0.582533	-1.17751613944834	0.08021864	-1.18186699292499	0.09541726		-1.47659362843943	0.003218321	-1.36957649079223	0.0208813	-1.15044646066067	0.3134258	-1.31190932922338	0.05735593	-1.52371409577244	0.002283288	67231	67440	D
DRO_B0062	A2G07_15025	DRB0059	A2G07_15230 transposase	-1.83730168142684	0.000001630016	-2.20187697681763	0.0000000003904785	-2.13189719642088	0.000000002634236	-1.65804428370995	0.00008225659	-1.77728929968759	0.00001329092		1.0304617	0.8420711	1.11571456	0.392389	1.26957733	0.06960607	1.706652	0.00003770684	1.15472	0.2706419	67673	68905	D
DRO_B0063	A2G07_15760	DRB0060	A2G07_15760 hypothetical protein	-1.17183894306502	0.6320743	1.05626488	0.6117384	1.58486253	0.05533044	6.6944851	0.0000000000007230718	6.934105	0.000000000000518305		2.2219637	0.005396597	1.72247343	0.05705144	3.81717754	0.000005285942	8.656057	0.000000000001038001	13.17262	1.856347E-16	69044	69520	D
DRO_B0064	A2G07_15015	DRB0061	A2G07_15015 hypothetical protein	1.92420731	0.000000006034131	1.42732392	0.003211115	1.12566751	0.3280153	1.08268045	0.5821387	-1.53548529550184	0.0002449924		2.4685847	0.00000000001035336	2.52327973	0.00000000001081562	1.15544951	0.2295355	-1.29559053534837	0.103962	1.139798	0.2929778	69629	70051	D
DRO_B0065	A2G07_15010	DRB0062	A2G07_15750 hypothetical protein	1.31531791	0.005247559	1.07178514	0.5263064	1.07535421	0.4306878	2.31023693	7.68566E-16	2.374741	1.106858E-16		1.2008387	0.1656267	-1.05276198845347	0.6855461	1.00833539	0.9272904	1.016016	0.9054969	2.321941	0.0000000005125134	70093	70824	D
DRO_B0066	A2G07_15005	DRB0063	A2G07_15005 hypothetical protein	1.12918432	0.2341722	1.35001567	0.00241535	1.69919713	0.0000001740293	1.85878285	0.000000002141746	3.381817	1.611576E-30		-1.00324610309116	0.935546	-1.0869790883702	0.5161611	1.12645309	0.3195056	-1.45650235815014	0.01663994	1.665873	0.0001863627	70802	72991	D
DRO_B0067	A2G07_15000	DRB0064	A2G07_15735 hypothetical protein	-1.62361515774639	0.0002486384	-1.32827806640596	0.02644357	-1.63215315602927	0.0002700643	1.05235486	0.6141704	2.91557	9.285783E-18		-1.35393205562765	0.09006303	-3.10736927227556	0.000000002719789	-1.75261594579762	0.002600231	-1.57573593565073	0.02463794	1.726032	0.001793389	73322	72996	R
DRO_B0068	A2G07_14995	DRB0065	A2G07_14995 hypothetical protein	-1.36458558177237	0.002660053	-1.29038200481774	0.01125363	-1.20766298879344	0.07059496	-1.10394597429707	0.3510281	1.49581	0.0001619492		-1.2275041452815	0.1020637	-2.08934411518471	0.00000002723508	-1.7098093162517	0.00007707093	-1.87155236659668	0.000004974145	-1.03193082926374	0.8028449	77057	73671	R
DRO_B0069	A2G07_14990	DRB0066	A2G07_14990 hypothetical protein	-1.41609694962238	0.000918637	-1.48049832092984	0.0002950661	-1.64558995057964	0.00000340075	-1.19534748763419	0.1430264	1.199305	0.09187165		-1.3383007488328	0.03201851	-2.72941310821935	0.0000000000061235	-2.56968913416971	0.0000000002275823	-2.54069430061292	0.0000000002275295	-1.71956034281155	0.0001388292	77872	77168	R
DRO_B0070	A2G07_14990	DRB0066	A2G07_14990 hypothetical protein	-1.33464406057234	0.004165078	-1.40635820168414	0.0007277178	-1.32779113314359	0.00575372	-1.10233626944273	0.2981789	-1.05744204979643	0.5657215		-1.16479821385183	0.2671047	-2.59151319855081	0.00000000002369394	-2.31710026950193	0.00000001351809	-1.57817298385639	0.0008845274	-1.33576032078551	0.04268761	78480	77866	R
DRO_B0071			-	-2.43230470356651	1.853789E-18	-3.42780971049131	5.787788E-33	-4.42344115942993	5.432819E-45	-19.1960428509425	2.947825E-131	-21.3154851670868	1.915711E-139		-2.53343693401436	0.000001415708	-5.84527361988852	3.039615E-18	-6.8357965784514	1.324428E-20	-27.9827436016757	1.681033E-44	-25.7653401037776	2.765654E-47	78587	78751	D
DRO_B0072	A2G07_15720	DRB0067	A2G07_14985 nuclease	-1.69495237082141	0.004697014	-1.47600053389891	0.03608499	-2.8803914014095	0.00000002676448	-14.9056909480869	4.179334E-36	-18.9939259324261	3.433653E-41		-1.9643297363182	0.000001349358	-3.42419984068568	2.598743E-18	-4.10078011600615	1.370379E-22	-16.3199679867508	3.309151E-70	-24.7491365644981	3.811057E-88	78741	81944	D
DRO_B0073	A2G07_15715	DRB0068	A2G07_15715 hypothetical protein	1.11036195	0.4085371	1.00892034	0.9957704	1.39251023	0.008566181	2.14382301	0.000000008426623	1.621501	0.0002582032		-1.05462359640146	0.7080444	-1.00349330066869	0.9785686	1.54061077	0.0009388167	4.136222	2.678187E-25	2.603603	0.0000000000004625969	84088	85317	D
DRO_B0074	A2G07_15710	DRB0069	A2G07_15710 hypothetical protein	-1.14199203494815	0.4620165	-1.15427585967205	0.401905	-1.01310823257119	0.9424028	1.21609953	0.3378193	-1.67180300275881	0.006183912		-1.43024747429023	0.005462159	-1.45993939441188	0.003132706	-1.0993211966441	0.5147402	1.195237	0.1278255	1.056147	0.6342467	85335	87569	D
DRO_B0075	A2G07_15705	DRB0070	A2G07_15705 hypothetical protein	-1.60913491732176	0.00001476838	-1.47588135354378	0.0002675285	-1.33877400378279	0.007735561	-1.28104452886442	0.02199704	-3.40551318529568	1.41556E-25		-1.67555183880923	0.00006034865	-2.40878468357879	0.00000000002486529	-2.44883645984447	0.00000000002566088	-2.31412807588119	0.00000000125912	-2.06890444888937	0.00000005748585	88468	87605	R
DRO_B0076	A2G07_14965	DRB0071	A2G07_15700 hypothetical protein	-1.48325490499419	0.00008628785	-1.27538793602389	0.009031486	-1.02178953931106	0.8082043	1.01700288	0.9319193	-3.0319347624661	6.316E-25		-1.61733158402749	0.0003608597	-1.63527139103004	0.0003302488	-2.26479539306192	0.00000001456422	-1.90904033687689	0.000004847111	-2.0921723255395	0.0000001236929	88716	88465	R
DRO_B0077	A2G07_15695	DRB0072	A2G07_14960 hypothetical protein	-10.552628490915	6.676538E-49	-11.1201196435913	3.895836E-49	-9.3209484027716	9.010014E-45	-7.78176688441088	3.617993E-38	-6.39100963892074	3.715475E-32		-3.31631510962909	0.000000000005483773	-12.8165856872061	5.942776E-36	-7.11566209883854	2.863365E-23	-5.2339223066105	3.994301E-16	-2.9998905039966	0.000000001466266	89148	88807	R
DRO_B0078	A2G07_15690	DRB0073	A2G07_15690 PTS fructose transporter subunit IIBC	-33.5256026646149	4.378717E-141	-26.2214680927999	2.55875E-123	-17.6654350325362	2.889534E-106	-17.781843102263	9.986873E-103	-9.59611856196406	8.723135E-71		-4.15378819252476	4.613974E-14	-16.6235120294382	2.474051E-39	-15.3486593790209	8.090776E-37	-13.699806819024	5.428946E-33	-4.5818909922314	1.672522E-14	90992	89196	R
DRO_B0079	A2G07_15685	DRB0074	A2G07_15685 1-phosphofructokinase	-18.5304225992587	2.293375E-123	-17.8886780410037	5.609826E-113	-11.7449577721788	2.534696E-96	-17.7504846326067	2.930845E-118	-5.45104687355207	1.566564E-51		-2.94602441370432	0.00003845839	-13.6657611733313	6.866524E-18	-8.12898421839004	0.000000000001235172	-9.18314965503498	0.000000000001115413	-2.94552979035192	0.0001179803	92078	91131	R
DRO_B0080	A2G07_15680	DRB0075	A2G07_15680 PTS fructose transporter subunit IIA	-16.3230794468761	1.184297E-135	-14.0449655189074	2.246305E-121	-9.20619915991591	7.332196E-95	-10.6264064713115	9.077178E-98	-4.15198076470351	8.014912E-42		-4.86340636872791	3.757862E-18	-20.0827650914951	4.098511E-47	-13.224903233383	2.96686E-36	-9.51513715594453	3.065233E-27	-2.92937282127896	0.00000000958973	94560	92080	R
DRO_B0081	A2G07_15675	DRB0076	A2G07_15675 glycerol-3-phosphate regulon repressor	-2.75235352373638	1.391343E-23	-2.23629657836784	1.552409E-15	-3.39296273064555	9.528608E-33	-2.18411337522856	9.152405E-14	-1.67316636025413	0.00000068366		-2.44119943940296	0.0000000004624412	-4.46436364134749	4.46757E-23	-6.48477184270563	6.615944E-32	-3.76141212438539	1.325036E-17	-1.66713457577093	0.0006483616	94820	95638	D
DRO_B0082	A2G07_15670	DRB0077	A2G07_15670 hypothetical protein	-1.70827518222257	0.00000007902953	-1.29859331307813	0.00617149	-1.28638915119078	0.01019866	-1.18766979743947	0.06912294	-1.10661224052571	0.3109645		-1.5073561997259	0.003748618	-2.02396581975099	0.000001195078	-2.14008600663247	0.0000004206184	-1.68096325918604	0.0003945433	-1.05725165740056	0.6685914	96465	95707	R
DRO_B0083	A2G07_15665	DRB0078	A2G07_15665 ABC transporter substrate-binding protein	-1.74782554771434	0.00000002714297	-1.28191626997234	0.01588807	1.13828521	0.1997819	-1.72403668846619	0.00000007077458	-1.67458998920057	0.0000008316823		-1.23925181410975	0.1000931	-1.00944419840925	0.8646757	1.0360502	0.8035999	-1.04215246169438	0.5844546	1.126938	0.4147522	97232	96462	R
DRO_B0084	A2G07_00160	DR0044	DRB0079 N-acylamino acid racemase	-1.56551724094744	0.000007292466	-1.23180957544463	0.03861541	-1.34275319457769	0.00287454	-1.48726785682203	0.00006111999	-1.44752176312783	0.0003698377		-1.082304611819	0.5585997	-1.13283299498444	0.4190589	-1.06132074595608	0.6377461	1.173917	0.3916833	1.356345	0.04558005	98438	97251	R
DRO_B0085	A2G07_15655	DRB0080	A2G07_15655 hypothetical protein	-1.33525916873067	0.005148777	-1.07642540736835	0.434958	1.09710799	0.3419196	-1.10028608098277	0.3424954	-1.44756429935861	0.0005603317		-1.48439815893065	0.001810096	-1.08328180613149	0.506765	-1.14184656297505	0.3359475	1.222113	0.1492661	-1.09322892268302	0.4661282	98674	99426	D
DRO_B0086	A2G07_15650	DRB0081	A2G07_15650 DNA-binding response regulator	-1.47443092753339	0.0003106549	-1.1700487276153	0.117008	1.00272785	0.9796529	1.29441533	0.01923645	1.052894	0.6777264		-1.73013493668398	0.00009101944	-2.22685878965103	0.00000005321902	-2.86468943128409	0.000000000005053823	-1.69950911378757	0.0006759817	-1.34505160223219	0.03425909	100090	99461	R
DRO_B0087	A2G07_15645	DRB0082	A2G07_15645 histidine kinase	-1.22019327129301	0.04601424	-1.06865100624873	0.3377426	1.38631235	0.001925887	1.67875691	0.000001200616	2.033021	0.00000000003436656		-1.38978645931053	0.01433368	-1.61732318747682	0.0005059382	-1.78159266652275	0.00008609816	-1.21414346003446	0.158324	1.282848	0.07500577	101594	100083	R
DRO_B0088	A2G07_15640	DRB0083	A2G07_15640 potassium-transporting ATPase subunit B	1.36331876	0.003238666	1.58831335	0.00002763891	1.64529691	0.000002209335	2.47929825	2.31539E-16	5.213513	5.963737E-49		1.2094894	0.1590155	1.24920632	0.1002442	1.57783117	0.0008395366	1.595961	0.0005345206	4.727174	1.803769E-29	101771	103798	D
DRO_B0089			-	1.19023668	0.2446053	1.58524587	0.002166776	1.4347851	0.02026694	1.30770637	0.1204623	-1.41991300193037	0.02888891		1.1030111	0.5776089	1.24736458	0.1615572	1.32831567	0.04581727	1.068732	0.5487497	1.405679	0.02139354	104191	104325	D
DRO_B0090	A2G07_15625	DRB0086	A2G07_15625 potassium-transporting ATPase subunit KdpA	-1.04038504234263	0.7595097	1.01318383	0.8515758	-1.05727081651524	0.6612533	1.24930192	0.02744489	1.535649	0.00004716246		1.3056884	0.05450563	-1.01518682950209	1	-1.10117481918875	0.4195711	-1.0185013831758	0.9504473	1.625092	0.0006578072	104405	106111	D
DRO_B0091	A2G07_15620	DRB0087	A2G07_15620 potassium-transporting ATPase subunit C	-1.07498490559945	0.6292431	-1.15141240017039	0.5553765	1.23873435	0.2816871	-1.00936695562925	0.8846862	1.1833	0.4564352		-1.16307497483687	0.3509787	-1.94440827845047	0.0004967207	-1.64247897380542	0.01281078	-2.40496191742804	0.0000339915	-1.11430061089302	0.5620755	106241	106894	D
DRO_B0092	A2G07_15615	DRB0088	A2G07_15615 histidine kinase	-1.02416696051724	0.8651087	-1.01009617388297	0.9599517	1.1716125	0.1922858	1.04642028	0.7231006	1.498051	0.001066514		-1.03512189284874	0.8258048	-1.67168087344657	0.001531493	-1.36584081830037	0.05153323	-1.86293424065683	0.0006528125	1.16999	0.326115	106900	107997	D
DRO_B0093	A2G07_15610	DRB0089	A2G07_15610 hypothetical protein	1.26683523	0.1314731	3.13149974	0.000000000004698593	4.93520771	8.544168E-22	5.59759231	8.284549E-24	2.989685	0.00000000007326783		1.6536244	0.0001611301	5.99006332	5.881797E-39	10.27810949	2.121768E-59	19.42001	7.251852E-86	5.892091	4.506238E-37	108209	109759	D
DRO_B0094	A2G07_15605	DRB0090	A2G07_15605 two-component sensor histidine kinase	1.03525069	0.7785687	1.83606517	0.000000004835676	1.84457696	0.000000004067653	4.2305272	1.779875E-41	5.742801	5.615392E-58		1.1712345	0.2607279	1.68531767	0.0001136193	2.83170257	8.913797E-14	10.20739	3.483826E-56	9.939756	8.983019E-57	111268	109913	R
DRO_B0095	A2G07_15600	DRB0091	A2G07_15600 DNA-binding response regulator	1.92379652	0.00000000404049	3.26431676	1.574318E-26	3.15227989	2.249192E-24	8.11206528	9.425E-70	13.27259	2.171267E-98		2.7959876	0.00000001640187	2.96817163	0.000000004423494	3.77127421	0.000000000001540043	17.31249	2.807016E-44	19.03417	1.572659E-46	111924	111265	R
DRO_B0096	A2G07_15595	DRB0092	A2G07_15595 DNA starvation/stationary phase protection protein	1.43865842	0.0006333789	1.33388864	0.01777339	1.36044998	0.003605831	-1.02324522550708	0.8082162	-1.99600878084183	0.000000001090063		-1.12398069001175	0.3493713	-1.03884077088094	0.7894475	-1.38970858533614	0.01281396	-1.5626342888842	0.0006082203	-2.26399904187561	0.000000001398189	112124	112849	D
DRO_B0097	A2G07_15590	DRB0093	A2G07_15590 hypothetical protein	-1.35710302907703	0.003024324	-1.19673325330379	0.05504696	-1.20770115763349	0.06863662	1.92509363	0.0000000005119153	1.758644	0.00000007632167		-1.68558085031823	0.000108619	-2.09305268510822	0.0000001387661	-2.40014900125	0.000000001480559	-1.49883735186616	0.004524209	1.393076	0.01633094	114126	113032	R
DRO_B0098	A2G07_15585	DRB0094	A2G07_15585 RNA ligase	-1.09315441019209	0.4043504	1.19339066	0.06356107	1.80544792	0.000000005291301	1.63258904	0.000001626927	2.307804	1.161978E-15		1.2160523	0.15831	1.018866	0.846927	1.12302805	0.4186512	-1.05720940696473	0.7309018	2.395894	0.0000000005336784	114367	115395	D
DRO_B0099			hypothetical protein	-1.14077168184882	0.1879341	1.14582014	0.1403911	1.43331675	0.0003710825	1.58558929	0.00001261532	1.533109	0.00004033234		-1.05950632514681	0.6721123	-1.20565645299223	0.1643823	-1.25325101145189	0.126994	1.018069	0.947045	1.718075	0.00009695738	115718	116110	D
DRO_B0100	A2G07_15575	DRB0096	A2G07_15575 hypothetical protein	1.03066303	0.8036436	1.06084771	0.4790402	1.43422203	0.0006414805	1.35594984	0.005041092	1.288636	0.02063234		-1.04517660924013	0.7452284	-1.02149401139942	0.8671388	-1.17172420916379	0.2638593	-1.33692806551589	0.0417586	1.265043	0.1113986	116488	116150	R
DRO_B0101	A2G07_15570	DRB0097	A2G07_15570 alpha/beta hydrolase	1.0672893	0.6113288	1.67470377	0.00004282921	1.8488546	0.000003721476	1.56868508	0.0008015509	1.375037	0.01789853		1.2983298	0.04846864	3.03214321	5.549844E-16	2.75329333	0.0000000000004878865	1.744847	0.00004656753	1.826702	0.0000169596	116658	117446	D
DRO_B0102	A2G07_15565	DRB0098	A2G07_15565 hypothetical protein	1.13548791	0.2031598	2.01203285	0.000000000002019244	2.15647928	2.384693E-14	-1.01835396666131	0.9147502	1.50535	0.00007620446		1.1240804	0.3772935	1.46182231	0.00604409	1.1156977	0.3898238	-1.80771253321446	0.0001791081	1.014287	0.9439231	118771	117530	R
DRO_B0103			DRB0099 hypothetical protein DRB0099	-1.12636347424921	0.246629	1.30961889	0.005236424	1.74119262	0.00000003233003	-1.22943490426181	0.06188303	-1.08932319478449	0.4329145		-1.08632303010255	0.5822272	1.04153664	0.7961803	-1.00978853664828	0.9419385	-2.39937673789856	0.00000001258875	-1.10650620113738	0.492001	119604	118747	R
DRO_B0104	A2G07_15555	DRB0100	A2G07_15555 2'-5' RNA ligase	-1.21563550385053	0.0562031	1.30244785	0.005846851	1.51705639	0.00002184658	-1.64784910869819	0.0000009446188	-1.71606178920721	0.0000002926221		-1.08092332470396	0.5226327	-1.11519322635203	0.3742984	-1.04450526203994	0.758266	-2.30097170034906	0.00000001538861	-1.42380919362139	0.008838589	120233	119601	R
DRO_B0105			DRB0101 amine oxidase-related protein	-1.45462996061182	0.0005608404	-1.22118377231898	0.03567875	1.13757696	0.206962	1.14998385	0.2735684	1.172581	0.1464662		-1.07368795600199	0.5546858	-1.64457936281167	0.0002457755	-1.61283577285227	0.0007836692	-1.48571301224599	0.00424183	1.743416	0.00004162223	121295	120426	R
DRO_B0106	A2G07_15780	DR2036	A2G07_15780 hypothetical protein	1.04467587	0.8645242	1.12057982	0.5811002	2.08411785	0.01035846	2.83898144	0.0002058289	2.566904	0.00111822		-1.00695747195674	1	-1.26663302911552	0.4420326	-1.21737401128535	0.4019209	1.035428	0.9616822	2.613939	0.00001031055	121587	121321	R
DRO_B0107	A2G07_15950	DRB0102	A2G07_15850 transposase	-1.21648045878636	0.05703502	-1.22334620689092	0.04563944	-1.26235068127173	0.0225761	1.21195649	0.07909178	1.974831	0.00000000006738307		-1.07082535256122	0.5795098	-1.3578503534308	0.02223943	-1.01351416750407	0.9459624	1.990035	0.0000002531949	3.07255	8.149833E-17	122708	121725	R
DRO_B0108	A2G07_15480	DRB0113	A2G07_15480 transposase	-1.13494720934924	0.2317058	1.03217343	0.7237193	1.23460736	0.0444054	1.36060682	0.006487943	1.00213	0.9924993		-1.02784261180564	0.8087885	-1.07126013872733	0.5908071	1.14698588	0.2839512	1.588976	0.0005031175	1.427169	0.006916662	122934	123803	D
DRO_B0109	A2G07_08710	DRB0059	A2G07_00345 transposase	-1.30150653546301	0.009394849	-1.45168741459451	0.0001147342	-1.04252685992265	0.6911695	-1.21860758704353	0.04739243	-1.27864516803827	0.01960128		-1.49536466860027	0.002780552	-1.31450250654596	0.04302094	-1.20570196716063	0.1925893	-1.26589473249809	0.08795566	-1.65638987177223	0.0002610812	123898	124107	D
DRO_B0110	A2G07_15530	DRB0104	A2G07_15530 integrase	1.50553472	0.000770602	1.45979846	0.001808661	1.5005308	0.0009153852	2.49751894	0.0000000000006901634	3.254747	7.908094E-20		1.1879137	0.1762099	1.28273735	0.05627486	1.76760326	0.000008882131	1.896877	0.00000150435	3.529346	8.286846E-21	124346	125299	D
DRO_B0111	A2G07_15520	DRB0106	DRB0106 hypothetical protein DRB0106	1.33989933	0.0663077	1.44586231	0.01383252	2.12122791	0.000005022768	-1.55157971528605	0.01156649	-5.1105070491779	2.548429E-19		-1.17452171126874	0.3203266	-1.57399822922051	0.003714532	-1.01882764969461	0.9169599	-1.706597929453	0.0009238327	-7.64076193678034	4.094134E-33	125733	126215	D
DRO_B0112			hypothetical protein	1.39630162	0.0252589	1.35781863	0.0248984	1.89383847	0.00002001388	-1.78152369659896	0.0002015433	-3.67600027643522	4.640741E-16		-1.25387400045867	0.226786	-1.69482249861275	0.00340909	-1.21142475301775	0.2742113	-1.94435867662282	0.0002956172	-8.8806239881639	3.754227E-28	126274	126369	D
DRO_B0113	A2G07_15515	DRB0107	A2G07_15515 ribonucleoside-diphosphate reductase	1.13849763	0.3840387	1.00080489	0.8545366	1.0384859	0.8041417	-3.42082223019958	1.028876E-14	-8.75430602427569	2.395561E-38		-1.43252725024962	0.1115258	-2.51221987712079	0.00004261642	-1.81224927191526	0.007589367	-3.26089579416182	0.0000003557729	-12.0638336040257	7.660432E-24	126372	126797	D
DRO_B0114	A2G07_15510	DRB0108	A2G07_15510 ribonucleotide-diphosphate reductase	-1.02155510905198	0.9238235	1.13614471	0.5393548	-1.07735891667165	0.7805535	-4.11630877420029	0.00000476245	-10.4392055639295	0.0000000000007847052		-1.75665883489603	0.01036686	-2.90452883430337	0.000001109184	-2.4490523636784	0.00004278983	-4.80279253569195	0.00000000001068973	-11.2983281750816	3.029978E-24	126782	128869	D
DRO_B0115	A2G07_15505	DRB0109	A2G07_15505 response regulator SirA	-1.11838459991564	0.6107993	1.15170338	0.4552666	-1.05894644444012	0.7877962	-4.58559875286388	0.000000002389483	-8.89114131135443	2.299702E-16		-1.97264065766261	0.002007205	-2.84356410732817	0.000001787683	-2.69097304212807	0.000005568104	-5.7717792317531	3.120284E-14	-11.1606781629836	3.308267E-24	128926	129921	D
DRO_B0116	A2G07_15500	DRB0110	A2G07_15500 thioredoxin	-1.07915330495016	0.5947422	1.18473654	0.2871695	1.06123204	0.7650364	-3.37087726541492	0.000000000005002333	-3.39232357881996	0.000000000007416756		-2.22549766022303	0.0000004951917	-2.97991918876349	0.00000000001056935	-3.26228766748259	0.0000000000003028418	-4.91348338456459	1.040087E-20	-6.8662313933712	5.181807E-30	129914	130177	D
DRO_B0117	A2G07_15495	DRB0111	A2G07_15495 glycerophosphodiester phosphodiesterase	1.13480747	0.5632661	-1.01480904754224	1	-1.62569117479565	0.01477723	-4.40844780272161	0.00000000001069073	-3.70295351275131	0.000000001620568		-2.11242940789026	0.00003747638	-3.84415311231093	0.0000000000002985575	-4.18356460706016	1.666056E-14	-6.73967078056171	5.246607E-22	-5.77285545635866	7.025683E-20	130185	132545	D
DRO_B0118	A2G07_15490	DRB0112	A2G07_15490 hypothetical protein	2.69182147	0.00000004415764	4.91544138	1.807616E-17	4.49368646	4.535314E-16	6.79211776	8.579248E-23	1.854247	0.001059956		2.3763289	0.00000000001402026	4.86372295	4.441009E-32	3.88124258	1.131407E-23	3.944076	2.250336E-23	2.633188	0.000000000000505473	132726	133325	D
DRO_B0119	A2G07_10060	DRB0056	A2G07_10060 DDE endonuclease	1.092425	0.3470895	-1.1884103371734	0.08470697	1.30899521	0.005986893	2.21245088	7.830686E-15	-1.05211238917048	0.6932794		1.0001806	0.9651105	-1.18282820635067	0.2201667	1.20683017	0.1713212	1.51974	0.004371834	1.173569	0.2188595	134155	134637	D
DRO_B0120	A2G07_15535	DRB0103	A2G07_15025 transposase	-1.15184035234704	0.1876036	1.04138326	0.6685655	1.25383057	0.02980931	1.41289744	0.001960107	1.008143	0.9449987		-1.06420882671828	0.616651	-1.07130893682915	0.5925704	1.15729111	0.2573584	1.64152	0.0001995925	1.433559	0.006467728	134822	135700	D
DRO_B0121	A2G07_15480	DRB0113	A2G07_15480 transposase	-1.34989435929228	0.002656319	-1.55368965714078	0.00000644654	-1.04147954750796	0.657895	-1.27829463632939	0.01019688	-1.28819282391576	0.01247242		-1.50613365399923	0.002634094	-1.38830874937025	0.01603919	-1.14544297710526	0.335873	-1.27665023319931	0.09084824	-1.55104576934429	0.001655179	135795	136004	D
DRO_B0122	A2G07_15470	DRB0116	A2G07_15470 hypothetical protein	1.73105298	0.00006575811	2.50485963	0.00000000002261577	4.3913238	2.4187E-25	5.56480914	4.99929E-31	4.346403	1.262964E-23		2.0887603	0.000000009748418	2.56759895	0.0000000000006574911	3.49488114	5.647249E-21	4.354048	1.122667E-26	3.504455	1.443444E-20	137125	136412	R
DRO_B0123	A2G07_15380	DRB0134	A2G07_15380 transposase	-1.18431127224745	0.1027388	-1.24659229970712	0.03155037	-1.37107938649737	0.002126634	1.11357129	0.3757027	2.058625	0.000000000005694986		-1.14414774150957	0.2902399	-1.25876896222152	0.08186659	-1.00628234141131	1	2.01956	0.0000001466551	3.078488	6.119121E-17	137489	138472	D
DRO_B0124	A2G07_15460	DRB0118	A2G07_15460 hypothetical protein	-1.24479434783699	0.07310949	-1.67060634623925	0.00001121268	-1.83346427629617	0.0000007297297	2.1306673	0.0000000008732786	8.138426	1.906589E-64		-1.96126463127931	0.000005489235	-1.79087982272296	0.0002308648	-1.5320388075235	0.005317002	-1.52053929271202	0.004703641	4.053984	1.774306E-19	139441	138488	R
DRO_B0125	A2G07_15455	DRB0119	A2G07_15455 sodium:proton antiporter	1.50484823	0.0001217454	-1.33352123536554	0.007552909	1.17154958	0.1430291	2.84419782	3.530689E-22	5.575861	7.385248E-55		1.2678465	0.3250363	-1.43867553458593	0.1792602	-1.08124569927765	0.7793831	1.190488	0.3351888	3.122459	0.000003109813	140993	139725	R
DRO_B0126	A2G07_01455	DR2425	A2G07_01455 DDE endonuclease	-1.08542316095696	0.4400826	-1.11170797477045	0.271376	1.42896813	0.0003310055	1.40859369	0.0008132883	-1.2336245591951	0.05080985		-1.00313338744904	0.9934582	-1.13311581739938	0.3588983	-1.03809100545218	0.894729	-1.03866913246719	0.9731529	-1.22317216490709	0.1537168	141275	141003	R
DRO_B0127			DR1458 hypothetical protein DR1458	2.06758198	0.0000000008044044	2.54519994	6.993322E-15	5.18704084	1.428146E-40	7.27975846	1.053453E-53	2.553318	2.676393E-14		2.8259795	2.353251E-15	3.59327625	6.890319E-22	5.07244112	7.394431E-33	5.748189	8.762791E-36	2.38433	0.00000000006370547	141740	142060	D
DRO_B0128	A2G07_15445	DRB0121	A2G07_15445 iron-dicitrate transporter ATP-binding subunit	-1.23631643425175	0.07749282	1.24303827	0.05289532	5.93748155	6.328908E-47	3.50004482	8.961463E-25	4.332238	1.411335E-31		-1.12203058812468	0.4231162	-1.19515833708633	0.2405389	2.77192243	0.0000000002985781	2.797118	0.000000001158723	2.591185	0.000000002761616	143096	142287	R
DRO_B0129	A2G07_15440	DRB0122	A2G07_15440 iron ABC transporter permease	1.19492583	0.1577226	2.43336182	0.00000000000314027	13.46168018	1.625087E-73	6.4509054	4.779515E-41	8.593857	1.434602E-51		1.5771982	0.00235694	1.78222132	0.00012987	7.91941157	8.215049E-38	7.855757	2.110926E-36	6.944123	1.223429E-33	144124	143093	R
DRO_B0130	A2G07_15435	DRB0123	A2G07_15435 iron ABC transporter permease	1.20537058	0.3479095	2.51525642	0.000001544924	21.70687354	6.36981E-49	19.89225309	3.533403E-46	20.31661	7.443059E-46		1.5226803	0.06420879	1.84969572	0.008047294	10.40429676	3.254377E-23	19.78047	5.646608E-33	15.06919	2.139567E-29	145095	144121	R
DRO_B0131	A2G07_15430	DRB0124	A2G07_15430 hypothetical protein	1.62116892	0.007235929	5.18245288	3.188212E-19	93.24992353	4.908791E-91	101.7964622	2.659473E-92	53.0495	8.617034E-74		2.0253807	0.00002039266	4.85443972	4.660862E-19	48.87109236	5.334968E-84	103.9768	1.301002E-105	61.4031	1.983125E-90	146015	145092	R
DRO_B0132	A2G07_15425	DRB0125	A2G07_15425 iron ABC transporter substrate-binding protein	2.5644034	0.0000007717036	6.4002375	4.784454E-21	102.08676396	1.394629E-83	152.52876693	2.684347E-92	52.83891	7.025355E-66		2.5587553	0.00000003158395	5.5037573	2.579725E-21	46.53704359	2.141045E-80	116.4098	1.101232E-105	63.42344	2.120557E-89	146986	146012	R
DRO_B0133	A2G07_15420	DRB0126	A2G07_15420 hypothetical protein	-1.89348807675292	0.000000006759724	-1.5841882550469	0.0000365186	-1.44645557055498	0.0006587225	-1.3432932618207	0.005398435	-2.70484464724769	5.039385E-18		-1.74266152163279	0.0000233419	-2.06912097244051	0.00000004153259	-2.32883163192388	0.0000000007782066	-2.67441033263781	0.00000000001883669	-1.37908931009954	0.01465318	147799	147329	R
DRO_B0134	A2G07_15410	DRB0128	A2G07_15410 hemolysin	-1.02460764315293	0.868121	-1.18429230949116	0.1604302	-1.40626341003999	0.006568223	1.00170441	1	-1.12262046559561	0.3806441		-1.28353524626292	0.04815077	-1.62343004371264	0.0001832024	-2.13301780596338	0.000000009719103	-2.01343362917385	0.0000002960008	1.079883	0.5707148	149693	148380	R
DRO_B0135	A2G07_15405	DRB0129	A2G07_15405 hemolysin	1.09552019	0.3942278	-1.1580793078651	0.1543369	-1.23642713656371	0.04652221	1.53319685	0.0001102504	1.202472	0.09672303		-1.28891442085144	0.05354728	-1.70841386653932	0.00004949513	-2.18862996229166	0.000000004488684	-1.91172422231059	0.000003214421	1.121104	0.378426	150991	149690	R
DRO_B0136	A2G07_15395	DRB0131	A2G07_15395 hypothetical protein	-1.31252630876953	0.007793359	-1.11056608229679	0.2590947	-1.06408856451686	0.559426	1.25997693	0.03088645	-1.40791093893299	0.001253867		-1.29381571613476	0.04050534	-1.26242379662797	0.05877563	-1.45037838559107	0.004310131	1.139445	0.4177041	2.02127	0.0000002610992	152214	151435	R
DRO_B0137	A2G07_15025	DRB0059	A2G07_00345 transposase	-1.47509939293465	0.0001295334	-1.53146920349435	0.00001287053	-1.08190399480392	0.4345681	-1.34841061357726	0.003294117	-1.32775781272613	0.006196772		-1.42342189484784	0.008508389	-1.34479795103357	0.03139353	-1.16677475862493	0.2689475	-1.28899084520032	0.07041568	-1.55698438282385	0.001421505	152935	152726	R
DRO_B0138	A2G07_08710	DRB0059	A2G07_15030 transposase	-1.17029758514243	0.1328	1.01699428	0.8602783	1.22777194	0.05241853	1.34594827	0.009095685	-1.01398960904008	0.8671531		-1.08517094372325	0.5347795	-1.10114125583178	0.4651461	1.125171	0.3596864	1.571239	0.0006337739	1.410103	0.00883379	153908	153030	R
DRO_B0139	A2G07_15385	DRB0133	A2G07_15385 alanine glycine permease	-2.14783524196416	0.000000000001493069	-1.68060439508636	0.000001469334	-1.31559653106664	0.01199489	1.17016098	0.1504728	2.203395	0.0000000000005401957		-1.94519983037857	0.0000001769234	-2.79776634169025	1.181633E-14	-2.05258517971923	0.00000003622641	-2.60071056614088	0.000000000009419425	1.273385	0.06997522	155509	154001	R
DRO_B0140	A2G07_07540	DRB0117	A2G07_15465 transposase	-1.21801675277294	0.05217335	-1.20534551934439	0.05103741	-1.18108660818335	0.09923805	1.28979099	0.02322789	1.749478	0.00000007634544		-1.0900089021027	0.4833634	-1.34439282857307	0.02425483	1.05056016	0.6905942	2.619485	0.000000000001214418	3.057899	1.162689E-16	155816	156799	D
DRO_B0141			DRB0135 RNA helicase, putative	-1.42468133618298	0.0009173441	-1.54765786435225	0.00007586622	-3.52700642930948	3.256071E-30	-5.39993016810307	8.315767E-47	-5.19336723909692	7.609145E-45		-1.84538105734798	0.000002955581	-3.70744795150895	1.530944E-22	-6.14112853799627	1.678988E-38	-6.51208284411311	3.635361E-39	-3.45951570931488	1.382788E-19	157031	162151	D
DRO_B0142	A2G07_15370	DRB0136	A2G07_15370 ATP-dependent helicase	-1.30001078098941	0.03451697	-1.29295761157423	0.05212424	-3.23481321509185	9.323264E-20	-5.91559650568081	1.510299E-37	-3.87137735863666	2.148448E-23		-1.73940874018104	0.0007153625	-3.60912719394331	3.035759E-14	-5.53215852046182	5.86271E-23	-6.53661846346324	1.450887E-25	-3.2593918561487	0.000000000004069468	162154	164979	D
DRO_B0143	A2G07_15365	DRB0137	A2G07_15365 hypothetical protein	-1.39571759228889	0.03080068	-1.40442599515554	0.04028911	-4.15238695396423	1.264111E-18	-7.38862770500431	2.384642E-30	-4.7050520496383	6.6677E-20		-2.05302765120292	0.001537396	-4.17475647497423	0.000000000792728	-6.61041468188966	5.345525E-15	-7.16135389692234	3.98694E-15	-4.50346789545289	0.0000000003030802	164976	166805	D
DRO_B0144	A2G07_15360	DRB0138	A2G07_15360 hypothetical protein	-1.33044378682086	0.06506593	-1.68172528331353	0.0008629775	-1.68917081374993	0.0008108832	1.24877278	0.2306541	1.291743	0.1282961		-1.37227577528435	0.01678438	-1.49239865400565	0.002573284	-1.20357052193895	0.1959643	1.731069	0.00006529563	1.894072	0.000001001576	166935	168527	D
DRO_B0145	A2G07_15350	DR0255	A2G07_04985 DDE endonuclease	1.03998106	0.6915164	-1.03327973952423	0.8033185	1.48545919	0.0004709909	1.19539048	0.1434587	-1.11117802872129	0.3907313		1.2942957	0.09752145	1.65307827	0.001796521	3.62575734	2.84439E-15	3.493445	9.755019E-14	1.973079	0.0000253612	168980	169498	D
DRO_B0146	A2G07_15345	DRB0140	A2G07_15345 hypothetical protein	1.43924199	0.0002236404	1.08922657	0.3825039	1.57823075	0.000004342743	-1.15725514263355	0.1420967	-1.23681218091792	0.04014858		1.1296317	0.2948673	-1.0359602093485	0.8285827	1.48058422	0.003004567	-1.03258390802651	0.7717723	1.158479	0.2304767	169517	170002	D
DRO_B0147	A2G07_15335	DRB0142	A2G07_15335 hypothetical protein	-1.07918870909605	0.5490747	1.16941135	0.3316696	3.15964331	3.824307E-16	2.12354348	0.0000002164159	1.804841	0.00005195953		-1.4284143029981	0.05276782	1.24586396	0.2305424	4.09745273	2.596835E-14	4.714516	7.288745E-16	1.973755	0.0001354462	170905	171420	D
DRO_B0148	A2G07_15330	DRB0143	A2G07_15330 McrB	-1.01802251061556	0.8767275	1.10101396	0.4708456	1.9487719	0.00001030696	1.64742673	0.001285058	1.465966	0.01607636		-1.09666546801131	0.5293127	1.4273707	0.005157616	3.4270823	3.754327E-20	3.624959	1.757876E-20	1.643067	0.0001076684	171417	174326	D
DRO_B0149	A2G07_15325	DRB0144	A2G07_15325 hypothetical protein	-1.18105089814433	0.07980446	-1.47889177765749	0.0001672035	-1.9436306678797	0.00000000004224285	-1.65711618136003	0.000001170025	1.027715	0.8745933		-1.25802684025424	0.08615727	-1.45761564893829	0.005207135	1.00238049	0.9332026	1.188499	0.2274366	1.353028	0.01940821	174326	175654	D
DRO_B0150	A2G07_15320	DRB0145	A2G07_15320 hypothetical protein	-1.00887929803389	0.9743166	1.06927071	0.5569541	1.1963324	0.09777878	1.20095129	0.120988	1.518563	0.0002506041		-1.65321992685494	0.0001073029	-1.41588618064788	0.007714932	-1.22497602140063	0.1407187	-1.29441376324266	0.04938973	1.687934	0.00007761388	177200	175803	R
DRO_C0001			DRC0002 phosphoenolpyruvate synthase-related protein	-1.55690497007037	0.03334735	-1.89600284112234	0.002093355	-2.48357259533609	0.00001315372	-4.95754752899967	0.000000000000648178	-8.31880315715217	3.270359E-20		-1.66183184388885	0.00008428626	-2.18127256226541	0.000000002388408	-2.02525316525298	0.0000000996809	-1.39451362084207	0.02262958	-1.478266962596	0.004508456	179	1405	D
DRO_C0002	A2G07_15905	DRC0003	A2G07_15905 hypothetical protein	-1.42559234787647	0.07530438	-1.79853828117689	0.002936246	-2.29799175972327	0.0000288893	-2.47963291514324	0.00001090368	-4.11212109374197	0.00000000003190232		-1.43843394819192	0.006424396	-1.78462270211758	0.00001568836	-1.6228306304413	0.0004994981	1.024286	0.6702785	1.143003	0.2700661	1482	2255	D
DRO_C0003	A2G07_15920	DRC0005	A2G07_15920 transposase	-1.04384378773332	0.8579389	-1.03051955807611	0.8828713	1.0606615	0.7378595	1.63831768	0.01016824	-1.07929516844883	0.7530557		1.6515964	0.02789096	2.01133173	0.003160527	3.30977083	0.0000004454267	5.744854	0.00000000000081512	4.56732	0.0000000006091739	4773	4216	R
DRO_C0004	A2G07_15925	DRC0006	A2G07_15925 hydrolase TatD	-1.24541339156156	0.2807444	-1.3261136523427	0.2393882	-1.49959818266695	0.03676946	-1.84556932879338	0.002755629	-2.30161039075821	0.00005214971		1.2607108	0.06302837	1.50155819	0.001675278	2.10065422	0.00000001023897	2.310909	0.000000000432287	1.877773	0.000002193697	5658	4924	R
DRO_C0005	A2G07_15930	DRC0007	A2G07_15930 hypothetical protein	-1.52897916253683	0.005852984	-1.2746747230868	0.1727649	-1.26094948638879	0.1275043	-1.99355523463746	0.00002045556	-2.7555777716359	0.0000000005894489		1.0391165	0.7090515	1.34775202	0.01894779	1.96955015	0.0000001340542	1.740685	0.00002230292	1.982791	0.0000001748247	6926	5655	R
DRO_C0006	A2G07_15935	DRC0008	hypothetical protein	-1.37657386787605	0.003143494	-1.04764495438213	0.7298047	-1.10888038875395	0.3284486	-1.75886539392587	0.0000005987406	-2.68774142637362	1.690147E-17		1.0739282	0.5143457	1.53185014	0.0009969408	1.82425552	0.000002588961	1.771487	0.00001195355	1.634828	0.0001567867	7759	6923	R
DRO_C0007	A2G07_15940	DRC0009	A2G07_15940 ATPase	-1.24403513145259	0.1757735	1.19506852	0.1766405	1.01416243	0.9171975	-1.90313876302375	0.00008435705	-1.48270476782993	0.01787401		1.0875728	0.672387	1.54955057	0.05958226	2.71204592	0.00001224323	2.978333	0.000002177604	3.215288	0.0000007832061	9672	7762	R
DRO_C0008	A2G07_15945	DRC0010	A2G07_15945 hypothetical protein	-1.50094243424975	0.00005709143	-1.53065032372948	0.00001703859	-1.72219339653186	0.00000008728366	-1.27446876477786	0.01515886	-1.15531607137081	0.1620249		-1.37172103803069	0.02842559	-1.09784346546059	0.5065839	1.28251574	0.06625768	5.550057	3.426186E-29	4.729856	4.416319E-26	10548	9895	R
DRO_C0009	A2G07_15295	DRB0102	A2G07_15950 transposase	-1.73866695152986	0.00000003744548	-1.82731567218118	0.000000001875465	-1.67582948783534	0.0000002731449	-1.16100372394266	0.09844007	1.338593	0.005481944		-1.13829978080899	0.5502191	-1.07099249388485	0.7532264	2.00896047	0.002818184	15.79693	3.652749E-25	8.728056	1.204694E-17	11411	10572	R
DRO_C0010			hypothetical protein	-2.19640374029986	0.00002003553	-2.26878283907181	0.000002945389	-1.94174994816013	0.0003388095	-2.91077539068646	0.0000000106428	-2.61095992202629	0.0000005524155		1.260203	0.3124733	2.98363313	0.000002622688	4.56271246	0.00000000008302161	18.59947	1.493534E-29	8.065885	6.757646E-18	11821	11964	D
DRO_C0011	A2G07_15960	DRC0012	A2G07_15960 helix-turn-helix transcriptional regulator	-1.59109657994427	0.0005144003	1.18653129	0.2676323	2.87233733	1.614113E-14	1.25573784	0.1582105	-1.09094273161587	0.4495827		1.0175246	0.994296	2.02566307	0.2025401	6.65494418	0.0007421878	28.46163	0.0000001193414	4.937272	0.004496829	12249	12788	D
DRO_C0012			DRC0013 N-acetylmuramoyl-L-alanine amidase, putative	-2.41879026575273	0.0000005064278	1.09655139	0.7672357	2.17096477	0.000009650687	-1.24133714255014	0.1985683	-5.69663915379843	4.597559E-20		-2.50804203679097	0.2072409	1.11437894	0.9215633	2.5727807	0.1995603	13.75683	0.002062351	-1.21969604198877	0.7835258	13084	13431	D
DRO_C0013	A2G07_15965	DRC0013	A2G07_15965 hypothetical protein	-1.3830025610718	0.06712866	1.23452681	0.2834847	1.89630256	0.000275976	1.18476835	0.434621	-3.1945483116333	0.0000000007772407		-2.58365086402452	0.1200866	1.12317428	0.8978605	2.51499806	0.1362514	15.56228	0.0001364797	1.114708	0.8805433	13434	13601	D
DRO_C0014	A2G07_15970	DRC0014	A2G07_15970 hypothetical protein	-1.04344094016283	0.7874901	1.14785923	0.3722161	1.21843579	0.2028706	-1.09269688605864	0.4913789	-4.35712381028734	1.324465E-18		1.3889411	0.01114327	1.79551705	0.000007952029	1.51406167	0.001081667	1.515385	0.001983695	-1.22982260792739	0.1150976	14140	13649	R
DRO_C0015	A2G07_15975	DRC0015	A2G07_15975 hypothetical protein	-1.14536130846259	0.5324986	1.03281181	0.6851668	1.18636844	0.3448647	-1.22983815625025	0.3257756	-1.57830649291617	0.02803742		1.7793044	0.00003155346	2.23630317	0.00000001315178	3.00864682	8.253348E-15	2.61219	0.00000000003682729	1.376501	0.02629156	14332	15576	D
DRO_C0016	A2G07_15980	DRC0016	A2G07_15980 hypothetical protein	-1.69839636226597	0.04934734	1.7090725	0.05842163	3.35443594	0.000008501147	-3.20895848791822	0.00003797089	-5.95727087889404	0.0000000009267761		-3.64896384022793	0.03032627	1.04282518	0.9930144	2.60199064	0.1059991	8.839792	0.001111977	-1.41365014929559	0.565871	16322	15630	R
DRO_C0017	A2G07_15985	DRC0017	A2G07_15985 transposase	1.08551169	0.4041024	-1.26971420168097	0.0204253	-1.04569545895349	0.7091802	1.03505439	0.6637436	2.485266	4.002021E-18		1.9251832	0.0000004938498	1.55740497	0.0006372294	2.46379147	0.00000000001063846	2.419484	0.00000000005710028	3.615086	2.094657E-21	16614	19586	D
DRO_C0018	A2G07_15990	DRC0018	A2G07_15795 integrase	-1.11321395991234	0.3318632	1.25275048	0.02581046	1.18377011	0.08682748	-1.22401991715417	0.07951802	1.964259	0.0000000001043215		1.6989524	0.0001148962	2.19788897	0.000000009727792	3.13903109	1.815076E-16	3.247683	3.231044E-16	5.131509	6.455838E-31	19583	20293	D
DRO_C0019	A2G07_16000	DRC0020	A2G07_16000 hypothetical protein	-1.80572689897464	0.00001884359	-1.85281246649304	0.00000759722	-1.45055635073443	0.00680718	-1.02501073339989	0.8462357	-1.49436422946321	0.004876212		-1.57801484470125	0.0003546031	-1.21745570457863	0.1226694	1.07209278	0.6055657	1.44025	0.006360418	-1.09957256315752	0.4735257	21050	22354	D
DRO_C0020	A2G07_16005	DRC0021	hypothetical protein	-2.25966139697058	2.188586E-14	-2.20817308897248	0.0000000000001955555	-1.81089487597697	0.00000002156345	-2.21288708429422	0.0000000000007554919	-2.18109263144028	0.000000000002750036		-1.55668795956347	0.000491971	-1.08999016578173	0.4365073	1.48021955	0.002483065	1.83776	0.000006800332	1.095218	0.5080934	23365	22373	R
DRO_C0021	A2G07_16015	DRC0023	A2G07_15805 hypothetical protein	-1.17444505738732	0.1732038	-1.28193028755414	0.04522936	1.08623459	0.50495	1.84194816	0.0000007419404	1.453436	0.002313055		4.7173219	1.724908E-14	14.13676504	1.197073E-33	29.46545012	4.499233E-49	31.70448	6.167774E-50	8.5182	1.726899E-23	24500	25381	D
DRO_C0022	A2G07_15810	DRC0024	A2G07_16020 hypothetical protein	-2.21264256166657	0.000000000001930646	-2.48308368203071	8.037114E-16	-2.32173422773965	8.615984E-14	-3.23078780531389	1.115899E-24	-6.54778508074074	2.247368E-52		-1.29747930909746	0.04072596	-1.39839253938562	0.008588537	1.23727795	0.07294525	1.804961	0.000005638062	-1.60666909059477	0.0004260773	25881	25456	R
DRO_C0023			hypothetical protein	-2.70450551145769	2.105363E-18	-3.53577657852093	3.382177E-27	-4.23522292604098	1.287409E-35	-3.00735942955444	3.891529E-21	-4.56340948751086	4.393783E-36		-1.91353683797605	0.0000004754316	-2.40871935208725	0.00000000002419681	-2.554023927271	0.000000000003949577	-1.55640012743804	0.001759874	-2.36902041479652	0.0000000001461284	26173	26412	D
DRO_C0024	A2G07_16025	DRC0025	A2G07_16025 hypothetical protein	1.53095203	0.0002951099	1.3982833	0.009172919	1.07011631	0.5620175	3.30581558	2.163804E-21	1.274517	0.052688		1.2044153	0.1526454	2.47355649	0.00000000002316462	2.84326723	7.089204E-14	8.248392	3.452416E-46	1.152983	0.2637831	26686	27189	D
DRO_C0025	A2G07_15820	DRC0026	A2G07_16030 hypothetical protein	1.15887862	0.1521884	1.09745256	0.4700822	-1.22813803760637	0.06383663	1.92626778	0.000000006481183	-2.11226743671488	0.00000000006328236		1.0466658	0.7543336	2.27130215	0.0000007743058	2.58054663	0.00000002799791	6.527705	2.407925E-25	-1.06524474956842	0.7699436	27228	27494	D
DRO_C0026	A2G07_15825	DRC0027	A2G07_15825 hypothetical protein	-1.22556813079694	0.3141472	-1.05714749046929	0.7938103	-1.2949896732991	0.1881848	-1.25236946737766	0.2030362	-2.86373435541922	0.0000003827657		-1.08064181478664	0.7505803	1.48074026	0.103968	1.95992253	0.006243736	3.891244	0.00000008989719	-1.03611277838926	0.9383324	27608	28348	D
DRO_C0027	A2G07_16035	DR1874	A2G07_16035 hypothetical protein	-1.46627578882192	0.001039901	-2.72271784308906	4.439701E-18	-3.66712750235613	1.005247E-27	-2.17903130378939	0.00000000003957417	-1.94075458479011	0.00000004073128		-1.30941143396396	0.03404758	-1.76374685019064	0.00004037776	-1.58693712074286	0.000696522	1.063951	0.5000432	1.106494	0.4141204	28828	29193	D
DRO_C0028	A2G07_12810	DR0144	A2G07_15035 transposase	-1.84275495551359	0.000000006756114	-2.11069680243576	0.0000000000004511645	-1.96696424540908	0.0000000001255674	1.06655262	0.6180243	1.64523	0.000002750695		1.0201135	0.9440822	-1.0737969072072	0.7549022	1.42799408	0.06981564	4.317412	0.0000000000007446237	4.82481	5.751468E-15	29748	30632	D
DRO_C0029	A2G07_15845	DRC0030	A2G07_15845 hypothetical protein	-1.08386065050737	0.888068	-1.09688086131999	0.896113	3.05910227	0.05439534	23.22471918	0.000001959282	5.425157	0.005973723		1.1980684	0.641574	2.65910751	0.01484346	8.69033927	0.0000002391143	61.12914	6.322667E-18	8.906084	0.000000231306	31653	32417	D
DRO_C0030	A2G07_15845	DRC0030	A2G07_15845 hypothetical protein	-1.49949418312468	0.01330639	-1.89776655649499	0.0001048408	1.59188908	0.004030413	5.74562852	4.651087E-24	1.074008	0.6630083		-1.46545955785913	0.261468	1.42834862	0.3182445	3.62979911	0.0002616765	19.22539	2.719018E-14	2.734677	0.00415454	32423	32713	D
DRO_C0031	A2G07_15220	DRB0020	A2G07_15850 transposase	1.08331834	0.3825132	1.42208282	0.0007475214	1.35744347	0.002136476	3.87565694	1.323135E-37	5.765803	3.107271E-59		1.8134449	0.006521125	2.54285772	0.0000226033	3.73262673	0.000000006215061	20.15166	2.133926E-33	17.89651	1.773503E-31	34175	33237	R
DRO_C0032			DR1197 hypothetical protein DR1197	1.47465287	0.001551609	1.89119615	0.000002048795	2.00816575	0.00000002501774	2.05065948	0.00000003124627	5.813593	4.11429E-40		1.9902498	0.000002937277	2.5212938	0.0000000004525682	2.89494979	0.000000000002408778	4.98905	1.063113E-25	8.105404	2.520977E-44	34176	34331	D
DRO_C0033	A2G07_03340	DRC0033	A2G07_03340 transposase	-1.52528190603376	0.004956114	-1.03808234135569	0.6846383	1.09511583	0.5024775	-2.83843126943048	0.00000000002622665	-1.27055181081585	0.1399515		1.3683309	0.1116966	3.24666493	0.00000001394562	5.5280457	1.084564E-15	2.472708	0.00002535466	1.850784	0.00273059	34814	35626	D
DRO_C0034	A2G07_15865	DRC0034	A2G07_15865 hypothetical protein	-2.88402302292507	0.00000000001303136	-2.86627119385412	0.000000000009483609	-3.68432402288687	1.196954E-16	-3.28335411696489	0.0000000000001778086	-2.73188514280656	0.0000000007151096		-1.53832900550106	0.00197505	-1.02877068322883	0.8063976	1.58859712	0.000615604	1.195929	0.1633292	1.72571	0.0000847097	35706	36860	D
DRO_C0035	A2G07_15870	DRC0035	A2G07_15870 hypothetical protein	-2.10682384864763	0.000000005115237	-2.23423850303875	0.0000000001741455	-2.55955751188793	0.0000000000002318153	-2.18283538310671	0.000000001564709	-2.199399783799	0.000000002782723		-1.25798648444481	0.06929629	-1.32110582952083	0.03205711	-1.03001623882401	0.8349365	-1.29211336640885	0.06786045	1.269215	0.0621431	36857	37198	D
DRO_C0036	A2G07_15875	DRC0036	A2G07_15875 hypothetical protein	-1.63394762792633	0.01560982	-1.65704813743067	0.01230863	-2.00002976044284	0.0006263055	-1.61632124992579	0.01548082	-1.16700712154426	0.4535519		-1.1944487278703	0.1653777	-1.24330455630339	0.09598778	-1.02356387335403	0.8573792	-1.01512701675284	0.8323676	1.439336	0.004687591	37195	38733	D
DRO_C0037	A2G07_15880	DRC0037	A2G07_15880 hypothetical protein	-1.48996985075806	0.0237361	-1.97471768942233	0.000119938	-2.72382500862499	0.00000001656717	-2.88398284953079	0.00000001229034	-3.11426648591464	0.000000001133106		-1.17294870624931	0.2125152	-1.27739793427637	0.05974595	-1.19563911675412	0.1726569	1.114117	0.42739	1.021892	0.8443372	38730	40841	D
DRO_C0038	A2G07_15885	DRC0038	A2G07_15885 hypothetical protein	-1.79573635444187	0.002315277	-2.0950370834134	0.0001593922	-2.58515246634661	0.0000008847722	-4.43056064270067	0.000000000000327162	-7.54930640747381	1.595333E-21		-1.39016958261687	0.01112227	-1.52231015559289	0.001281034	-1.20860020081859	0.1904742	-1.40439753382175	0.02026208	-1.61756991501126	0.0003786159	40807	42063	D
DRO_C0039	A2G07_15890	DRC0039	A2G07_15890 hypothetical protein	-1.81104167114522	0.02169308	-2.13755339955745	0.004910663	-2.82283739815803	0.0000566039	-4.42007607392931	0.00000005770188	-5.52188738110686	0.0000000008196222		-1.22874320336056	0.2564434	-1.55964173719198	0.009228919	1.07340852	0.5401121	-1.21496644262685	0.4547054	-1.10934208027377	0.6338152	42060	43100	D
DRO_C0040	A2G07_15895	DRC0040	A2G07_15895 hypothetical protein	-1.60822642554356	0.01016851	-1.95548349642326	0.0002683682	-2.59645836328456	0.0000002568446	-2.67253991164423	0.000000286195	-3.25371810502156	0.000000001665572		-1.56814089683232	0.005093163	-2.05491780154126	0.000006396026	-1.38717680445068	0.05593283	-1.08683696967247	0.8434813	1.704596	0.0005630744	43510	44319	D
DRO_C0041			hypothetical protein	-1.44964771168687	0.04529387	-2.02703488863531	0.0001116896	-2.66263019030164	0.0000001849015	-4.75562801230395	5.789602E-15	-7.28731249744944	3.642589E-22		-1.67405707061441	0.00007630324	-2.2817296295507	0.0000000003079283	-2.05577227963766	0.00000006353522	-2.01461847457521	0.0000003546119	-1.58162055689176	0.0009681734	44344	45345	D
DRO_0001	A2G07_00390	DR0001	A2G07_00390 DNA polymerase III subunit beta	2.60670824	0.00000000008526304	2.5451003	0.0000000004268652	1.54702609	0.002765947	1.39405116	0.03203889	1.535151	0.005322448		2.1189503	0.000000004538043	2.60373885	0.0000000000001941525	2.33860194	0.0000000001155217	3.173067	4.815212E-17	3.108916	1.754703E-17	1178	93	R
DRO_0002	A2G07_00385	DR0002	A2G07_00385 chromosomal replication initiation protein DnaA	-1.08931972985045	0.5841123	-1.00683463514367	0.9581151	1.58405979	0.002993035	-1.08537719174694	0.5926501	-1.43694574308416	0.02465609		-1.57354951385975	0.0003822244	-1.31564084089132	0.03530314	-1.16290244448606	0.2566074	-1.17715333717085	0.2553095	-1.39758673108796	0.01235241	3266	1902	R
DRO_0003	A2G07_00380	DR0235	A2G07_00380 DdrC	1.90379795	0.00007356481	1.53789083	0.01407694	1.89614081	0.00006854725	1.74327819	0.0009910178	2.850903	0.000000000863918		3.9194555	2.610281E-14	12.73758645	2.697375E-40	26.02961723	5.947338E-58	56.65306	1.021057E-77	12.98358	7.355441E-40	4249	3554	R	ddrC
DRO_0004	A2G07_00375	DR0004	A2G07_00375 DNA mismatch repair protein MutT	1.29796687	0.01159188	1.25159336	0.02751984	1.50665937	0.00005993611	2.02191743	0.00000000001833065	1.775161	0.00000004587048		1.0862728	0.517656	1.43215472	0.007726562	1.52867567	0.001414721	1.357384	0.0110252	1.98377	0.0000003721596	4385	5428	D
DRO_0005	A2G07_00370	DR0005	A2G07_00370 transcriptional regulator	-1.26078643773038	0.03540272	-1.7975463456431	0.00000008655841	-2.6098462766615	2.297178E-17	-1.65248260972745	0.00001758998	-1.65472972223872	0.00001407432		-2.03611414944589	0.0000000270708	-2.28689604904861	0.0000000002258475	-3.14233873776841	1.524706E-17	-2.86033908175679	0.0000000000000215167	-2.20283385764451	0.000000002310823	5385	6113	D
DRO_0006	A2G07_00365	DR0006	A2G07_00365 metal-dependent hydrolase	1.0742542	0.6274423	1.22241895	0.2134708	1.77517551	0.00005356635	-1.12014094061371	0.394653	1.124691	0.4542786		-1.04961068889938	0.6953682	1.85211024	0.000001639758	2.23863992	0.000000001421198	1.812728	0.000008159587	1.382214	0.01336071	6843	6160	R
DRO_0007	A2G07_00360	DR0007	A2G07_00360 TIGR00159 family protein	2.30847919	0.00000000003023566	2.85522906	3.476484E-16	3.33582344	2.222891E-21	2.22115149	0.0000000002659582	4.768501	9.128964E-32		2.0656898	0.00000002081946	2.63134814	0.0000000000002099256	2.8516299	3.590502E-15	2.165373	0.000000008303344	3.913368	7.46143E-24	7017	7820	D
DRO_0008	A2G07_00355	DR0008	A2G07_00355 hypothetical protein	2.80920489	3.055523E-21	3.19647855	1.438067E-25	3.89403344	3.901094E-35	2.64815239	6.494107E-19	5.757883	4.260622E-52		2.4388008	0.00000000001033601	2.78780127	8.027016E-15	2.49824222	0.000000000009498662	1.765157	0.0000399923	4.564517	1.893799E-28	7817	8857	D
DRO_0009	A2G07_00350	DR0009	A2G07_00350 hypothetical protein	1.46138767	0.00181699	1.39727071	0.006353327	1.32205139	0.02020834	-1.09990101770761	0.5221926	1.532808	0.0008214694		1.4409097	0.004464543	1.4382964	0.004470649	1.31136831	0.04357209	-1.43562011826351	0.006772055	1.995632	0.0000001933489	8923	10281	D
DRO_0010	A2G07_15230	DRB0018	A2G07_15230 transposase	-1.14752597359058	0.1947841	1.00871609	0.8944628	1.24785744	0.03573646	1.33768674	0.01031382	1.003603	0.9929767		-1.0736570616948	0.5846022	-1.11069783278862	0.4359821	1.11952166	0.3731622	1.580804	0.000450379	1.391331	0.01170918	10429	11307	D
DRO_0011	A2G07_14730	DRA0253	A2G07_15480 transposase	-1.4409732056364	0.0003486875	-1.46503186495582	0.00009431053	-1.08779828843207	0.4261447	-1.33424097299256	0.005029102	-1.29807047016891	0.01354947		-1.42081903397377	0.008509491	-1.26290263419768	0.07215103	-1.11633476396843	0.4500661	-1.26455502837661	0.088494	-1.49196613535266	0.003732014	11402	11611	D
DRO_0012	A2G07_00340	DR0011	A2G07_00340 NAD(P)-dependent oxidoreductase	-1.25755433323231	0.1338935	-1.22768694326699	0.1723022	1.59295555	0.002907246	-2.25509931513761	0.0000006068879	-2.98507997327756	0.00000000003864424		-1.60210478117732	0.0002897101	-1.40027916805662	0.008855648	-1.13655236863367	0.3681326	-2.10182368936055	0.00000003242109	-3.07440773840725	9.205127E-17	12732	11851	R
DRO_0013	A2G07_00335	DR0012	A2G07_00335 chromosome partitioning protein ParB	1.03668262	0.8343893	1.09543448	0.4985543	1.19894553	0.2361547	1.50378733	0.006963125	2.674882	0.0000000003733654		-1.14838856967515	0.3066387	-1.25126346328205	0.08252073	-1.26461283846335	0.09299319	-1.46285147200892	0.01062534	1.181247	0.2049276	14195	13329	R
DRO_0014	A2G07_00330	DR0013	A2G07_00330 chromosome partitioning protein	-1.00775913057234	0.9359241	1.05779572	0.6122449	1.12396217	0.4869352	1.32246057	0.09014555	2.519003	0.00000003724393		-1.15444233450867	0.2714681	-1.26595191190514	0.06689488	-1.18162235047184	0.2363917	-1.57786047169192	0.002416071	1.036065	0.7779479	14928	14179	R
DRO_0015	A2G07_00325	DR0014	A2G07_00325 16S rRNA methyltransferase G	-1.11261915511395	0.4302038	-1.1451843275524	0.4461329	-1.86352250664649	0.00001007021	-2.76465839853181	0.000000000004461511	-1.76509544930152	0.00009688489		-1.56122540582103	0.0005121822	-2.7640599784431	1.625516E-14	-3.43961988072774	1.229144E-19	-9.34551490048896	1.658191E-50	-2.59255754505541	0.00000000000126162	15858	15097	R
DRO_0016	A2G07_00320	DR0015	A2G07_00320 hypothetical protein	-1.18558327418952	0.2478217	-1.21074243331382	0.2672793	-1.92601787829948	0.00001256048	-2.72564534355247	0.0000000001036584	-2.06982256653031	0.000003212415		-1.63528259563828	0.0001144801	-2.78546387848046	1.950156E-14	-3.44535764414438	9.560049E-19	-8.13171425481377	1.47586E-42	-2.67238414346213	0.0000000000003898112	16184	15855	R
DRO_0017	A2G07_00315	DR0016	A2G07_00315 NAD-dependent deacylase	1.40529165	0.0008553938	1.38179276	0.001131432	1.46368543	0.0001704638	1.31293532	0.009383348	1.003072	0.9645345		1.140582	0.3208484	-1.09287645531117	0.543657	-1.45433421117916	0.008355441	-2.10344179871198	0.0000002374606	-1.0945298354057	0.5324239	17043	16303	R
DRO_0018	A2G07_00310	DR0017	A2G07_00310 hypothetical protein	-1.01948567437081	0.8686581	-1.42262833772081	0.007402942	1.20034508	0.1487677	1.06123852	0.6639292	1.323327	0.03355794		1.5855607	0.002314166	1.16345382	0.3570483	1.22948353	0.2300736	-1.31308314022257	0.1130657	2.457469	0.000000002659897	17553	17143	R
DRO_0019	A2G07_00305	DR0018	A2G07_00305 hypothetical protein	-1.06735697053693	0.4693797	-1.0070044713516	0.9587806	1.36824794	0.002147016	-1.45086831058848	0.0003385902	1.757987	0.00000007701732		2.0458228	0.00000007431355	1.71795917	0.00004245404	2.46520589	0.00000000002769087	1.068465	0.549874	3.659315	1.618974E-21	18166	17564	R
DRO_0020			DR0019 hypothetical protein DR0019	-1.10596390593892	0.3234604	1.06013838	0.4001768	1.59100227	0.00001585259	-1.2958902602806	0.01875699	1.343256	0.007830895		1.779721	0.00001374401	1.40353457	0.01286763	2.05282018	0.00000009286484	1.044939	0.7117103	2.632834	0.0000000000008681523	19059	18178	R
DRO_0021			DR0020 ribonuclease II family protein	1.11159903	0.2639567	1.1406211	0.1709619	1.62399432	0.0000009257814	1.75847021	0.00000001990477	1.233305	0.03772507		1.8892017	0.000001227415	1.4599706	0.003203802	1.58340483	0.0007399932	1.068071	0.6253291	-1.43171096619015	0.008958318	19254	20639	D
DRO_0022	A2G07_00290	DR0021	A2G07_00290 hypothetical protein	1.4429222	0.003250981	1.7653372	0.000007989062	1.75233993	0.00000784493	3.06068251	1.75812E-17	-2.31897608857376	0.0000000001208865		1.554092	0.05396139	1.23182385	0.352569	1.24659622	0.3576513	4.207681	0.00000000112377	-1.01251724443432	0.991898	20764	21030	D
DRO_0023			DR0022 hypothetical protein DR0022	-1.17208703787069	0.160849	-1.4717617705141	0.000315279	-1.69654874312628	0.000003666266	-1.98091012757339	0.00000000479776	-5.02766725289267	3.102242E-39		1.5071472	0.003256976	-1.16477988438185	0.297125	1.03004062	0.8414171	-1.0483848478196	0.7437529	-3.09381243700224	0.0000000000000190646	21574	21158	R
DRO_0024	A2G07_00270	DR0023	A2G07_00270 5-(carboxyamino)imidazole ribonucleotide mutase	1.38673156	0.003157741	1.08599407	0.4326208	-2.12020358534059	0.0000000001303067	-1.99497999194666	0.000000008460748	-1.2344729535	0.07502645		-1.04320974775188	0.741755	-1.47539557310214	0.006189754	-2.771365069953	0.000000000004142404	-2.37590527930905	0.00000001711312	-1.59191967045989	0.001003623	22277	22762	D
DRO_0025	A2G07_00265	DR0024	A2G07_00265 5-(carboxyamino)imidazole ribonucleotide synthase	1.30442402	0.0100423	1.01440304	0.9349104	-2.23160921362711	2.260726E-14	-2.57847837441791	4.464282E-18	-2.07115966093459	0.0000000000240518		-1.10286024599077	0.4395648	-1.36140047375647	0.0189096	-2.6128899084966	0.0000000000005601518	-3.79474094441995	6.651592E-22	-3.2255223975437	7.042689E-18	22759	23871	D
DRO_0026	A2G07_00260	DR0025	A2G07_00260 vancomycin resistance protein	1.29850593	0.04531072	1.00607601	0.9923711	1.4736391	0.002970418	3.14758901	5.110333E-17	1.589692	0.0007027718		-1.20230385464627	0.148122	1.0256597	0.7824883	1.61837541	0.0002194659	3.370148	2.311856E-19	1.673437	0.00009012775	23979	25178	D
DRO_0027	A2G07_00255	DR0026	A2G07_00255 methyltransferase	-1.08906674244248	0.3855464	-1.35232508023311	0.002848247	-1.38371961988226	0.001619122	1.93346642	0.000000001159242	3.053532	3.041364E-24		-1.4495072834842	0.00365746	-1.74898268236052	0.00001898184	-1.70433668298552	0.00004622977	3.014489	1.815806E-15	3.848236	2.40608E-23	25269	26078	D
DRO_0028	A2G07_00250	DR0027	A2G07_00250 tRNA uridine(34) 5-carboxymethylaminomethyl synthesis enzyme MnmG	1.47062075	0.0206835	1.76958368	0.0006039548	1.96803037	0.00004832032	5.20486741	1.3063E-20	7.472583	2.129661E-28		1.124529	0.3559238	1.68137794	0.000055704	1.81444427	0.000008518308	11.47037	2.316351E-63	8.681898	9.601838E-54	27964	26162	R
DRO_0029	A2G07_00245	DR0028	A2G07_00245 aminotransferase	2.11354635	7.045135E-14	1.57303667	0.00000533186	-1.02221035140699	0.8687742	-1.26090922903597	0.02019355	1.205017	0.07322177		1.5592046	0.0010737	-1.10934144034141	0.4693268	-2.0914317929506	0.0000001547253	-2.18177026220951	0.0000000865068	1.551475	0.001518634	28072	29670	D
DRO_0030	A2G07_00240	DR0029	A2G07_00240 2-oxoisovalerate dehydrogenase	1.61220876	0.0001275299	-1.29693828795405	0.03253187	-1.9107627187723	0.0000001748733	1.4644288	0.004768194	3.288353	1.659694E-19		-1.00687767936443	0.9565274	-1.53796394797191	0.001237559	-1.61176791728252	0.0002792303	-2.44905416303696	0.0000000006976934	1.65897	0.0001142641	29831	30937	D
DRO_0031	A2G07_00235	DR0030	A2G07_00235 2-oxoisovalerate dehydrogenase	1.64964512	0.000000558487	-1.28900330655128	0.01271778	-1.90385160984552	0.0000000004335047	1.39062415	0.001433109	3.389322	2.882952E-31		1.2046432	0.1484111	-1.18986519469871	0.2393236	-1.52835803376433	0.001726272	-2.23426241412054	0.00000002571579	1.86627	0.000002569992	30934	31968	D
DRO_0032	A2G07_00230	DR0031	A2G07_00230 hypothetical protein	1.15496768	0.1465472	-2.18236996430407	0.000000000002433784	-2.56181650415442	4.398398E-17	-1.52260594006642	0.0001365824	1.190561	0.08350516		1.0507947	0.7338063	-1.47685832418346	0.007245135	-2.10777669269434	0.0000004438247	-3.44262639344607	1.002407E-14	1.173853	0.2444035	31998	32240	D
DRO_0033	A2G07_00225	DR0032	A2G07_00225 branched-chain alpha-keto acid dehydrogenase subunit E2	1.37695532	0.001591439	-1.12718401625111	0.3397618	-1.39341116612267	0.001383308	-1.21143909115029	0.07729823	1.680408	0.00000109064		1.1408869	0.2661904	-1.14450533518029	0.3590036	-1.37526607616592	0.01833838	-2.20278096691511	0.00000002194037	1.080827	0.5151722	32244	33821	D
DRO_0034	A2G07_00220	DR0033	A2G07_00220 hypothetical protein	1.2801092	0.03390013	1.75501086	0.0000006098106	1.7337062	0.000001336619	1.17178409	0.2303279	1.337934	0.01327673		1.013759	0.9070052	1.25196318	0.1593915	-1.03420466455261	0.8494442	-1.64170859179983	0.004440079	-1.2698922267865	0.1137528	34288	33899	R
DRO_0035	A2G07_00215	DR0034	A2G07_00215 hypothetical protein	1.18952388	0.211228	-1.00075813433224	0.8565884	-1.05512714345386	0.7322199	-1.15616249873169	0.2817305	-1.29328729575437	0.07902751		1.1094126	0.5476515	-1.09874383364359	0.5372665	-1.77328051770996	0.0001394248	-1.72182119093551	0.0002049357	-1.40993908358189	0.01532656	34362	34691	D
DRO_0036	A2G07_00210	DR0035	A2G07_00210 adenylosuccinate synthase	-1.72212209804344	0.0000005268757	-4.98862543514532	2.1856E-44	-7.96439977017928	3.50486E-70	-9.38381198594305	2.738396E-74	-5.95725313440874	8.337939E-51		-3.60340882474821	9.334778E-23	-10.7401141545253	1.188017E-62	-12.2712124473289	7.810407E-67	-11.2125787193105	1.290687E-60	-8.9282127057395	1.218047E-53	34825	36042	D
DRO_0037	A2G07_00205	DR0036	A2G07_00205 GTP cyclohydrolase I FolE	-2.22955662122912	1.565425E-15	-6.05993873280742	2.064551E-60	-9.15613406045246	3.506229E-86	-5.92786394224411	1.374175E-58	-4.95790982454453	2.239753E-49		-4.06776241338717	1.936768E-24	-11.2316441240081	4.169614E-56	-13.2063184838407	6.956572E-60	-9.24616908099552	8.006282E-47	-5.99395329991105	2.0264E-35	36249	36827	D
DRO_0038	A2G07_00200	DR0037	A2G07_00200 hypothetical protein	-1.24549352419343	0.03482218	-1.26792666033253	0.02363735	-1.03447205361851	0.7356392	1.16387195	0.1855273	-1.27216347300628	0.02300797		-1.45373707100764	0.008498817	-1.54211392853955	0.002407021	-2.26688782121999	0.0000001110567	-1.95046520545615	0.00002770723	-1.36527419620847	0.03206456	36891	37460	D
DRO_0039	A2G07_00195	DR0038	A2G07_00195 serine hydroxymethyltransferase	-1.05327757071218	0.7612696	1.06553517	0.5941499	1.24974382	0.1825006	-1.14092828298234	0.4288454	-1.62719577866362	0.005481292		1.082234	0.4743333	1.11752273	0.3825009	1.46620541	0.001971647	2.061558	0.000000055227	1.195466	0.1443008	37526	38752	D
DRO_0040	A2G07_00190	DR0039	A2G07_00190 phosphohydrolase	1.00169867	0.9941593	-1.30509056447581	0.009266422	-1.48615677658064	0.00006475523	1.56183227	0.00001069223	1.610085	0.000005542423		-1.28574797231116	0.04780901	-1.82007115131349	0.000006973418	-2.24859322386432	0.000000002255291	-1.24447546230397	0.1438151	-1.05980186368277	0.6157736	38855	39727	D
DRO_0041	A2G07_00190	DR0039	A2G07_00190 phosphohydrolase	1.05454287	0.6513199	1.16916795	0.1083821	1.27050262	0.02313336	2.95100037	4.514744E-25	3.180234	1.021295E-27		-1.07011866973976	0.6130237	-1.16323915342014	0.2560168	-1.50741086898106	0.003103447	1.203985	0.1192918	1.500654	0.003261188	39676	39972	D
DRO_0042	A2G07_00185	DR0040	A2G07_00185 hypothetical protein	1.28471236	0.01478052	1.3518736	0.002071992	1.74287079	0.00000004984494	3.0377031	2.045272E-26	3.034791	1.130707E-25		1.0904229	0.4915353	1.23753136	0.09806587	-1.07865977558397	0.4708762	1.259726	0.0647122	1.462033	0.004953725	40311	39994	R
DRO_0043	A2G07_00180	DR0041	A2G07_00180 single-stranded DNA-binding protein	1.49661302	0.0001230768	1.49099626	0.0001327254	1.42865107	0.0006779986	1.63020527	0.000005914702	1.294015	0.01828711		1.1951143	0.1513613	1.27701151	0.05816028	1.0468358	0.6704534	1.217854	0.1242365	-1.05341565285066	0.7361196	40435	41031	D
DRO_0044			DR0042 hypothetical protein DR0042	1.31310392	0.01072482	1.15125695	0.1901864	1.28201684	0.01962311	1.7441237	0.0000003741264	1.875864	0.00000001867068		-1.04396927139088	0.7599106	-1.02317817804872	0.8893657	-1.11836196118146	0.4461183	1.126607	0.3759986	1.195859	0.1708631	41045	41818	D
DRO_0045	A2G07_00165	DR0043	A2G07_00165 acyl-CoA acyltransferase	-1.08510082241419	0.6172991	-1.32911735536056	0.05743368	-1.34155621433121	0.05721475	1.71859627	0.0004124451	6.044843	1.31738E-28		-1.59471244384419	0.0003977488	-1.82907094261994	0.00000766771	-1.28075176234965	0.071357	-1.28018237990257	0.06061339	2.702553	0.0000000000004544394	42770	41985	R
DRO_0046	A2G07_00160	DR0044	A2G07_00160 o-succinylbenzoate synthase	2.24336724	1.141388E-14	1.42487644	0.0006012031	-1.10174796721991	0.3351379	3.04550374	3.876599E-25	6.439404	5.249112E-63		-1.06859127078477	0.590158	-1.2831396806096	0.06324909	-1.16453453397465	0.2325238	-1.08290926606474	0.4086009	3.130316	7.860678E-17	43876	42767	R
DRO_0047	A2G07_00155	DR0045	A2G07_00155 hypothetical protein	2.19384688	0.000000000001223928	1.43676828	0.001681983	2.46863519	3.278821E-16	3.30870224	5.207605E-27	3.463195	7.023E-28		1.9726237	0.000003052826	3.16241909	3.778028E-15	4.17779234	1.30217E-21	5.286382	9.322308E-28	5.523374	5.054981E-31	43937	44515	D
DRO_0048	A2G07_00150	DR0046	A2G07_00150 hypothetical protein	2.38184074	0.00000000001819676	2.19772752	0.00000000413058	2.9757343	2.834724E-17	3.80383752	2.367846E-25	6.533467	5.53521E-47		1.7861982	0.000278931	2.28647676	0.0000002122474	2.27356858	0.0000005492359	3.41639	2.359677E-14	6.097405	7.946405E-31	44516	45097	D
DRO_0049	A2G07_00145	DR0047	A2G07_00145 hypothetical protein	1.47241587	0.001413847	-1.12409800268581	0.3291427	1.32107454	0.02228195	1.7513969	0.000004141584	3.245347	4.053431E-22		1.3430295	0.09003996	1.29255934	0.1498466	1.5302946	0.01135175	2.245099	0.000001356343	3.897362	8.334868E-16	45119	45316	D
DRO_0050	A2G07_00140	DR0048	A2G07_00140 hypothetical protein	1.27427791	0.02753488	1.19782564	0.1021064	1.36976097	0.004372325	1.78967033	0.0000003924141	3.591192	3.109432E-28		1.1596251	0.269924	1.34585233	0.02282171	1.75637816	0.00001932739	1.978892	0.0000001008334	4.119776	2.068654E-25	45313	46077	D
DRO_0051	A2G07_00135	DR0049	A2G07_00135 rRNA (guanine-N2)-methyltransferase	1.3361854	0.004526784	1.35238873	0.002906559	1.40400975	0.0008595121	2.00618393	0.00000000003569894	3.947942	1.186445E-36		1.0831278	0.5337531	1.03497544	0.7883736	1.07395343	0.5827674	2.256095	0.000000006437624	2.532403	0.000000000004587829	46118	47344	D
DRO_0052	A2G07_00130	DR0050	A2G07_00130 damage-inducible protein DinB	1.43487356	0.0004487274	1.43318648	0.0005781998	1.77370086	0.0000000237637	1.26083219	0.02665034	1.649802	0.000003557366		1.211227	0.142644	1.17947844	0.2120308	1.35801717	0.02175685	1.916773	0.000002019974	1.764803	0.00001928429	47886	47365	R
DRO_0053			DR0051 HesB/YadR/YfhF family protein	1.2892262	0.02547015	1.10695149	0.5158009	1.43490322	0.001435913	1.33785989	0.01165413	1.609312	0.00006154801		1.1763912	0.2228843	1.12609096	0.3689036	1.13514266	0.4026493	1.618357	0.0003527384	2.045056	0.0000001244391	48143	47907	R
DRO_0054	A2G07_00125	DR0052	A2G07_00125 hypothetical protein	-1.67811214665734	0.0000008920038	-2.03065389837524	0.0000000001701118	-1.52153777806369	0.00005460341	1.08095432	0.5293842	1.841327	0.000000006588323		-1.28499854152666	0.05787914	-1.86557627464566	0.00001582362	-1.77078087948347	0.0001400036	1.756232	0.00003455052	3.186504	1.394701E-16	49046	48291	R
DRO_0055	A2G07_00120	DR0053	A2G07_00120 damage-inducible protein DinB	-1.71711192351874	0.00003307033	-1.28465661507653	0.08372009	1.11519685	0.4474234	-1.17942045755499	0.1408435	1.313744	0.04101618		-1.2809293193449	0.08736704	-1.02465990589913	0.7721288	1.40901519	0.01879509	1.191955	0.2857339	2.289575	0.00000002830631	49543	49049	R
DRO_0056	A2G07_00115	DR0054	A2G07_00115 hypothetical protein	1.71234566	0.000001138941	2.10332661	0.0000000001890538	2.27346432	0.0000000000001521063	2.36957924	7.397071E-14	1.082587	0.4555994		1.3091027	0.06498703	2.51875969	0.0000000003943921	2.18484932	0.0000002293173	2.950655	0.00000000001029976	1.37522	0.03840238	49652	49987	D
DRO_0057	A2G07_00110	DR0055	A2G07_00110 repressor	1.59190703	0.00001131078	2.3163161	1.541406E-15	2.26095877	1.122453E-14	4.38422985	3.504742E-42	4.450214	1.521166E-42		1.1348934	0.3666141	2.03602609	0.0000008261333	1.83351494	0.00004709099	3.766433	1.377009E-18	3.09407	5.283678E-15	49984	50934	D
DRO_0058	A2G07_00105	DR0056	A2G07_00105 benzoate transporter	-1.03355738618091	0.7485821	1.1248167	0.2306109	1.07200614	0.5201787	1.72372189	0.0000001737856	3.036162	3.434327E-25		-1.03038820906165	0.789847	-1.2969959175108	0.06734008	-1.49724395567481	0.004518583	-1.00521505570902	0.9947855	1.980497	0.000001500612	51133	52356	D
DRO_0059	A2G07_00100	DR0057	A2G07_00100 NrdH-redoxin	1.04506789	0.8034088	1.0969398	0.5756778	1.11814306	0.512854	1.94568923	0.00006279715	2.622728	0.00000004992321		-1.01526542947098	0.9538556	-1.05155018687309	0.7584294	-1.22924807976699	0.1912629	1.009643	0.962195	1.670281	0.003993829	52619	52365	R
DRO_0060	A2G07_00095	DR0058	A2G07_00095 serine/threonine protein kinase	1.12642497	0.2834373	1.19921015	0.1005801	1.0754257	0.5115228	1.90590305	0.000000005194087	2.001599	0.0000000007733708		-1.03548396449533	0.7319096	-1.18908443792044	0.1777813	-1.52444483111141	0.00131184	-1.21915254512114	0.1722842	1.203207	0.1811292	54967	52616	R
DRO_0061	A2G07_00090	DR0061	hypothetical protein	-1.46508468775529	0.0001172137	-2.08044048084472	0.0000000000002422609	-4.00800302011044	1.388548E-40	-3.3434777792634	7.274073E-30	-2.03605113583149	0.00000000000720586		-1.41936542442858	0.004969741	-3.60420859112135	1.060879E-20	-4.36854552858833	1.007212E-25	-5.72482265930607	5.761589E-32	-3.77567221124131	9.603101E-22	55145	57001	D
DRO_0062	A2G07_00080	DR0062	A2G07_00080 ABC transporter ATP-binding protein	1.01544939	0.8375088	1.02348477	0.7143394	1.33600798	0.005243764	1.26909566	0.01854015	1.61559	0.000006815933		1.0181573	0.9635336	-1.30551155909073	0.0598516	-1.59299959513915	0.001573383	1.638607	0.0004131757	2.71704	0.0000000000008760781	58209	57223	R
DRO_0063	A2G07_00075	DR0063	A2G07_00075 hypothetical protein	-1.14852869569084	0.2380906	-1.2465150089195	0.1175919	1.38260404	0.007329063	8.08476497	1.779276E-71	8.550041	2.079908E-73		-1.07564772278923	0.7399255	-1.02177085108873	0.9683636	1.29535659	0.2373952	17.91231	1.242353E-39	22.41406	3.924836E-46	59145	58264	R
DRO_0064	A2G07_00070	DR0064	A2G07_00070 dehypoxanthine futalosine cyclase	1.76422852	0.000283143	2.07912232	0.000004231044	2.91218117	0.00000000001530263	11.97696047	5.157095E-46	4.211538	6.332208E-18		1.9965454	0.0000001184335	3.81629038	4.205929E-24	3.79011136	1.384908E-22	19.67849	1.682028E-88	11.52483	8.063488E-66	60425	59235	R
DRO_0065	A2G07_00065	DR0065	A2G07_00065 ATP-dependent helicase	1.24774751	0.04107326	1.52897699	0.0001716504	1.51776361	0.0001273696	4.74649394	2.839882E-42	4.530064	6.025813E-39		1.2462318	0.08814008	1.34109849	0.02456134	1.46172089	0.003950795	6.123782	4.56224E-38	5.749928	8.380782E-37	60560	63178	D
DRO_0066	A2G07_00060	DR0066	A2G07_00060 APH(3') family aminoglycoside O-phosphotransferase	1.05790527	0.5941295	1.09299861	0.4580305	1.28356982	0.01295007	2.20474186	0.0000000000000235655	2.214623	4.294139E-14		1.1162681	0.411477	-1.35774419816896	0.02322061	-1.2639171337504	0.06678125	1.665307	0.0001862515	2.205943	0.000000005326878	64136	63348	R
DRO_0067	A2G07_00055	DR0067	A2G07_00055 hypothetical protein	1.8569073	0.0000005083469	1.66904239	0.00004577434	1.39177567	0.006723791	2.73918598	8.75248E-16	1.946623	0.0000002352542		1.544838	0.001484626	1.57624874	0.0007619575	1.1943212	0.2553539	1.583495	0.003458249	1.851933	0.00001236171	64176	65105	D
DRO_0068	A2G07_00050	DR0068	A2G07_00050 hypothetical protein	1.47948068	0.0002595515	1.18686669	0.1670956	1.30840031	0.01189298	1.87844733	0.000000008268343	-1.31304331270323	0.0124062		1.0851627	0.5244773	1.18515151	0.1690404	1.12210821	0.3876767	1.29102	0.06746542	1.269023	0.06950715	65102	65476	D
DRO_0069	A2G07_00045	DR0069	A2G07_00045 hypothetical protein	-1.01435641971013	0.8867137	-1.12743145814273	0.3220093	-1.46823791027578	0.0001523116	1.01531731	0.8692838	-1.31375626300454	0.008171768		1.0357664	0.8356772	-1.06578702573969	0.6490208	1.06967985	0.600978	1.61888	0.0003772276	1.937669	0.000000896485	65578	65940	D
DRO_0070	A2G07_00040	DR0070	A2G07_00040 single-stranded DNA-binding protein	1.03099766	0.794671	1.00632657	0.8529694	1.09605366	0.5132555	-1.48354101003596	0.009062931	1.437375	0.01136855		2.4659693	0.00000001009309	6.79008832	1.603486E-29	14.25285081	3.704098E-51	12.74786	8.669404E-46	3.713985	2.520898E-15	66029	66595	D	ddrB
DRO_0071	A2G07_00035	DR0071	A2G07_00035 peptidylprolyl isomerase	-1.0253054825914	0.8903188	-1.58703808859672	0.00926809	-3.19974658007086	0.00000000004336404	-10.840208283762	4.373296E-34	-12.2422726163132	3.308028E-37		-1.46439427820152	0.003079762	-1.89646765830432	0.0000009434383	-2.31346299198364	0.0000000001346209	-3.59870935887553	9.510425E-21	-6.31658469845256	6.421076E-40	68713	66776	R
DRO_0072	A2G07_00025	DR0072	A2G07_00025 hypothetical protein	1.09812508	0.4146197	1.24035731	0.03300598	1.04997602	0.6866924	1.09344283	0.4737865	2.043481	0.00000000002233829		1.1574014	0.2629889	1.24779577	0.10653	-1.00100289479026	0.9918143	2.756375	0.000000000002011084	2.068218	0.0000001197732	69085	69564	D
DRO_0073	A2G07_00020	DR0073	A2G07_00020 phosphate acetyltransferase	1.06568717	0.5403919	1.17113518	0.1136639	1.09328808	0.3844326	1.06293415	0.5397273	2.432108	5.357308E-17		1.264669	0.0755691	1.22802265	0.1071117	1.18144081	0.2085192	1.708707	0.0000707156	2.430354	0.00000000003963408	71808	69700	R
DRO_0074	A2G07_00015	DR0074	A2G07_00015 TetR family transcriptional regulator	1.34011662	0.01241009	1.05412656	0.7873644	1.55374466	0.0001493664	1.6079245	0.00009628962	1.270004	0.05112088		1.3747261	0.02199514	1.17930294	0.2100661	1.58107146	0.0009367099	3.448192	4.403942E-18	1.308349	0.05139158	72506	71913	R
DRO_0075	A2G07_00010	DR0075	A2G07_00010 hypothetical protein	1.99273868	0.0001051195	1.88557081	0.0004194827	1.04827399	0.7844983	1.01008165	0.9304517	1.541304	0.0189237		1.3851881	0.009847308	2.65292616	5.770043E-14	2.52125552	0.000000000004455992	1.52558	0.001348205	1.305886	0.04014671	72674	77077	D
DRO_0076	A2G07_00005	DR0076	A2G07_00005 molybdopterin molybdenumtransferase MoeA	1.31217405	0.01276058	1.51654738	0.0000741573	1.5396326	0.0000777293	1.17299217	0.1756088	2.118392	0.00000000004072501		1.096454	0.4765549	1.04962089	0.6967109	1.04207879	0.7778646	-1.20921601567918	0.2821855	-1.16204253145388	0.2822725	77152	78357	D
DRO_0077	A2G07_13125	DR0077	A2G07_13125 shikimate 5-dehydrogenase	1.25975108	0.02022041	1.15103313	0.1753753	-1.07564140550793	0.4785517	1.10337483	0.3080424	1.666744	0.000000765098		-1.06637774938843	0.6439719	-1.2429126634107	0.09323964	-1.40624424758212	0.01380198	-1.3052361243937	0.08961555	-1.15101872062888	0.3033537	79152	78373	R
DRO_0078	A2G07_13120	DR0078	A2G07_13120 N-acetyl-gamma-glutamyl-phosphate reductase	1.38865389	0.001383815	1.16667952	0.09801653	-1.29648010836499	0.01432406	-1.30141225874647	0.01877227	-1.01625851014876	0.8969326		-1.01247541836244	0.8968969	-1.23548983595252	0.1036642	-1.45802135625117	0.004801331	-1.82458977748033	0.0000132975	-1.5015238214502	0.002000936	80118	79198	R
DRO_0079	A2G07_13115	DR0079	A2G07_13115 NUDIX hydrolase	1.35554129	0.00368588	1.04348508	0.6037819	-1.40763883365862	0.001066598	-1.2639293226901	0.0322524	-1.33902418612436	0.006981703		1.0476812	0.7850853	-1.27596352918548	0.06199691	-1.80111676083415	0.00001121416	-1.86947721378351	0.000007175584	-1.64772198316522	0.0001580079	80630	80115	R
DRO_0080	A2G07_13110	DR0080	A2G07_13110 ornithine carbamoyltransferase	-1.0500051844006	0.6526142	-1.37369447339773	0.003884047	-1.40019980011028	0.001618214	-1.2189059083502	0.07803049	-1.40379701825091	0.002744594		-1.61149368866554	0.000199723	-1.6584830754207	0.00008464467	-1.94843000673397	0.0000004050354	-2.39480174753473	0.0000000003248399	-2.4739995022313	0.0000000000168047	81699	80638	R
DRO_0081	A2G07_13105	DR0081	A2G07_13105 LmbE-like protein	-1.11822399728603	0.2662607	-1.09397336201119	0.3426619	1.36586975	0.001508814	-1.1710378543139	0.1330067	-1.75064266092082	0.0000001062174		-1.56233449018995	0.0005626126	-1.5868535152828	0.0004880069	-1.27192108289326	0.08109824	1.605513	0.0004680394	-2.95337826603027	2.216902E-15	82475	81762	R
DRO_0082	A2G07_13100	DR0082	A2G07_13100 hypothetical protein	-1.43571039596462	0.0008773983	-1.15147019253595	0.1993093	1.143241	0.183203	1.37296526	0.001669564	1.531281	0.00004969504		-1.13425186561747	0.4070272	-1.02669265376355	0.9156854	1.09684819	0.4914571	-1.05688861503731	0.9577061	1.152247	0.2574353	82974	82510	R
DRO_0083	A2G07_13095	DR0083	A2G07_13095 dihydrolipoamide succinyltransferase	1.49214924	0.07759431	1.9176173	0.005029665	2.13930783	0.0008690375	-1.11116384200855	0.5922774	-1.70487751818934	0.02251207		1.2017029	0.1572431	2.23190749	0.0000000005739993	2.93517449	5.569502E-16	1.649223	0.0001827574	-1.34898879799702	0.02141292	84315	83062	R
DRO_0084	A2G07_13085	DR0084	A2G07_13085 GTPase	-1.79509764577252	0.00001592071	-1.15698034239491	0.2793093	1.69648724	0.0001520805	-4.24112077893442	7.466542E-23	-6.46367704366925	2.986901E-35		-1.13157155939727	0.6313363	1.01634427	0.965065	1.61861334	0.03930282	-1.10010964792861	0.9355544	-5.92927091313144	0.00000000003396463	87783	86467	R
DRO_0085	A2G07_13080	DR0085	A2G07_13080 50S ribosomal protein L27	-2.16876985291923	0.0002939119	-2.50111224461518	0.00001915582	-2.0300656787149	0.0008913209	-6.78980337204721	8.237329E-17	-50.8921651002906	1.495925E-50		-1.96743966059305	0.00000008713948	-2.05110323715368	0.00000001995093	-1.54474310559139	0.0008716017	-2.09570937037765	0.00000002578585	-40.2425984806809	1.629342E-126	88172	87897	R
DRO_0086	A2G07_13075	DR0086	A2G07_13075 50S ribosomal protein L21	-2.39831181871756	0.0002678884	-2.52094171492001	0.0001075058	-2.13985405638973	0.001434555	-7.46367578270075	6.367493E-15	-70.9197727163124	1.0583E-45		-2.0763942831882	0.000000006570761	-2.09622103124726	0.00000000701665	-1.45964923753033	0.004405337	-2.16451528277661	0.00000001695573	-45.4654364931963	6.200615E-133	88489	88187	R
DRO_0087	A2G07_13070	DR0087	A2G07_13070 transcriptional regulator NrdR<br< a="">></br<>DR0087 hypothetical protein DR0087	-1.81750831569123	0.000000004158966	-2.07356756449308	0.0000000000003465642	-1.65309126082064	0.0000007523309	1.22163951	0.04658192	-1.79917338777872	0.00000002815971		-2.38494944264924	0.0000000004564285	-2.86818578214494	0.0000000000001162821	-2.43149428964782	0.000000001421973	2.427136	0.0000000002907235	-1.79866823006909	0.00003397372	89339	88866	R
DRO_0088	A2G07_13065	DR0088	A2G07_13065 short-chain dehydrogenase	-1.65645347149745	0.0000005917598	-1.91434027900016	0.00000000009282923	-1.65413847001554	0.0000006224207	1.12694014	0.2491233	-1.79790601482266	0.00000001605877		-2.37526870227194	0.000000644947	-2.34749316955781	0.000001308148	-2.17723076451455	0.0000174413	1.872424	0.0002188295	-2.20739929071846	0.000009303272	90115	89336	R
DRO_0089	A2G07_13060	DR0089	A2G07_13060 family 2 glycosyl transferase	1.47147773	0.007258568	1.25522646	0.1398611	-1.03191724155808	0.9098712	1.02970436	0.616763	2.317827	0.000000005354569		-1.13328316666516	0.4928814	-1.82055923683759	0.001401434	-1.89280578968406	0.0004483978	-1.60353547501531	0.01335779	1.590146	0.004125186	91253	90177	R
DRO_0090	A2G07_13055	DR0090	A2G07_13055 glycerol acyltransferase	1.12296251	0.6975518	-1.01885125458389	0.9057608	-2.05449523969344	0.003959063	1.08332006	0.6623251	2.181058	0.001320123		-1.10702937081764	0.6077274	-1.24625037533946	0.3451611	-1.97559226873302	0.004547013	-1.00480568414556	0.9496978	2.240953	0.00001519138	91948	91250	R
DRO_0091	A2G07_13050	DR0091	A2G07_13050 carotenoid 1,2-hydratase	-1.08861268027372	0.5662526	-1.09668093463185	0.512038	-1.46897102780759	0.005036353	1.42264054	0.003054432	3.239285	1.556654E-18		-1.22794473119	0.1542307	-1.72268443089664	0.00026112	-1.94314365550286	0.00002490784	-1.05852376793391	0.8619194	2.3009	0.000000007712222	92876	91938	R
DRO_0092	A2G07_13045	DR0092	A2G07_13045 hypothetical protein	1.14453516	0.2299527	1.16161456	0.1724824	-1.05234806530123	0.6520028	2.56698919	6.921423E-18	4.257147	5.505548E-39		-1.15780004098612	0.3007177	-1.29623804239849	0.06934575	-1.30382111636867	0.07640765	1.815759	0.0000821555	3.30704	2.154192E-16	93148	92873	R
DRO_0093	A2G07_13040	DR0093	A2G07_13040 FAD-dependent oxidoreductase	1.08509301	0.4222935	-1.04840124680909	0.6032152	-1.12266808086919	0.265609	2.11714972	0.0000000000003918336	2.723782	2.913327E-21		-1.11466540754062	0.3686925	-1.34893706389792	0.02407471	-1.86071820857345	0.000005354126	1.578255	0.002053691	2.767003	6.318983E-14	94680	93145	R
DRO_0094	A2G07_13035	DR0094	A2G07_13035 hypothetical protein	1.64255431	0.01388653	2.33926046	0.00002829038	3.51070811	0.000000001030394	-2.16375800971826	0.0001421344	-4.70552805435826	0.0000000000007768443		1.3524192	0.01583991	1.54295776	0.0008821075	1.22767534	0.09095203	-4.64003749150293	7.478886E-29	-4.90346787958848	3.89108E-31	95023	95487	D
DRO_0095	A2G07_13030	DR0095	A2G07_13030 ABC transporter ATP-binding protein	1.13406204	0.2425875	1.77578957	0.0000001615607	2.54409958	3.147803E-17	-1.15836672006853	0.2203778	1.314269	0.01552847		1.4751517	0.002607959	2.07260433	0.0000000255988	1.8278839	0.000003468941	-2.21495961574881	0.0000000162758	-1.5852573601914	0.0005919718	97395	95569	R
DRO_0096	A2G07_13025	DR0096	A2G07_13025 helicase	1.93724548	0.0000000002469515	3.02931742	2.590437E-26	4.55129202	1.885372E-46	2.77205307	1.477857E-21	3.843226	1.85429E-35		2.1736021	0.000000006091422	3.26121028	1.008297E-17	2.6183002	0.000000000002458934	-1.02312612914757	0.9713991	1.599794	0.0007019747	99244	97493	R
DRO_0097	A2G07_13020	DR0097	A2G07_13020 hypothetical protein	1.69262299	0.0000006079121	1.61404974	0.000005287432	2.52428026	2.34195E-18	2.13416279	0.000000000007176585	1.695427	0.000001422603		1.3626283	0.01679866	1.94729722	0.0000005495609	1.56645383	0.0008049865	-1.36757223653311	0.0358865	-1.06024424422557	0.6753141	99860	99309	R
DRO_0098	A2G07_13015	DR0098	A2G07_13015 30S ribosomal protein S6	-2.36886187912574	0.00004386076	-3.73901048732617	0.0000000007182691	-2.66565478411062	0.000003362925	-4.17451980811736	0.0000000001697532	-26.6531055665544	3.708836E-40		-1.77209415986877	0.002715806	-2.35204258551856	0.000009964431	-2.30616679609643	0.00002957137	-1.91169206158401	0.001896675	-11.5165353839216	3.569575E-30	100022	100330	D
DRO_0099	A2G07_13010	DR0100	A2G07_13010 single-stranded DNA-binding protein	-2.47987451636557	0.0002109111	-3.08536749040836	0.000007231459	-2.33835823914797	0.000496304	-3.93816854841549	0.0000001324167	-15.161586120235	1.355902E-22		-1.17188919084567	0.4498315	1.12750692	0.5998258	2.10246175	0.0004786621	3.065833	0.0000004142266	-3.51866245787721	0.00000002756491	100450	101355	D	ssb
DRO_0100	A2G07_13005	DR0101	A2G07_13005 30S ribosomal protein S18	-2.51972002181372	0.00005875537	-2.85132460708248	0.000008091004	-2.18475350540423	0.0006321808	-3.70708195375823	0.00000006854681	-7.21467927504017	4.008138E-15		1.0089447	0.9938422	1.29334839	0.3029021	2.9172789	0.00001509296	3.864829	0.00000009755931	-2.57640058288487	0.0002277895	101412	101690	D
DRO_0101	A2G07_13000	DR0102	A2G07_13000 50S ribosomal protein L9	-1.73374668397108	0.00540529	-2.19423076171975	0.000127331	-1.60897258363814	0.01635918	-2.79239144815599	0.000000835829	-6.05741949083755	1.354237E-16		-1.05772759918047	0.7297747	1.17082553	0.3106019	2.57362794	0.000000001493386	4.342905	1.040176E-18	-2.31079552833336	0.0000001782446	101703	102143	D
DRO_0102	A2G07_12995	DR0103	A2G07_12995 hypothetical protein	-2.5610880977426	0.0000005576419	-3.29061500804753	0.000000001648717	-2.45280610952795	0.000001708286	-1.3398579412938	0.1184752	4.254785	0.0000000000001890551		1.1837204	0.3886	-1.26747494642478	0.2273121	1.49632015	0.03031222	3.440583	0.0000000003934927	1.137294	0.4737842	102995	102192	R
DRO_0103	A2G07_12990	DR0104	A2G07_12990 hypothetical protein	1.20060254	0.1463093	1.2023823	0.1071238	1.23965395	0.08581619	1.38776529	0.005197461	1.777764	0.000004061833		1.4911548	0.006252497	-1.01877777576626	0.8114801	1.12713138	0.3976616	-1.0880870678567	0.793572	-1.40662367837156	0.01831487	103041	103739	D
DRO_0104	A2G07_12985	DR0105	A2G07_12985 hypothetical protein	3.35324545	0.0000000000006008375	3.95212197	2.327632E-15	1.26098849	0.1495424	-1.1574395049196	0.4095942	-2.01772775606479	0.00006910244		1.0629733	0.7530424	2.17318114	0.000005611423	-1.05621567450889	0.6561553	-2.95432059046233	0.0000000008454432	-3.8933168879628	0.0000000000000147816	103815	104414	D
DRO_0105	A2G07_12980	DR0106	A2G07_12980 hypothetical protein	-1.08552822617632	0.4432289	-1.41707703091867	0.0008913402	1.08219757	0.3820381	2.02537587	0.000000000002587952	1.023036	0.7874587		-1.72455122865652	0.00003157843	-1.92959565380962	0.000001080784	-2.15809234995108	0.00000003308792	-1.18865599023781	0.1488814	-3.42707643991187	6.767588E-19	104526	105200	D
DRO_0106	A2G07_12975	DR0107	A2G07_12975 MATE family efflux transporter	-1.40060073165982	0.0006040915	-1.59474382641175	0.000008605919	-1.25842054806455	0.01728133	-1.13524991749287	0.2645459	-1.03974097972713	0.6700669		-1.92180631344123	0.0000005608838	-3.50100522612555	1.144665E-19	-3.13208968074798	3.480697E-16	-1.91436325693684	0.000004066035	-3.92708040029516	9.966075E-23	105235	106590	D
DRO_0107	A2G07_12970	DR0108	A2G07_12970 hypothetical protein	-1.42121305736086	0.0006199772	-1.72059563992806	0.0000004610374	-1.83815392877462	0.000000003586489	-1.2640336811381	0.03669551	1.11129	0.2794685		-1.62529399536759	0.0001254963	-3.06465164595085	3.423558E-17	-2.99059937981548	7.944474E-16	-1.54015191442423	0.003322105	-2.43058906055059	0.00000000004060999	108771	106597	R
DRO_0108	A2G07_12965	DR0109	A2G07_12965 glyoxalase	1.39539118	0.0498464	1.33209458	0.1583684	2.04236185	0.00001893669	3.13209426	0.000000000005433025	2.092487	0.00001105504		1.0217885	0.9789454	-1.22116232794815	0.3256749	-1.07091006354855	0.6574369	1.311651	0.2387997	-1.12084615814848	0.5051292	108930	109316	D
DRO_0109	A2G07_12960	DR0110	A2G07_12960 Nif3-like dinuclear metal center hexameric protein	1.19589049	0.1204778	1.16065489	0.2490315	2.07852296	0.0000000003566374	1.57770075	0.0001132391	-1.34264826898401	0.01437254		-1.35970064830527	0.01787366	-1.07974434590794	0.5712805	1.24698006	0.08090385	2.323632	0.0000000002918639	-2.4466914859051	0.00000000002927078	109393	110184	D
DRO_0110	A2G07_12955	DR0111	A2G07_12955 dTMP kinase	1.39197464	0.001372898	1.46648081	0.0004676474	2.32284623	8.372566E-16	1.81474028	0.00000002009554	1.670367	0.000002028321		-1.17815646082742	0.2046826	-1.00968150273483	0.9057131	1.30378354	0.04510982	2.484025	0.000000000008822045	-1.48692738054843	0.00278302	110181	110801	D
DRO_0111	A2G07_12950	DR0112	A2G07_12950 glutamine cyclotransferase	1.39273073	0.002880665	1.77211648	0.0000001819121	2.21033731	0.00000000000112156	2.37806679	5.241329E-14	4.000493	4.626415E-32		1.1341956	0.3318186	1.7082278	0.00003242846	2.07887871	0.0000000426567	2.468351	0.00000000004042342	2.607077	0.0000000000009508489	111884	111000	R
DRO_0112	A2G07_12945	DR0113	A2G07_12945 short-chain dehydrogenase	-1.28449041407283	0.0159593	-1.33994458417982	0.005062103	-1.08997017078634	0.4243895	1.6285625	0.000001637412	3.403856	1.188368E-30		-1.07306246232209	0.5942526	1.01084146	0.9244573	1.35844214	0.02125201	1.273283	0.06554986	1.998114	0.0000001835081	112821	111967	R
DRO_0113	A2G07_12940	DR0114	A2G07_12940 enoyl-CoA hydratase	1.53829702	0.0001519788	2.48787283	9.440184E-16	3.66210022	1.830121E-29	2.62754103	2.539748E-16	2.614644	4.94609E-16		1.1880842	0.1766729	2.48687224	0.000000000005298743	3.02942567	2.876522E-16	1.82454	0.00001468012	1.373137	0.01871256	113986	113213	R
DRO_0114	A2G07_12935	DR0116	A2G07_12935 hypothetical protein	-1.75140998136255	0.001667874	-1.98696925691622	0.0001396265	-1.4048200556157	0.05587988	-3.67191174780429	0.000000000004716561	-4.3081907322201	1.459358E-14		-1.53946289986779	0.002839787	-1.40923830965303	0.02111655	-1.15030602511431	0.3449049	-3.66293523454324	4.355177E-17	-7.28823132846236	3.300491E-35	114204	115277	D
DRO_0115	A2G07_12930	DR0117	A2G07_12930 acetyl-CoA carboxylase biotin carboxylase subunit	1.41784578	0.02817	1.31241245	0.0612888	-1.39528682157736	0.03383593	-1.64794122044154	0.002208922	-1.13443175065735	0.4508904		-1.04382771623544	0.8114445	1.0440602	0.6747971	-1.03309736081022	0.9150715	-3.62545957231904	3.739883E-20	-3.30031696244107	1.462602E-18	116727	115390	R
DRO_0116	A2G07_12925	DR0118	A2G07_12925 acetyl-CoA carboxylase biotin carboxyl carrier protein subunit	1.14740692	0.2972018	-1.18191072865163	0.3698936	-2.02954757426952	0.0000019331	-1.81311015349482	0.0001402469	-1.94997153041566	0.00002079777		-1.21702856633791	0.2254014	-1.12506549850066	0.4864747	-1.25705545946414	0.1585249	-4.74483240302986	7.017377E-21	-4.0024735286407	1.731302E-17	117379	116816	R
DRO_0117	A2G07_12920	DR0119	A2G07_12920 elongation factor P	1.04880667	0.7295659	-1.11216961236096	0.5487232	-2.9765008827111	0.000000000185236	-3.88131136159197	2.655975E-14	-28.1574021305017	5.064837E-62		-1.08522181825443	0.56577	1.0493913	0.7062089	-2.02799612141686	0.00000008305442	-3.95390068117801	5.411606E-23	-23.2742005719402	6.274095E-98	118135	117578	R
DRO_0118	A2G07_12915	DR0120	A2G07_12915 DNA processing protein DprA	-1.18486957103871	0.1802622	-1.74390117214399	0.00001612617	1.23376484	0.08883386	-1.83029889604607	0.000002788235	1.222098	0.107615		-1.8095443693946	0.00001744393	-3.81275004968013	1.012237E-19	-2.63627109366181	0.000000000126106	-4.43271449683814	5.215341E-20	-3.86522576203892	1.933402E-20	119338	118226	R
DRO_0119	A2G07_12910	DR0121	A2G07_12910 hypothetical protein	2.87841068	5.409701E-17	2.80527513	1.109655E-15	2.49422266	0.000000000000328356	4.03812162	2.459762E-26	6.582498	3.95912E-44		2.0734142	0.00000003755299	3.62380134	5.322202E-22	3.8194673	1.337095E-22	3.558911	5.158415E-20	4.183039	1.469903E-25	120737	119574	R
DRO_0120	A2G07_12905	DR0122	A2G07_12905 metalloenzyme domain protein	1.04560267	0.6438029	-1.19260574420703	0.08030958	1.52434126	0.00003173026	3.22234501	3.85951E-29	3.436034	2.37718E-31		1.4385608	0.009872412	-2.04603233103461	0.000000285892	-1.16495032593563	0.2996935	2.194786	0.00000001865604	2.102937	0.00000008254658	120882	121724	D
DRO_0121	A2G07_12900	DR0123	A2G07_12900 N-(5'-phosphoribosyl)anthranilate isomerase	-1.58650921408855	0.001108527	-1.64506880508503	0.0002376911	4.18184482	1.836955E-22	4.70014684	1.380699E-24	3.417507	3.825702E-16		-1.63054041327025	0.1059453	-2.70929727872763	0.001494856	1.72175114	0.08318846	6.224583	0.0000001557973	1.672431	0.1129269	122564	121938	R
DRO_0122	A2G07_12895	DR0124	A2G07_12895 hypothetical protein	-1.17073969347506	0.1369602	1.13693737	0.2229195	1.49582717	0.0004221584	2.08058368	0.00000000104452	3.666383	1.917113E-27		-1.25817499201059	0.07744531	1.09835314	0.4506743	1.28443567	0.064127	-1.12095772834778	0.4618683	1.249468	0.09880363	122841	122557	R
DRO_0123	A2G07_12890	DR0125	A2G07_12890 acetyltransferase	1.21232015	0.0702831	1.71891579	0.000000709902	2.27193121	0.0000000000000150959	3.13700591	3.39882E-25	7.958589	3.061951E-72		1.4088884	0.008137835	2.1241498	0.0000000136627	2.38316831	0.0000000001313985	1.022266	0.7604416	2.000996	0.0000002358179	123367	122852	R
DRO_0124	A2G07_12885	DR0126	A2G07_12885 molecular chaperone DnaJ	1.68052258	0.002498298	2.1298175	0.000006234789	4.04291486	4.784105E-15	2.65000065	0.0000000336889	3.595727	0.000000000002051292		1.7017851	0.00110738	3.38966194	0.000000000001211907	4.05876019	4.402068E-16	1.014335	0.6187192	1.854597	0.0002920082	124525	123587	R
DRO_0125	A2G07_12880	DR0127	A2G07_12880 hypothetical protein	1.70841718	0.00207531	2.09166149	0.00002055266	3.75062595	0.0000000000001292048	3.71302683	0.0000000000006408102	5.118277	2.239078E-18		1.4902391	0.001279137	2.86205693	7.545536E-16	3.21726525	7.936738E-19	1.072186	0.4140276	2.615524	0.0000000000003235994	125335	124550	R
DRO_0126			hypothetical protein	1.59050683	0.0002129315	1.73079542	0.000009230676	3.26969939	1.709523E-20	3.41325388	3.915421E-21	4.775175	1.235376E-31		1.2942076	0.03067885	2.64876687	9.267988E-14	2.69434222	6.285014E-14	-1.04526641175406	0.8378239	2.776345	1.188406E-14	125487	125284	R
DRO_0127	A2G07_12875	DR0128	A2G07_12875 nucleotide exchange factor GrpE	2.28707156	0.000002049896	2.83893889	0.0000000009744952	4.39970137	1.502337E-16	5.32817151	1.709957E-19	5.181249	8.993056E-19		2.1025638	0.000000009364438	4.3647353	2.281225E-27	4.79149359	5.894297E-30	1.677918	0.00006113012	4.570442	4.485441E-28	126184	125519	R
DRO_0128	A2G07_12870	DR0129	A2G07_12870 molecular chaperone DnaK	7.25360837	6.190822E-15	8.03912573	2.102201E-16	6.8411419	3.201337E-14	3.57611222	0.000000341939	6.493336	0.0000000000005256149		4.9403032	1.951625E-33	9.19116433	1.21858E-57	6.81991829	7.302447E-44	1.413364	0.008638634	4.478837	1.81041E-28	128152	126266	R
DRO_0129	A2G07_12865	DR0130	A2G07_12865 coproporphyrinogen III oxidase	1.47101589	0.0001214021	1.05246992	0.6277987	-1.20373629152008	0.06448017	-1.50644610548205	0.0001185975	-1.13432597443138	0.221224		1.1573316	0.2721316	-1.06952101576176	0.6042021	-1.74804289990948	0.00005430666	-2.50859947901406	0.0000000003830108	-1.63391697937114	0.0003568481	129474	128308	R
DRO_0130	A2G07_12860	DR0131	A2G07_12860 hypothetical protein	1.26426438	0.01996187	1.12150161	0.2103768	-1.40725307239934	0.0007770888	1.02519875	0.6810861	1.743766	0.0000001073831		1.0016627	0.9852483	1.28915662	0.05015272	-1.4528147137355	0.004898638	-2.10111842533781	0.000000177734	1.237276	0.1402528	131223	129571	R
DRO_0131			-	1.57911142	0.000008796058	1.73305981	0.0000001444014	-1.14609531400823	0.1945932	-1.2225325512434	0.08583052	-2.31088256996024	2.877032E-14		1.2360578	0.1190026	2.2724524	0.00000001102725	-1.05849737025855	0.6506929	-1.75966248265853	0.0002377887	-2.09277830341393	0.0000006100162	131253	131369	D
DRO_0132	A2G07_12855	DR0132	A2G07_12855 polyphosphate kinase	1.89229484	0.0000001389328	2.091147	0.000000004506174	1.11225416	0.3817845	-1.14610391772358	0.2415357	-3.16986648839338	1.243306E-19		1.4175548	0.01980974	2.72416081	0.0000000001540458	1.31898064	0.09623542	-1.52709921548332	0.004997239	-2.47399276950873	0.00000001446355	132186	131386	R
DRO_0133	A2G07_12850	DR0133	A2G07_12850 lipase	1.47775296	0.0001848556	1.46822653	0.0003078586	1.42312874	0.0008952175	1.14989142	0.170863	2.267113	4.534723E-14		1.4234457	0.01321023	1.31760385	0.05329425	-1.17124055820529	0.2617992	-2.13305620667096	0.000002315201	2.118382	0.0000002053966	132324	133172	D
DRO_0134	A2G07_12845	DR0134	A2G07_12845 molybdenum cofactor biosysynthesis protein	1.1908509	0.129381	1.30952313	0.009534705	1.28462828	0.03263687	1.34747939	0.01017405	1.199603	0.1109948		1.1835062	0.2080449	1.25006667	0.1084053	-1.16993687617284	0.2967225	-1.50374673536584	0.008451896	1.250745	0.09914808	133185	133724	D
DRO_0135			DR0135 hypothetical protein DR0135	1.18247935	0.1119882	-1.07366012799059	0.453824	-1.2432348752645	0.03873628	1.18007924	0.1549128	1.423157	0.001361758		-1.02466039936549	0.855772	-1.23802512460568	0.1279326	-2.04507747499929	0.0000001072091	-1.77103870002926	0.00006238695	1.233279	0.1109195	133760	134737	D
DRO_0136	A2G07_12835	DR0136	A2G07_12835 arsenate reductase	1.26013167	0.02056926	-1.00197686026623	0.8449931	-1.20545639712324	0.05747484	-1.14126961725492	0.1777874	-1.67174123719216	0.0000008628146		-1.0153441859412	0.9262823	1.04832746	0.6314131	-1.70504876362737	0.00008151165	-2.75287420713782	0.000000000003284977	-1.33349886499244	0.03893269	135094	134741	R
DRO_0137	A2G07_12830	DR0137	A2G07_12830 restriction endonuclease	-1.15370570792553	0.1707922	-1.8424863911652	0.00000001358452	-3.44717549987578	2.259071E-29	-1.84011532370757	0.00000002540379	-3.15722640186377	7.497593E-24		-1.55865645060883	0.0005835916	-2.36991978366614	0.0000000000786919	-3.39109889441359	3.525788E-19	-6.19029077652865	8.316558E-37	-2.0218063950545	0.0000001444806	136198	135161	R
DRO_0138	A2G07_12825	DR0138	A2G07_12825 hypothetical protein	1.12948369	0.2633743	-1.15396035153787	0.2469901	-1.97606573374759	0.000000002602871	-1.11657600627784	0.3249003	1.148779	0.225348		4.8731148	5.318682E-32	4.78060671	8.4318E-31	3.2395558	1.38388E-18	4.121843	2.683725E-25	2.643697	0.0000000000005539507	136256	136732	D
DRO_0139	A2G07_12820	DR0139	A2G07_12820 GTPase HflX	2.55016366	0.00000006895606	1.2864938	0.1698197	-1.359721391999	0.07716534	2.74570465	0.00000001554485	3.677079	0.0000000000008092716		2.0061139	0.00000009278731	2.48858814	0.000000000001387425	2.26495795	0.000000001123763	5.422826	1.788212E-33	3.29745	7.507424E-19	137273	138850	D
DRO_0140			hypothetical protein	1.10855923	0.2936592	-1.03195063643492	0.5185543	-1.20347101258342	0.0834328	1.61231465	0.000004363853	3.300716	9.300559E-30		1.2012654	0.1742407	1.18080557	0.1992159	1.09538536	0.5393516	2.016506	0.000001049263	2.995603	1.545697E-15	140070	139810	R
DRO_0141	A2G07_15540	DRB0102	A2G07_07540 transposase	-1.01492110622422	0.9115836	-1.08153262387461	0.4329804	-1.21984106129685	0.05328741	1.3165667	0.01322852	2.265993	1.018561E-14		-1.00768399352422	0.9434761	-1.33835177776144	0.02951163	1.01945346	0.8437178	2.184844	0.00000000310204	3.503129	1.583232E-20	140089	140904	D
DRO_0142			DR0143 hypothetical protein DR0143	1.10684104	0.3229891	1.02023197	0.8841914	1.11729567	0.2969855	1.30306474	0.01697735	2.338845	3.432611E-14		1.1328264	0.3187928	1.15389747	0.2710514	1.25152961	0.07039609	2.847803	3.109962E-15	4.006611	8.80847E-25	141040	142833	D
DRO_0143			DR1197 hypothetical protein DR1197	1.38472679	0.007320564	1.45675411	0.005211396	1.43214751	0.003375497	1.6391356	0.0001086881	2.773924	2.599622E-16		1.9726166	0.000006636378	1.62001485	0.001888632	1.33351832	0.08981886	1.497357	0.01111479	2.745567	0.00000000004023447	143521	143724	D
DRO_0144	A2G07_12805	DR0145	A2G07_12805 hypothetical protein	1.0340998	0.8331761	1.37213007	0.04105808	1.87124106	0.0001662519	1.15314208	0.4498429	1.100219	0.5632094		-1.10086050963457	0.4701849	-1.45277172064786	0.007063676	-1.3004501169963	0.07626536	-1.22821424281452	0.1680934	1.037491	0.7749227	143807	145210	D
DRO_0145	A2G07_12800	DR0146	A2G07_12800 deoxyribonuclease	1.007949	0.9686563	1.08328894	0.5200291	1.52180637	0.00002262563	-1.42428625988909	0.000558356	-3.12885337848895	8.66569E-27		-1.652131762134	0.0001306268	-1.92887355905912	0.000001017147	-2.17562365122212	0.00000001621659	-2.57525473776052	0.00000000001897141	-7.48645886752337	2.24701E-43	145283	146038	D
DRO_0146			hypothetical protein	-1.2645474327	0.07136666	-1.3001141513226	0.02384085	-1.35303470937234	0.02057601	-2.04558424944313	0.00000004148749	-4.71661181247129	3.777684E-28		-1.69270125837104	0.00007028482	-1.64703003344443	0.0002211916	-1.52161459620366	0.002329992	-2.15128711508095	0.00000003517941	-3.52836985784198	2.568436E-19	146335	146493	D
DRO_0147	A2G07_12790	DR0148	A2G07_12790 valine--tRNA ligase	1.37177258	0.02892348	1.28756925	0.04812631	1.48367834	0.006017141	-2.05899154917804	0.000001258875	-2.09718260294755	0.0000005599827		1.1058422	0.3739527	-1.04529726717692	0.7856723	-1.41628840435963	0.008214237	-2.95568453506048	2.553547E-15	-3.80577457788251	8.658336E-23	149835	147094	R
DRO_0148	A2G07_12785	DR0149	A2G07_12785 hypothetical protein	1.76097407	0.101042	1.86145432	0.04713156	1.810231	0.08836372	-1.86925632440914	0.0785628	-2.47811084688943	0.01272463		1.8031175	0.000007506532	1.71322111	0.00004713796	1.34994328	0.01718056	-2.09345562742854	0.000001625157	-3.32658369501615	1.631279E-17	150382	149921	R
DRO_0149	A2G07_12780	DR0150	A2G07_12780 GTPase-activating protein	1.18064741	0.1072115	1.20792069	0.05611884	1.24825198	0.03067134	1.31001593	0.009691775	1.716679	0.0000002596488		1.1054534	0.4570794	-1.04169217727405	0.7254399	-1.43207420023239	0.009637769	-1.60480851986424	0.001533181	1.17102	0.256342	151262	150741	R
DRO_0150	A2G07_12775	DR0151	A2G07_12775 cysteine desulfurase-like protein	1.26590548	0.02536998	1.17296922	0.1356909	1.15158349	0.186701	1.72100714	0.0000001153795	2.150973	0.0000000000005140361		-1.30693037733563	0.03780319	-1.45953771040422	0.004950715	-2.07042908214131	0.0000002317216	-1.60368359707514	0.0007202709	1.910829	0.0000049435	152536	151331	R
DRO_0151	A2G07_12770	DR0152	A2G07_12770 hypothetical protein	3.15935149	0.0000000000000283351	3.00859989	0.000000000001160273	2.43807463	0.000000003719218	1.96378821	0.000007023281	1.356392	0.05667969		2.5059955	0.0000009691805	3.72660334	0.000000000003260021	2.07567843	0.0002801108	2.861097	0.0000002603799	3.65828	0.00000000001972142	153438	152605	R
DRO_0152	A2G07_12765	DR0153	A2G07_12765 riboflavin biosynthesis protein RibD	-1.19223763642418	0.08826635	1.43834298	0.0003520822	2.70388175	8.761481E-22	3.54426768	7.072342E-33	4.364489	4.277606E-42		-1.08096083149237	0.6315278	1.56147263	0.00874027	3.19858407	0.00000000006607398	5.919495	6.582099E-22	5.36525	4.435181E-21	153805	154878	D
DRO_0153	A2G07_12760	DR0154	A2G07_12760 riboflavin synthase subunit alpha	-1.22137849124629	0.1549194	1.65175605	0.00007892994	3.37710291	6.372518E-20	4.21943834	4.237698E-26	4.498791	2.470938E-27		-1.0413274759357	0.854273	1.73037794	0.0400281	4.20493557	0.0000004864706	5.938902	0.000000001036043	4.14952	0.0000003252653	154955	155599	D
DRO_0154	A2G07_12755	DR0155	A2G07_12755 bifunctional 3,4-dihydroxy-2-butanone 4-phosphate synthase/GTP cyclohydrolase II	-1.10245176894781	0.3830881	1.90608801	0.0000000002890896	3.28955946	3.733327E-28	2.96166038	7.042606E-23	3.139607	1.513057E-24		-1.00879345075151	0.9611409	1.80112389	0.0243799	4.10324554	0.000000432277	4.766368	0.00000003480755	2.912033	0.0000815461	155596	156810	D
DRO_0155	A2G07_12750	DR0156	A2G07_12750 6,7-dimethyl-8-ribityllumazine synthase	-1.21535046459749	0.06342508	1.50710775	0.0000167171	2.33451389	4.549483E-17	1.98225513	0.00000000002518215	1.903606	0.0000000005668699		-1.17537320449989	0.512068	1.45106503	0.1385779	2.92917472	0.00008468446	3.212679	0.00001940957	1.882751	0.01681903	156905	157372	D
DRO_0156	A2G07_12745	DR2515	A2G07_12745 hypothetical protein	-1.02013134333864	0.8201105	1.15789305	0.1350511	1.40520528	0.000895393	1.02589595	0.817784	1.352498	0.004483296		-1.20290260398341	0.1338109	-1.18084097794038	0.2211481	-1.01130537264778	0.8799962	1.001952	0.8865901	1.055154	0.6872408	158855	157479	R
DRO_0157	A2G07_12740	DR0158	A2G07_12740 branched-chain amino acid dehydrogenase	-1.09745850778259	0.3459531	1.05143187	0.5792817	1.17788182	0.1054323	-1.70353662209369	0.0000004664085	-1.30784431944359	0.01029503		-1.4844087355079	0.002145722	-1.8978460453244	0.0000009729524	-1.66115103613798	0.0001471999	-2.1965750123777	0.00000002203998	-2.30804028915129	0.0000000006987222	159162	160193	D
DRO_0158	A2G07_12735	DR0159	A2G07_12735 uridine kinase	1.03083071	0.7135841	1.21649311	0.05542456	1.25324283	0.0195429	-1.61295031354948	0.000009108393	-1.21227755919066	0.0763029		-1.36833460269173	0.01406198	-1.73173298346786	0.00003049882	-1.53774442909024	0.001274442	-2.26069165861295	0.000000003658579	-2.16607796277768	0.0000000113064	160190	160822	D
DRO_0159	A2G07_12730	DR0160	A2G07_12730 hypothetical protein	1.13711831	0.299982	1.07574772	0.43728	-1.32328482007978	0.02179065	-6.1676316645963	5.149798E-41	-4.78466610207607	3.977817E-32		1.1864724	0.1652407	-1.19366684774991	0.1587867	-1.25214354453389	0.1003513	-3.86152568879964	4.965749E-23	-4.91088704370493	1.392458E-30	160906	162789	D
DRO_0160	A2G07_12725	DR0161	A2G07_12725 polysaccharide pyruvyl transferase CsaB	1.03766712	0.7416011	1.12290449	0.229878	-1.39307830100282	0.0007613245	-7.39419534961308	2.983095E-69	-3.210067799842	3.850271E-28		1.1228396	0.3495371	-1.00162652127537	0.9806865	-1.22097933580385	0.135745	-3.1987235813421	2.467212E-16	-3.75944796266116	1.681182E-21	162800	163777	D
DRO_0161	A2G07_12720	DR0162	A2G07_12720 hypothetical protein	1.11268336	0.2926965	-1.44133567077622	0.0002162495	-1.85477669731265	0.000000001211769	-1.46386035463159	0.0001548239	-2.20042094052592	0.0000000000001020323		-1.56913991361571	0.0004993175	-1.89606981511082	0.00000144712	-1.8623471436679	0.000002838382	-1.503475207769	0.002297721	-2.56524771699366	0.000000000003327203	163840	164331	D
DRO_0162	A2G07_12715	DR0163	A2G07_12715 ABC transporter ATP-binding protein	1.14396865	0.1559911	-1.40239356888113	0.000785135	-1.67054882724382	0.0000005059268	-1.82247062172802	0.00000003240467	-1.42163486587941	0.0008635957		-1.24773224664173	0.07785509	-1.54880527020023	0.000840297	-1.29810996746469	0.04795737	-1.39494916805232	0.01235438	-1.88619776670412	0.000002338253	164348	166168	D
DRO_0163	A2G07_12710	DR0164	A2G07_12710 endo alpha-1,4 polygalactosaminidase	-1.06600793630116	0.5564959	-1.41927751280813	0.003203824	-1.28843825217012	0.02893614	-2.34340863127079	0.000000000002222065	-2.66036479454136	2.282445E-15		-1.15357577343218	0.3471966	-2.79120042803617	0.00000000005116644	-2.2253446775174	0.000000308048	-4.90812962959327	1.90029E-20	-2.77965790750132	0.0000000000199264	166304	167221	D
DRO_0164	A2G07_12705	DR0165	A2G07_12705 peptidase S9	1.09413365	0.6599224	1.00256424	0.8383033	-1.99696624881413	0.0005705434	-3.54216698299399	0.00000000473599	-4.57230436367012	0.000000000002996158		-1.2945340758263	0.05088114	-1.87469817359405	0.000002219353	-2.15536114724873	0.00000005364167	-3.29633852605541	1.538821E-15	-5.89701917474755	7.607651E-35	168935	167283	R
DRO_0165	A2G07_12705	DR0165	A2G07_12705 peptidase S9	-1.09992495981947	0.6619843	-1.87880589710577	0.001478955	-3.69030148545337	0.0000000001182683	-5.50530193608256	4.197784E-16	-13.4510280351707	3.269985E-30		-2.21035897998122	0.00000007450079	-3.23296904238164	4.109557E-14	-5.62309928700788	2.362534E-23	-6.65525512254987	1.623363E-25	-11.7906717157467	2.586028E-47	169249	168947	R
DRO_0166	A2G07_12700	DR0166	A2G07_12700 acyl-CoA-binding protein	4.84616647	2.563961E-21	6.82014681	2.634121E-29	3.47967014	3.094722E-14	-1.29802531408968	0.1235296	-5.25300852930995	1.573258E-20		3.9329457	2.900548E-16	7.91191253	1.888616E-32	6.7541868	4.865929E-27	4.933094	1.562685E-18	-2.86195584917951	0.0000000002260771	169301	169555	D
DRO_0167	A2G07_12695	DR0167	A2G07_12695 hydrolase	-1.22713588154153	0.04272201	-1.64772543120686	0.0000005894426	-2.31928647429933	1.432563E-16	-2.02706139119615	0.00000000001955077	-2.26017559304182	7.985267E-15		-1.432924448342	0.004473559	-2.01835369751296	0.0000002357455	-3.54908001457678	1.540975E-19	-3.36806822089543	5.290993E-18	-3.10940439358841	1.746488E-16	169919	170851	D
DRO_0168	A2G07_12690	DR0168	A2G07_12690 dihydropteroate synthase	-1.09549837260978	0.3199334	-1.22392689944826	0.03535653	-1.896788672287	0.0000000003277297	-2.20135150214393	4.329351E-14	-1.25141550736577	0.02576925		-1.24517277643894	0.09687426	-2.14282801570204	0.00000003159325	-3.21551617748697	6.353318E-16	-3.700414446418	2.359951E-18	-1.69088550151918	0.0001273258	170848	171717	D
DRO_0169	A2G07_12685	DR0169	A2G07_12685 dihydroneopterin aldolase	-1.02160076749188	0.8435207	-1.23101993460748	0.0577805	-1.52133375451965	0.00006164063	1.10320353	0.3460931	1.624062	0.000003730553		-1.2318256444419	0.1197855	-1.43771846042149	0.01055045	-1.81928907058816	0.00002729176	-1.14295811504262	0.4343614	1.551994	0.001499385	171742	172098	D
DRO_0170	A2G07_12680	DR0170	A2G07_12680 2-amino-4-hydroxy-6- hydroxymethyldihydropteridine pyrophosphokinase	-1.03777816592987	0.773419	-1.01128743413169	0.9282035	1.0973294	0.3377101	1.99239308	0.0000000000232639	1.784923	0.00000002020933		1.1399485	0.3387596	-1.03896820649235	0.864032	1.0307049	0.7858883	1.360334	0.02101323	1.839205	0.00001068892	172095	172610	D
DRO_0171	A2G07_12675	DR0171	A2G07_12675 hypothetical protein	1.24691052	0.02483383	-1.01181706205864	0.9802696	1.11115234	0.2726214	1.84773758	0.000000002579703	1.946388	0.000000000102291		1.0215217	0.8601696	-1.16230954206968	0.2711281	-1.14197771560673	0.3430512	1.497557	0.001019652	2.582679	0.000000000001701494	173205	172564	R	DR0171
DRO_0172	A2G07_12670	DR0172	A2G07_12670 hypothetical protein	-1.31411131894804	0.006311374	-1.36426815001542	0.0018707	-1.74486856402395	0.0000000393636	1.1673722	0.1414117	2.840566	1.449516E-23		-1.26848242314646	0.06919397	-1.19937537010475	0.1538641	-1.61884414883919	0.0002770299	2.876108	2.338377E-14	2.779489	0.0000000000000332911	173236	174051	D
DRO_0173	A2G07_12665	DR0173	DR0173 peptide chain release factor 2	-1.53376423212423	0.01386572	-1.89187416963278	0.0002824245	-3.42550757629787	0.000000000004133325	-1.23001932015947	0.2327999	-1.45751858044686	0.03858198		-1.73786949712313	0.00001216858	-1.53460170824496	0.0007905415	-1.91068294744321	0.00000044429	2.51688	0.000000000008824947	-1.09829426114889	0.4732986	175371	174106	R
DRO_0174	A2G07_12660	DR0174	A2G07_12660 50S ribosomal protein L13	-2.5037238510768	0.000009763183	-4.39901667900371	0.000000000002132356	-6.90688967079485	7.309602E-19	-6.67322733890445	2.831962E-17	-17.5095716073191	3.213162E-33		-1.97517481778519	0.00000006688472	-3.47298519365695	1.936053E-21	-4.16030884801589	2.496603E-26	-3.6696453177711	2.008799E-21	-17.7210169666333	3.41965E-85	175540	175980	D
DRO_0175	A2G07_12655	DR0175	A2G07_12655 30S ribosomal protein S9	-1.927678551274	0.0001792869	-3.75792315821274	9.497538E-14	-6.15819402831304	5.300977E-23	-4.69309350749466	2.604001E-16	-9.82979706383962	1.411969E-31		-1.85045544334599	0.000001073109	-3.38926030851149	1.678521E-20	-4.66281918804185	1.188953E-30	-3.29750266932841	4.772468E-19	-12.520619895891	2.962709E-69	175983	176384	D
DRO_0176	A2G07_12650	DR0176	A2G07_12650 D-alanyl-D-alanine carboxypeptidase	1.21986852	0.05320866	1.34439109	0.003524441	-1.17972552034154	0.1071915	-1.59442832760859	0.00001921945	-1.147166424366	0.1862075		1.3510531	0.02006174	1.32080109	0.03069578	-1.11255389572651	0.3992133	-1.81349410079436	0.00001334425	-1.33882053391895	0.02783036	176472	177896	D
DRO_0177	A2G07_12645	DR0177	A2G07_05340 transposase	1.03556534	0.7111848	-1.08425491205966	0.5561216	1.28598254	0.01217381	1.20326698	0.06535129	1.513683	0.00006753694		-1.02169205486282	0.8681617	-1.41674625238739	0.009298165	-1.18610660199507	0.2288965	1.056193	0.6494219	1.246571	0.1019144	178034	178429	D
DRO_0178	A2G07_05345	DR2324	A2G07_12640 transposase	-1.04306664681641	0.7294246	-1.17675550150848	0.1490727	-1.07517913801534	0.5325948	-1.66382477076696	0.000009508676	-1.52197897446926	0.0003155886		-1.0938617619072	0.4456054	-1.71622489150112	0.00003963773	-1.65848596352014	0.0001570423	-1.76494373447622	0.00002302904	-1.59393463242194	0.0004229189	178416	179645	D
DRO_0179	A2G07_12635	DR0179	A2G07_12635 non-canonical purine NTP pyrophosphatase	-1.35560932022618	0.002458899	-1.65048598972589	0.000001071591	-2.85822408248149	2.151947E-24	-2.07405960789239	0.000000000001322449	-1.70756571139749	0.0000003531647		-1.65629686802544	0.0000776531	-2.26301508061935	0.000000000974232	-3.54582832411211	3.734778E-20	-3.04164745359359	4.559848E-15	-1.63576515450538	0.0002143498	179670	180272	D
DRO_0180	A2G07_12630	DR0180	A2G07_12630 RNA polymerase subunit sigma	-1.84729703313382	0.000000001693104	-2.15102506131336	0.0000000000001423424	-4.0833473256035	1.129915E-40	-2.01256156400667	0.000000000007950777	-1.66494760826114	0.000001070048		-1.90376324495684	0.000000812805	-2.95471916517128	1.012511E-15	-3.7235932078681	5.829595E-21	-1.60995052461043	0.000938194	-1.08951653030823	0.5173535	180316	180954	D
DRO_0181	A2G07_12625	DR0498	A2G07_12625 hypothetical protein	-1.7766125094769	0.00000210629	-1.51387829762811	0.001067658	-1.58146455225489	0.0001156613	-1.99339607813275	0.00000000646662	-1.25889931663168	0.05329286		-1.68537034496497	0.000376028	-1.81395026797759	0.00002949955	-1.94138673875993	0.00001375467	-1.40927205179582	0.04205872	1.14164	0.3185824	181146	181460	D
DRO_0182	A2G07_12620	DR0182	A2G07_12620 glutamate synthase	-1.00101197305416	0.9911648	1.62816063	0.0001206867	2.21543788	0.00000000253105	-7.42573081072347	1.45214E-41	-5.61946763411421	2.656322E-32		1.4416452	0.00777382	2.01982709	0.0000007144539	2.01979115	0.0000008640408	-1.92373580258931	0.0000006924376	-3.6282943098186	1.542402E-18	182978	181512	R
DRO_0183	A2G07_12615	DR0183	A2G07_12615 glutamate synthase subunit alpha	1.28157418	0.08511902	1.7410661	0.00006835207	1.93232567	0.000004801725	-4.88641145656303	1.269202E-24	-4.20390626970581	1.346472E-20		1.3872808	0.0558512	1.70482439	0.00271791	1.47451339	0.02883005	-1.89806913223316	0.00006248651	-2.72362603960806	0.00000004678355	187886	183066	R
DRO_0184	A2G07_12610	DR0184	A2G07_12610 enoyl-CoA hydratase	1.2546348	0.03466596	1.11209244	0.4133942	1.11418275	0.3425099	2.12353087	0.000000000009057402	5.804203	5.31079E-56		-1.5686559943679	0.001202269	-2.25667849331687	0.00000005571201	-1.81253820037541	0.00007013308	-1.29496205372694	0.1125606	4.039481	2.056083E-22	188118	188939	D
DRO_0185	A2G07_12605	DR0185	A2G07_12605 chromosome condensation protein CrcB	1.0488826	0.6273966	1.17862312	0.08549346	1.28762811	0.01320305	1.59231643	0.000006721932	2.220718	1.570065E-14		1.0929416	0.5735371	1.15060149	0.4338239	1.51785863	0.01158767	5.020674	8.417379E-20	1.812215	0.0004865035	189075	189455	D
DRO_0186	A2G07_12600	DR0186	A2G07_12600 exodeoxyribonuclease VII large subunit	-1.00725025786362	0.9541322	1.21953036	0.02954887	1.22426855	0.04815069	1.74012577	0.00000006252442	3.014412	6.260506E-26		1.000191	0.9761475	-1.10035415888923	0.5205915	1.33969822	0.06654529	5.043535	5.83445E-22	2.517137	0.00000002010139	189514	190764	D
DRO_0187	A2G07_12595	DR0187	A2G07_12595 protein SanA	-1.04812719166016	0.5953901	-1.46391086422417	0.00006858154	-2.56455043982168	1.912192E-20	-2.62498250449161	7.512195E-20	-1.43702276473983	0.0003844902		-1.4072567162734	0.006986595	-3.23310670225283	5.535324E-18	-4.65953413139038	1.446813E-27	-1.24312783394298	0.1329062	-1.01752058520458	0.8793344	191723	191055	R
DRO_0188	A2G07_12590	DR0188	A2G07_12590 GNAT family N-acetyltransferase	-1.05943523859377	0.5568132	-1.24348157631583	0.03165933	-2.41438768388007	1.544946E-14	-2.04282196079367	0.0000000006651158	-1.40647549757939	0.002725646		-1.43427348526019	0.007036809	-2.82158332922793	0.0000000000002409388	-4.25317084519436	2.170252E-22	-1.36653055111357	0.04274735	1.034784	0.8021958	192237	191710	R
DRO_0189			DR0189 thiol:disulfide interchange protein	1.02568122	0.8005101	-1.14205568081051	0.1438439	-1.7916340686313	0.00000001572701	-1.69367224234295	0.0000008485548	-1.30450379936732	0.01248551		-1.43055069764381	0.008369349	-1.8553564483906	0.00001026672	-2.7942815809844	0.0000000000008488291	-1.38331202802258	0.02505511	-1.04359939099714	0.7809162	192797	192240	R
DRO_0190	A2G07_12580	DR0190	A2G07_12580 hypothetical protein	1.19354583	0.08816745	1.33908301	0.005572908	1.13301209	0.2282612	1.20687949	0.06378087	1.797027	0.00000004270551		-1.07545175964341	0.50089	-1.21117070003668	0.1428487	-1.76365446418246	0.00001701164	-1.58837285655039	0.000796797	1.077668	0.6215778	194037	192829	R
DRO_0191	A2G07_12575	DR0191	A2G07_12575 glycogen debranching protein	1.17689569	0.1075574	1.32020099	0.008364298	1.16541315	0.1248072	1.45507617	0.0002521626	1.691896	0.0000004898014		-1.36376046583875	0.01707518	-1.30838326690846	0.04284999	-1.85966139657223	0.000003864246	-1.67945487581859	0.0001544113	-1.69049446794138	0.0000915517	194175	196514	D
DRO_0192	A2G07_12570	DR0192	A2G07_12570 DNA mismatch repair protein MutT	2.29250881	1.080054E-15	2.47237053	1.357715E-17	3.16972446	1.545152E-28	5.94835842	9.810362E-62	3.070648	1.0086E-25		1.5821601	0.01044505	2.08327242	0.00006072318	1.97232198	0.0002990884	4.757227	2.178011E-15	2.11253	0.00006109841	196618	197295	D
DRO_0193	A2G07_12565	DR0193	A2G07_12565 hypothetical protein	1.20085852	0.1172011	1.31722379	0.02097279	1.72680524	0.000001043403	3.29570427	1.407942E-26	3.69753	6.219291E-31		1.0753633	0.6793452	-1.18913245664384	0.2630759	1.0140986	1	3.10963	0.0000000000001545491	2.105592	0.0000003309063	197323	197673	D
DRO_0194	A2G07_12560	DR0194	A2G07_12560 flagellar biosynthesis protein FlgM	3.59388951	9.430159E-19	4.43434983	1.671602E-23	4.8413376	6.210698E-27	2.40513764	0.000000003272576	1.542658	0.003257367		1.6554282	0.0004799181	3.96608137	1.827193E-20	3.75724003	2.255468E-18	4.152443	7.738906E-19	3.031561	0.0000000000001607267	198417	197734	R
DRO_0195	A2G07_12555	DR0195	A2G07_12555 aminotransferase class IV	1.30950287	0.007129187	1.34292045	0.002541822	-1.37713815157983	0.001731444	-3.21842722091674	1.493002E-26	-1.46835784291772	0.000284449		1.2194228	0.1349276	-1.52655690753033	0.00206183	-2.20711028523987	0.00000007539765	-4.70030834022712	1.086509E-22	-2.14230152165535	0.00000006565521	199191	198496	R
DRO_0196	A2G07_12550	DR0196	A2G07_12550 anthranilate synthase	1.16404887	0.1934056	-1.04945826020096	0.784758	-1.80642171720652	0.000001085102	-2.36050785382272	0.00000000001504434	-1.3429881647825	0.01997123		1.1864267	0.1994296	-1.80796222949947	0.00001347535	-2.64405023653145	0.000000000007156397	-2.95483214041835	0.0000000000001497795	-1.83684854100039	0.00001114174	201107	199191	R
DRO_0197	A2G07_12545	DR0197	A2G07_12545 alanine acetyltransferase	1.82143983	0.000000004258384	2.20127158	0.0000000000000348503	1.86627823	0.000000001024285	2.08656675	0.000000000004329872	1.742484	0.0000002236758		1.4962189	0.001751396	2.05335898	0.00000004726994	1.98508367	0.0000002595835	3.021613	3.930758E-15	1.632008	0.000232657	202098	201487	R
DRO_0198	A2G07_12540	DR0198	A2G07_12540 recombination protein RecR	1.22390193	0.1035415	1.15664731	0.3853551	1.11955341	0.3456348	1.11015664	0.4257436	1.502721	0.001981018		-1.0207283386646	0.8724493	1.41633814	0.006653468	1.87715503	0.000002011234	3.954601	3.747653E-23	2.177418	0.000000003221	202778	202116	R
DRO_0199	A2G07_12535	DR0199	A2G07_12535 nucleoid-associated protein	1.11504422	0.6014816	1.67858934	0.01911588	1.23149452	0.3666139	-2.03336016080951	0.003940904	-2.00625590716974	0.006336999		1.1336427	0.6065681	1.64217765	0.04715109	2.47061092	0.0002726668	3.834656	0.0000001398627	1.163299	0.5455133	203181	202891	R
DRO_0200	A2G07_12530	DR0200	A2G07_12530 AsnC family transcriptional regulator	1.42007828	0.0005459721	1.18766185	0.09632681	-1.0334405445223	0.695418	1.18046779	0.139375	1.562167	0.00001969105		1.1221797	0.44994	-1.09864964093713	0.4702258	-1.91564418679286	0.000002860128	-1.45940021569935	0.006247696	-1.37967172366941	0.01440641	203361	203828	D
DRO_0201	A2G07_12525	DR0201	A2G07_12525 hypothetical protein	1.74290516	0.00000002336699	1.46440998	0.0001019298	-1.00786812408429	0.9820902	-1.37965312678307	0.003785739	-1.1419996642521	0.2625514		1.2397466	0.104552	1.89123069	0.000001547008	1.33386903	0.03161215	-1.37065517728671	0.03097407	-2.14190781871321	0.000000008743511	204708	203890	R
DRO_0202	A2G07_12520	DR0202	A2G07_12520 adenylate kinase	1.96915683	0.00000000004909186	2.39055233	1.56647E-16	2.22272901	8.525346E-15	1.16127796	0.2486521	1.989953	0.0000000001191295		1.3912747	0.01411174	1.50119977	0.003374492	1.10329517	0.4607207	-1.20859007815227	0.2625467	1.501361	0.003312374	205332	204796	R
DRO_0203	A2G07_12515	DR0203	A2G07_12515 ABC transporter permease	1.15287535	0.3443359	1.65848791	0.0001686457	1.34604998	0.04183531	1.81369504	0.00004927926	2.347614	0.000000004188657		2.9309855	0.000000000005279656	2.33221152	0.00000009860812	1.7260838	0.000427188	1.04903	0.6460245	2.46026	0.00000001643407	205452	206267	D
DRO_0204	A2G07_12510	DR0204	A2G07_12510 ABC transporter permease	1.43612266	0.0009321073	1.71123385	0.000001931644	1.34142314	0.008188993	1.0455392	0.6633463	1.455581	0.0009724168		2.2441552	0.00000001178525	2.02921773	0.000001165034	1.09682207	0.5771515	-1.08943059493696	0.7227692	1.586831	0.001774477	206318	207151	D
DRO_0205	A2G07_12505	DR0205	A2G07_12505 methionine ABC transporter ATP-binding protein	1.18895169	0.3546034	1.16695546	0.483374	-1.28420091914112	0.2115532	-1.31703020278195	0.2259548	1.802357	0.003005183		2.1454371	0.0000003496088	1.48874923	0.01077423	-1.04655821435065	0.7904396	1.03351	0.7059266	2.35788	0.0000000167764	207231	208160	D
DRO_0206	A2G07_12500	DR0206	A2G07_12500 hypothetical protein	-1.71715417618163	0.0000001469064	-1.46841981112127	0.0005391433	-2.27356694233666	8.386119E-15	1.02477499	0.9500622	1.602239	0.00001781842		1.3927788	0.01691036	1.20532616	0.1923943	1.36227709	0.02476003	2.502307	0.00000000004630179	2.910097	2.600108E-14	208157	208555	D
DRO_0207	A2G07_12495	DR0207	A2G07_12495 hypothetical protein	-2.9000258711308	0.0000000003221555	-3.78132420612422	1.755127E-14	-4.42971711162068	4.866518E-18	-2.0597174286018	0.00002561651	-1.35600280746821	0.08588203		-1.69408170861015	0.0001325407	-2.35492951272081	0.0000000009784726	-1.80339499567627	0.0000468146	1.164704	0.1800347	-1.03955982542048	0.9038675	208759	209130	D
DRO_0208	A2G07_12490	DR0208	A2G07_12490 hypothetical protein	1.23110109	0.0336329	1.27829882	0.01724367	1.05717727	0.5216288	1.2986963	0.005956132	1.765487	0.00000003147007		-1.1283366749024	0.3299713	-1.02441818553309	0.8786709	-1.11796223210551	0.3524821	3.43524	4.487675E-18	1.949851	0.0000007874659	209222	209614	D
DRO_0209	A2G07_12485	DR0209	A2G07_12485 methylenetetrahydrofolate--tRNA-(uracil(54)- C(5))-methyltransferase (FADH(2)-oxidizing) TrmFO	-1.02043975524712	0.845639	-1.10242050974866	0.32189	-1.11500853672836	0.3312869	1.77804916	0.000000515885	1.523835	0.0002785273		-1.55915342334742	0.0005971792	-1.63355473009494	0.0001680028	-1.19151539048259	0.1834402	4.285933	1.405196E-25	1.669582	0.0000856784	211016	209619	R
DRO_0210	A2G07_12480	DR0210	A2G07_12480 hypothetical protein	1.52763856	0.0001225984	1.78907793	0.00000003458699	1.62596461	0.00001075247	1.19245954	0.1020222	2.22929	0.000000000001849494		1.000344	0.9905555	-1.18959594612349	0.2045362	-1.3470389154828	0.05427419	-1.26417423759548	0.230589	1.215905	0.1836385	211939	211103	R
DRO_0211	A2G07_12475	DR0211	A2G07_12475 mechanosensitive ion channel protein MscS	1.1473195	0.1828224	1.27710741	0.01450405	1.53215363	0.0000463338	1.5342452	0.00005806958	2.313346	1.302061E-14		-1.06815718744813	0.595236	-1.2658253324839	0.06924034	-1.16388916544189	0.297166	1.788047	0.000003428491	2.665957	0.000000000000276895	213042	211936	R
DRO_0212	A2G07_12470	DR0212	hypothetical protein	1.37932477	0.008931442	1.75245729	0.000003687732	2.83501183	1.810606E-17	6.70445061	3.692241E-51	8.885164	1.255912E-64		1.684769	0.002876169	2.53130093	0.0000001989227	5.37349445	3.777717E-20	26.60082	3.157308E-60	4.623505	4.791049E-17	213709	213401	R
DRO_0213	A2G07_12465	DR0213	A2G07_12465 GCN5 family acetyltransferase	1.28810565	0.02520996	1.31377073	0.0182558	1.45506486	0.001079911	4.67908126	9.75264E-43	27.3592	1.933562E-167		1.1604602	0.4741623	1.00714071	0.9902719	2.04133418	0.0002268847	1.797962	0.002834307	6.810579	2.347608E-24	214666	213776	R
DRO_0214	A2G07_12460	DR0214	A2G07_12460 hypothetical protein	1.61773652	0.00001197239	1.73112512	0.000001812622	3.51550143	2.639623E-29	4.54206035	1.207634E-38	3.349412	1.84781E-25		1.5400124	0.0009441556	1.59735771	0.0003294671	3.19183759	7.423496E-18	13.30457	1.195971E-69	2.319283	0.0000000003049614	214983	215630	D
DRO_0215	A2G07_12455	DR0215	A2G07_12455 cysteine desulfurase NifS	1.05052773	0.7251063	1.4407071	0.01209877	3.19721411	4.275611E-15	6.0327666	1.174665E-30	4.533445	2.39593E-22		1.4036127	0.01336315	2.1650216	0.00000001987208	3.62092677	1.310414E-19	18.02825	3.153791E-76	8.33815	8.870514E-47	216819	215686	R
DRO_0216	A2G07_12450	DR0216	A2G07_12450 cysteine desufuration protein SufE	1.16968445	0.1460958	1.25469187	0.05674022	2.66553434	8.152065E-18	5.04547729	2.427191E-41	1.305963	0.02147702		1.5571229	0.02374767	3.17499883	0.000000008271032	3.79056857	0.0000000001377007	18.0649	2.365779E-36	4.612837	0.0000000000001865928	217399	216956	R
DRO_0217	A2G07_12445	DR0217	A2G07_12445 thiosulfate sulfurtransferase	1.34688233	0.1302697	1.50676099	0.04083023	2.26170567	0.00004559525	1.83383199	0.003554825	1.202241	0.3751641		1.4475345	0.2539113	2.39901308	0.008374579	2.52477109	0.00607734	3.925875	0.0001777419	1.620594	0.1498251	217494	218354	D
DRO_0218	A2G07_12440	DR0218	A2G07_12440 hypothetical protein	1.42929219	0.008221906	1.79944639	0.00001207112	2.85098903	2.375233E-14	2.31602484	0.000000003309346	2.250415	0.00000001117578		1.4754848	0.01396499	2.11206156	0.00000316768	2.14560203	0.000002347429	6.135525	1.532988E-25	3.990304	7.508677E-17	218646	219086	D
DRO_0219		DR0219	DR0219 hypothetical protein DR0219	-1.03042275793352	0.9202462	1.25415473	0.298776	-1.19992924737186	0.366738	1.12577489	0.653134	-1.46401780948385	0.06532788		1.1534238	0.4353617	2.680867	0.00002143781	3.55003793	0.000000064137	4.599556	0.0000000002190967	1.396668	0.1218419	219301	220635	D	ddrF
DRO_0220	A2G07_12435	DR0220	A2G07_12435 amidophosphoribosyltransferase	1.07970432	0.5967888	1.19325909	0.2080689	1.29257055	0.07536876	1.98443628	0.000004261443	1.848293	0.00005009616		-1.02327207208092	0.9211755	1.31711726	0.02491927	1.48992192	0.002005524	3.375878	3.093741E-19	2.170159	0.000000002354483	222065	220632	R
DRO_0221	A2G07_12430	DR0221	A2G07_12430 DNA (cytosine-5-)-methyltransferase	-1.11107437158522	0.3058737	-1.36557820342729	0.0008009419	-1.48364509761228	0.0001163028	1.48341275	0.0001388024	-1.66866572820906	0.000001527219		-1.34448159545866	0.02559231	-1.50165067448742	0.003492527	-1.55958523267421	0.001198052	1.483023	0.007963466	-1.09185527283662	0.5652443	222241	222528	D
DRO_0222	A2G07_12425	DR0222	A2G07_12425 phosphoribosylformylglycinamidine synthase II	1.52662073	0.003430645	1.72616574	0.00007110022	1.78026899	0.00006566005	-1.5474669150413	0.00444829	1.063204	0.6706319		1.112205	0.3474023	1.31404291	0.03024631	1.55880801	0.0006259892	-1.81794284133195	0.00001074633	-1.2039008313176	0.2024899	224957	222714	R
DRO_0223	A2G07_12420	DR0223	A2G07_12420 phosphoribosylformylglycinamidine synthase I	1.3125809	0.02064966	1.39040737	0.003751769	1.8567815	0.0000001458241	-1.52846953336834	0.0006023674	-1.35153837504001	0.0160519		-1.03391713464341	0.8638793	1.18127	0.2028833	1.68673846	0.00005159603	-1.52633189629185	0.002261621	-1.26544795592192	0.1024767	225619	224954	R
DRO_0224	A2G07_12415	DR0224	A2G07_12415 phosphoribosylformylglycinamidine synthase	1.17860625	0.1380107	1.0587868	0.6600672	1.45145754	0.0007029832	-2.14795085488444	0.00000000002188506	-3.72067964911014	1.326541E-28		-1.29873081531074	0.06612632	-1.19864491274782	0.1904508	1.22499863	0.09294099	-2.01057077691672	0.0000006097541	-2.51578782650523	0.00000000004119396	226004	225750	R
DRO_0225			DR0225 hypothetical protein DR0225	-1.06116838820545	0.6903762	-1.22951956977733	0.1807035	-1.01167369262243	0.9255308	-2.84279268334527	0.000000000007681637	-7.15573747030369	2.679205E-33		-1.49076041601756	0.0130594	-1.51063024460608	0.008988739	-1.00434182999156	0.9116326	-2.9290133120726	0.0000000001330562	-3.88621927214999	3.739047E-16	226533	226063	R
DRO_0226	A2G07_12410	DR0226	A2G07_12410 phosphoribosylaminoimidazolesuccinocarboxamide synthase	1.00810154	0.9670257	-1.06227132219679	0.7446406	1.21365314	0.1610819	-1.87227630604378	0.000007123405	-3.67743726751701	7.188335E-19		-1.37751008165191	0.01417206	-1.39094344759159	0.01202795	1.1031987	0.3942017	-2.36015269243859	0.0000000004674224	-3.11683680959337	8.812716E-17	227254	226541	R
DRO_0227	A2G07_12405	DR0227	A2G07_12405 hypothetical protein	1.32215548	0.01301475	-1.12246683368674	0.2461185	1.02704253	0.7616782	1.40513781	0.003376905	-1.03955863666875	0.7629808		3.3232962	3.356413E-20	3.94916268	5.054272E-25	3.48063621	1.869624E-20	3.180585	1.928845E-17	1.64015	0.0001656295	228244	227519	R
DRO_0228	A2G07_12400	DR0228	A2G07_12400 Co2+/Mg2+ efflux protein ApaG	1.58768374	0.000007533784	2.07116434	0.000000000006261495	3.05946701	1.595529E-26	1.61503245	0.000004242313	-1.10573160399859	0.4091602		1.616498	0.0005572976	2.21784981	0.00000001099275	2.11336677	0.0000002447453	-1.07489017847047	0.5802172	1.336094	0.04176398	228744	228358	R
DRO_0229	A2G07_12395	DR0229	A2G07_12395 endoglucanase	1.23161938	0.2049365	1.36214027	0.06100071	1.60019812	0.004063775	-1.17203769348233	0.3277969	-1.43272756656667	0.03431236		1.0585934	0.6409399	1.6076614	0.0002122498	1.64684053	0.0001430072	-1.38125095478972	0.01504823	-1.58871049611775	0.0004807963	228903	229964	D
DRO_0230	A2G07_12390	DR0230	A2G07_12390 2-C-methyl-D-erythritol 2,4-cyclodiphosphate synthase	1.50444077	0.00004971361	1.3114879	0.009564542	1.72359331	0.00000004957121	1.62972628	0.000001359298	1.208845	0.0721623		1.077715	0.5668094	1.40521005	0.009255604	1.20462417	0.2039404	-1.23042486324443	0.1355105	-1.54728487092704	0.001458801	229993	230478	D
DRO_0231	A2G07_12385	DR0231	A2G07_12385 RNA methyltransferase	1.30970079	0.007811786	1.318726	0.006184682	1.33525502	0.004622846	1.47039115	0.0002490298	1.079759	0.4822493		-1.00539636444653	0.971137	1.02030794	0.8788172	-1.1741620750863	0.2248299	-1.36871535524802	0.03284287	-1.38371782008541	0.01685347	230471	230947	D
DRO_0232	A2G07_12380	DR0232	A2G07_12380 hypothetical protein	1.87851616	0.0000000007461739	1.71397045	0.0000001762257	1.47892588	0.0001420367	1.63056126	0.000004762754	1.377267	0.002201981		1.5028805	0.002959528	1.30142182	0.04591204	-1.08010475979269	0.5629207	-1.43515510008198	0.01374329	-1.15561032634898	0.3199566	231040	231267	D
DRO_0233	A2G07_12375	DR0234	A2G07_12375 hypothetical protein	2.16841903	3.138978E-14	1.91787008	0.0000000001929923	2.002187	0.000000000008340905	-1.17918383474805	0.0927188	-1.23225187622671	0.05028614		2.0108101	0.0000000832357	1.81887011	0.000004478091	1.3437471	0.02307146	-2.33596503153786	0.000000002904493	-1.61760968728208	0.0004583276	231264	231833	D
DRO_0234	A2G07_12370	DR0235	A2G07_12370 amidase	1.55850634	0.00001310064	1.8342296	0.000000001969701	2.09383317	0.0000000000004089571	2.04341757	0.000000000003790254	1.827245	0.00000001112859		1.7894668	0.0000114662	1.86881765	0.000002197263	1.47186213	0.004804274	-1.1654720966167	0.2962272	1.134951	0.3544394	231968	233524	D
DRO_0235	A2G07_12365	DR0236	A2G07_12365 peptidase M29	1.08807807	0.4746946	1.20002727	0.07468737	1.14944823	0.2420179	1.0643894	0.5370125	-1.15443966904062	0.2489923		-1.02335553162041	0.8634034	1.0639993	0.6098477	-1.23689489756488	0.09439997	-2.92343722547097	0.0000000000000494004	-1.88257335729473	0.000002574778	233521	234756	D
DRO_0236	A2G07_12360	DR0237	A2G07_12360 peptidylprolyl isomerase	1.31900093	0.1594424	1.25026084	0.3789736	1.36364651	0.1128009	-1.86834291902237	0.00183294	-13.9789091809841	8.651699E-32		-1.13560407209451	0.34911	1.68663595	0.00004288534	1.32333583	0.03835245	-1.24191035121101	0.07735271	-9.02289288382484	5.537836E-55	234927	235508	D
DRO_0237	A2G07_12355	DR0238	A2G07_12355 (uracil-5)-methyltransferase	-1.07672097805199	0.5793886	1.02931104	0.7854352	1.40503086	0.0141893	3.94316238	6.317517E-21	7.43252	8.752726E-40		-1.05611776811477	0.6434242	1.15004154	0.2902311	1.1301321	0.426351	3.853633	1.233462E-22	4.930508	2.221414E-31	235646	236905	D
DRO_0238	A2G07_12350	DR0239	A2G07_12350 hypothetical protein	-1.07861943830785	0.4499815	-1.18337124361727	0.1057163	-1.02872316465037	0.7744442	3.08197306	7.948681E-27	6.194456	8.30185E-64		-1.17995548263955	0.2204121	-1.1935114178881	0.1791945	-1.30245424448934	0.05444653	3.403929	1.32766E-18	4.94023	2.665923E-30	236905	237309	D
DRO_0239	A2G07_12345	DR0240	A2G07_12345 hydrolase	-1.20357767797658	0.1414026	-1.39394665006532	0.007568704	-1.31280045161386	0.02986702	1.20130052	0.1023913	2.054828	0.000000008625289		-1.05438218633949	0.6547155	-1.46679626496173	0.004076975	-1.63712268680908	0.0002067491	1.441569	0.009718119	2.857399	1.382147E-14	238244	237426	R
DRO_0240	A2G07_12340	DR0241	A2G07_12340 hypothetical protein	1.35608625	0.01720974	-1.34957982721491	0.02537589	-1.39470453560983	0.01306193	-1.36002017508329	0.03629642	4.157645	2.01278E-29		-1.1080851767346	0.4611275	-2.84126352238997	0.00000000008455929	-5.15312883038507	1.743691E-19	1.020269	0.9027031	3.537717	6.181972E-18	238306	238629	D
DRO_0241	A2G07_12335	DR0242	A2G07_12335 hypothetical protein	1.33153871	0.009049852	-1.27571230034146	0.01441582	-1.75380031867955	0.0000006561814	-2.27308264853498	0.000000000006116252	1.714038	0.00000139899		-1.11576807912492	0.4368593	-3.4288013345992	9.486117E-17	-7.70432940938996	1.842936E-34	-2.61413099880979	0.0000000004495992	1.452162	0.006727748	238895	238626	R
DRO_0242	A2G07_12330	DR0243	A2G07_12330 arginine decarboxylase	-1.00614106246605	0.9451101	-1.128660744817	0.3898867	1.10121468	0.5161696	-2.14582102749679	0.0000006745551	-2.76081029782241	0.0000000000706592		-1.30876159611853	0.03438797	-1.85253310374767	0.000001859133	-2.47049500171922	0.000000000006330391	-5.44519951211012	1.850034E-33	-4.34841217729346	5.397776E-27	240901	238976	R
DRO_0243	A2G07_12325	DR0244	A2G07_12325 acetyltransferase	1.82322817	0.00000001314399	1.4635419	0.0004019437	1.35847573	0.004318577	1.23925189	0.04197815	1.851775	0.00000001487513		1.5939996	0.0006364282	1.19026859	0.1967109	-1.27011188834761	0.1007261	-1.56588892617444	0.003170333	1.051952	0.6872435	241481	241023	R
DRO_0244	A2G07_12320	DR0245	A2G07_12320 protein-(glutamine-N5) methyltransferase, release factor-specific	1.53727355	0.00002644844	1.04166874	0.8618776	-1.1898944029402	0.1086225	-1.57027526705593	0.00004545104	1.914201	0.0000000008925896		1.2848986	0.07561948	-1.35386584613732	0.03243678	-1.81580110484597	0.00002373019	-2.90138230557184	0.000000000002176426	-1.17740600267483	0.2276584	242342	241506	R
DRO_0245	A2G07_12315	DR0246	A2G07_12315 RNA-binding protein	1.41591708	0.0005006533	1.60949579	0.000002415337	1.46162756	0.0001442598	1.24154594	0.03174755	1.976504	0.00000000006101669		1.1254483	0.3596308	1.15070005	0.3035957	1.27691918	0.07840407	1.095888	0.6110487	1.000235	0.9812489	242928	242347	R
DRO_0246	A2G07_12310	DR0247	A2G07_12310 4'-phosphopantetheinyl transferase	1.04070339	0.7551727	-1.30370874239314	0.02075342	-1.43973032584034	0.002334703	1.17533004	0.1914392	1.437265	0.002722697		-1.06985363225472	0.6034677	-1.61280591117881	0.0008982207	-2.60955226606995	0.0000000003592422	-1.15755424530704	0.2917649	1.098638	0.5088384	243377	242976	R
DRO_0247	A2G07_12305	DR0248	A2G07_12305 hypothetical protein	1.39004143	0.001944226	1.8015272	0.00000003295685	1.84775488	0.00000000814115	2.59649999	1.076089E-17	2.273702	0.0000000000001583933		1.4748376	0.003591823	1.78457067	0.00001248191	1.25489735	0.09314441	1.157391	0.2622661	1.368241	0.02195849	243662	244378	D
DRO_0248	A2G07_12300	DR0249	A2G07_12300 aldo/keto reductase	1.45342624	0.0003216856	1.65813822	0.000000779281	2.30234291	7.86403E-16	2.63491433	1.607519E-20	3.037121	1.992556E-25		1.5290152	0.00198703	1.63498478	0.0003655051	1.23822908	0.1781167	1.293265	0.07112332	1.717371	0.0001135817	245385	244387	R
DRO_0249	A2G07_12295	DR0250	A2G07_12295 ABC transporter	1.24535922	0.03943291	1.04389048	0.7731636	-1.2299520581907	0.05088531	-2.3294276053617	5.945309E-14	-1.71466764425585	0.000001214267		1.0314199	0.7654347	-1.08148528766881	0.5970513	-1.60786141327963	0.0003144485	-4.75593493120065	4.204617E-28	-3.75033284203973	6.984712E-22	245460	247472	D
DRO_0250	A2G07_12290	DR0251	A2G07_12290 sugar ABC transporter permease	1.22776825	0.0437781	1.17507085	0.1632366	-1.21068781644655	0.05591268	-2.61581939273805	6.014309E-19	-2.24121176044494	3.318556E-14		-1.06150441500916	0.66003	-1.08353133785001	0.5723981	-1.60151236578145	0.000501048	-5.33703652507687	5.92062E-31	-6.71717985920791	1.071886E-40	247472	248383	D
DRO_0251	A2G07_12285	DR0252	A2G07_12285 AI-2E family transporter	-1.00121059376524	0.9786649	-1.18885206287529	0.1725164	1.57100648	0.001293551	-1.25570085046861	0.1036983	-1.15026908244646	0.3291671		-1.28636174833542	0.04737795	-1.46338851444598	0.003441565	-1.30422118620978	0.04575	-2.03086013831782	0.0000001222474	-3.49569924122352	2.430362E-20	248491	249609	D
DRO_0252	A2G07_12260	DR0256	A2G07_12260 dihydrolipoyllysine-residue acetyltransferase	-3.53205024779452	6.395141E-14	-4.00975316320405	1.774223E-15	-5.5399455279316	3.289339E-23	-8.51596675639089	3.405676E-31	-8.10248673420359	2.791558E-30		-1.35705059708869	0.138686	-1.35429078459564	0.1542461	-1.20009529716736	0.3254138	-2.08451673085241	0.0004261764	-8.77631798355318	2.865987E-22	255411	253627	R
DRO_0253	A2G07_12255	DR0257	A2G07_12255 pyruvate dehydrogenase (acetyl-transferring), homodimeric type	-2.93838811311525	0.000000003103727	-4.49128757579609	2.244463E-15	-7.12038165815318	6.625571E-25	-10.9928862834283	4.160716E-32	-28.7368130357081	4.039315E-55		-1.35102290672849	0.06595018	-1.57412786114857	0.005157906	-1.61243138157168	0.00226882	-2.29020675528545	0.0000004063387	-13.8916363458551	1.705398E-49	258295	255530	R
DRO_0254	A2G07_12250	DR0258	A2G07_12250 multidrug transporter	-1.27783083615372	0.0137083	-1.35226244731214	0.002424107	-1.49825635921427	0.00005731334	-1.51579285629564	0.00004524348	-1.51703838911155	0.00005824525		-1.1616348709778	0.2516682	-1.33556559767328	0.03264085	1.04259361	0.7992992	1.365865	0.01683713	-1.77900236393834	0.00002509056	260078	258444	R
DRO_0255	A2G07_12245	DR0259	A2G07_12245 MarR family transcriptional regulator	-1.11987807663404	0.3903904	-1.63486991814174	0.0001097489	-1.51357954812567	0.0008198972	-1.83100481094683	0.000001822354	-2.34540607657188	0.00000000001427539		-1.55786122478738	0.003863595	-1.49269119429969	0.0136687	1.04181193	0.8359585	1.870523	0.00007940142	-2.49888549706831	0.000000009937695	260581	260075	R
DRO_0256	A2G07_12240	DR0260	A2G07_12240 MFS transporter	1.03179639	0.8592219	-1.31336127605761	0.09371272	-1.58296870045061	0.008355979	-2.97214738272553	0.000000005119607	-1.46757711237179	0.02982201		-1.20020557121024	0.2981505	-1.41810781873746	0.05757014	-2.8109512185839	0.0000005065311	-2.52020892531991	0.000007629532	-2.21950160647526	0.000008368995	261787	260639	R
DRO_0257	A2G07_12235	DR0261	A2G07_12235 hypothetical protein	-1.3676605743269	0.07164785	-1.37521839671456	0.09742602	-1.38779361133097	0.06690187	-2.73309762917173	0.00000005792283	-1.19918009658436	0.2903701		-1.41588048722713	0.186817	-1.37399716412481	0.2023466	-2.60826592335261	0.0008103538	-1.67072513647736	0.05729756	-2.4298413678063	0.0005301044	262236	261784	R
DRO_0258	A2G07_12230	DR0262	A2G07_12230 ABC transporter substrate-binding protein	-1.26643716714469	0.01861826	-1.74301098349656	0.00000001499094	-1.35643757064581	0.002378666	-2.5506930475326	1.095304E-18	-3.90518522684049	1.644241E-36		-1.54049404260144	0.000946468	-2.96258164578758	8.44617E-16	-3.3527634918388	2.467776E-18	-4.41256026454181	9.667902E-25	-13.8578684353372	2.655907E-69	262442	263473	D
DRO_0259	A2G07_12225	DR1809	A2G07_12225 hypothetical protein	-1.12319931914353	0.2835051	-1.13456421751466	0.2302798	1.09320266	0.3643634	1.16387287	0.1557874	-1.59301114151992	0.00001782892		-1.01186625677988	0.9102126	1.20036035	0.1638496	1.37113047	0.01705039	3.021189	1.480426E-15	-1.49505436017654	0.002287	263894	263661	R
DRO_0260	A2G07_12220	DR0417	A2G07_12220 hypothetical protein	-1.16423236932487	0.2148498	-1.24413814979687	0.05668757	-1.04431449342993	0.7570262	-1.3024448805001	0.03587881	-2.56783514292956	3.436714E-14		-1.0638706443939	0.5987992	1.15303814	0.289881	1.27284814	0.07239884	2.438846	0.00000000006428832	-2.1983911733715	0.000000002688778	264156	263884	R
DRO_0261	A2G07_12215	DR0264	A2G07_12215 glycogen debranching enzyme	-1.11153658261412	0.4134438	-1.47284111906115	0.003130481	-1.25576420887156	0.08004661	-4.05290532923817	4.124585E-23	-6.25881710860174	1.073491E-37		-1.22026533693539	0.1237169	1.08199576	0.5202983	-1.19181651584288	0.1768316	-1.72880779858283	0.00004718252	-5.97137561385741	3.516434E-38	266415	264253	R
DRO_0262	A2G07_12210	DR0265	A2G07_12210 GntR family transcriptional regulator	-1.1376130586876	0.3605981	1.08305572	0.5386154	2.64677192	0.00000000001112327	-1.80941140371766	0.00004614236	-3.84126952421267	8.133546E-19		1.2539129	0.1357765	1.12597507	0.4453518	1.31992243	0.046897	1.446979	0.009594491	-1.42758272556378	0.02253254	267322	266630	R
DRO_0263	A2G07_12205	DR0266	A2G07_12205 cyclic pyranopterin phosphate synthase MoaA	1.25322042	0.02582642	1.12488399	0.2497716	1.29949367	0.009806482	2.42826904	8.038894E-18	1.911647	0.000000000592544		1.1495373	0.2930723	1.10981242	0.423887	1.25779709	0.07669948	8.241244	3.892954E-49	2.681513	0.0000000000004107121	268598	267600	R
DRO_0264	A2G07_12200	DR0267	A2G07_12200 hypothetical protein	1.77897314	0.00000006563593	1.45249771	0.0008366798	1.74088067	0.0000001831708	2.76255321	4.023706E-20	3.536189	4.146075E-29		1.3140481	0.03449044	1.05416664	0.6383874	1.0527424	0.7291621	4.44108	3.582739E-26	4.589058	6.276514E-29	270238	268703	R
DRO_0265	A2G07_12195	DR0268	A2G07_12195 sulfonate ABC transporter substrate-binding protein	1.36826524	0.02543493	1.57497051	0.001433207	2.39107185	0.0000000004968079	5.65933845	1.789524E-31	4.036148	3.361745E-21		1.0342288	0.7878414	1.41507495	0.006112272	1.90189533	0.000001006	11.75038	7.574311E-65	5.722294	4.841898E-37	271458	270493	R
DRO_0266	A2G07_12190	DR0269	A2G07_12190 hypothetical protein	-1.96481241032105	0.001080798	-1.86013877007253	0.003246396	-2.92605384974907	0.0000001928697	-5.70689903028942	1.913463E-15	-14.8494459226243	9.543147E-31		-2.23768412224379	0.00000208927	-2.00831672070478	0.00003566757	-1.51839542894952	0.02362009	-4.04201267979378	0.0000000000001627632	-8.98300684594952	3.075783E-32	271638	272606	D
DRO_0267	A2G07_12185	DR0270	A2G07_12185 ribonuclease Z	1.4280641	0.000566939	2.53897825	4.716733E-19	3.55201634	1.227047E-34	1.0658028	0.6110598	1.988327	0.00000000009309057		1.3194442	0.03894577	1.64232907	0.0004498414	1.45491311	0.00426746	-1.91914783694766	0.00001491154	-1.37531964147617	0.02591567	272898	273893	D
DRO_0268	A2G07_12180	DR0271	A2G07_12180 hypothetical protein	1.31972846	0.0163397	1.70663483	0.000009720545	1.66590729	0.00000746564	-1.05062797610074	0.7258855	1.694677	0.000009058719		1.0733188	0.6728816	1.03884068	0.8604553	-1.31787014788216	0.0649332	-2.99669195175446	0.00000000002578829	-1.38769335251866	0.01955705	274856	274017	R
DRO_0269			DR0272 hypothetical protein DR0272	1.01259868	0.9145436	1.38083205	0.03892942	1.22588502	0.1598039	-1.11464489459032	0.6421009	-1.2669882536252	0.1678475		1.3126485	0.09172361	-1.24445689343811	0.2594477	-1.56626365815193	0.01265226	-3.21377036325246	0.00000005687503	-2.07795748415869	0.00002863196	274918	275247	D
DRO_0270	A2G07_12170	DR0273	A2G07_12170 molybdenum cofactor biosysynthesis protein	1.48636378	0.0001413769	1.47134371	0.00008914877	1.71180452	0.0000001949698	1.42827366	0.000934138	1.591912	0.00001040308		1.1580327	0.3309086	-1.40958963279528	0.01668795	-1.58974239702917	0.001945188	-1.95533926896122	0.00002816909	-1.18064214417837	0.241274	275249	275815	D
DRO_0271	A2G07_12165	DR0274	A2G07_12165 DNA mismatch repair protein MutT	1.21626344	0.1190756	1.2971229	0.05662142	1.29553022	0.03810816	1.2262796	0.1061345	1.537654	0.0007827611		-1.1067159730767	0.4327408	-1.61921568592527	0.002513514	-2.16969543854947	0.000004716213	-2.6101210052098	0.0000001473191	-1.15315528077659	0.3418998	275812	276348	D
DRO_0272	A2G07_12160	DR0275	A2G07_12160 hypothetical protein	1.12523354	0.2383006	-1.06873723533644	0.5301034	-1.15109323468434	0.1728507	-1.28510796076319	0.02157334	-1.23397939970111	0.04645416		-1.28180675276306	0.06875065	-1.72345891793563	0.0001272844	-2.59481122346154	0.00000000002279521	-2.68238328682081	0.00000000008931546	-1.74469586287249	0.00008133411	276345	276893	D
DRO_0273	A2G07_12155	DR0276	A2G07_12155 SAM-dependent methyltransferase	1.28684642	0.01600888	1.26883702	0.02752999	-1.12163183074486	0.2988822	-1.07160952417826	0.6519477	-1.10170475590519	0.4127639		-1.1732583449173	0.2736865	-1.38286342643051	0.02890785	-2.19721319979345	0.0000001598504	-2.15243826053715	0.000002009707	-1.82115062481857	0.00004144727	276850	277551	D
DRO_0274	A2G07_12150	DR0277	A2G07_12150 gluconolactonase	1.25786125	0.03008154	1.63602576	0.000008653812	1.74167528	0.000000173532	1.21914036	0.07851806	-1.48216832926429	0.0003769337		-1.1740965649809	0.2298506	1.35154686	0.02007853	-1.04854379234236	0.6869224	-1.33952676930389	0.03318121	-1.84759792869491	0.000004665509	278437	277571	R
DRO_0275	A2G07_12145	DR0278	A2G07_12145 phosphoglycerate mutase	-1.94706722512449	0.000000008390537	-3.21575017840178	3.384204E-21	-3.62307236246491	9.211194E-26	-2.43816288620165	0.0000000000001287265	-1.82775860865166	0.0000003323387		-2.14493083134302	0.00000008069003	-6.12286633415421	1.802959E-29	-7.80068318383324	1.853233E-33	-5.14364397342382	6.393089E-23	-2.16294877401901	0.0000001335499	279099	278485	R
DRO_0276			DR0279 hypothetical protein DR0279	-1.26662341907665	0.1011704	-1.1830115845463	0.1989923	1.02806415	0.8010542	-2.0238529691866	0.000004029963	-1.42156413279968	0.01792085		-2.00171146330112	0.000001460334	-1.96237572348132	0.000007488475	-2.19934715458802	0.000000737252	-3.48725009058132	4.448502E-14	-2.52788957369417	0.0000000005319232	279500	279102	R
DRO_0277	A2G07_12135	DR0280	A2G07_12135 ethanolamine utilization protein EutJ	-1.203388955094	0.07737253	-1.11240713958921	0.3780904	1.11538664	0.2560333	1.66450513	0.0000006915131	3.537312	2.417192E-33		-1.0822681830254	0.6335913	-1.04131148182841	0.7887652	1.5919484	0.0005727106	1.411414	0.01797163	3.856325	9.243784E-23	279823	280959	D
DRO_0278	A2G07_12130	DR0281	A2G07_12130 ABC transporter permease	1.32954991	0.006623352	1.1614044	0.177893	1.56168992	0.00002487582	3.45566506	8.103374E-31	5.196117	1.153018E-51		1.5867651	0.000974312	1.23476849	0.1554213	1.32407891	0.06265713	1.61063	0.0007355934	4.663037	1.180614E-25	281080	281937	D
DRO_0279	A2G07_12125	DR0282	A2G07_12125 ABC transporter permease	-1.03395002834729	0.7714766	-1.11547345512281	0.3438713	-1.13209261115304	0.2309529	1.11658892	0.2492385	2.393596	9.14766E-17		1.0974941	0.4984224	-1.5773648149061	0.001319639	-1.41685484860481	0.01909661	-1.25074294130714	0.1441914	1.789607	0.00002281158	281934	282938	D
DRO_0280	A2G07_12120	DR0283	A2G07_12120 high-affinity branched-chain amino acid ABC transporter ATP-binding protein LivG	1.30950338	0.007728739	1.43762352	0.0004052923	1.90519564	0.0000000001948364	1.53151653	0.00003587922	2.464511	7.822966E-18		1.3327615	0.03440669	-1.23095763925171	0.1284829	-1.04404880539779	0.7260056	-1.06868559900202	0.6822556	1.311105	0.05421291	282931	283803	D
DRO_0281	A2G07_12115	DR0284	A2G07_12115 ABC transporter ATP-binding protein	1.46910979	0.008674563	1.24632702	0.1311882	1.1268843	0.490866	1.80785182	0.00003950321	5.311049	1.69625E-32		1.5176968	0.007596173	-1.37637121326214	0.06880707	-1.13479977910441	0.4442832	1.057273	0.8914921	1.322998	0.07322505	283796	284503	D
DRO_0282	A2G07_12110	DR0285	A2G07_12110 hypothetical protein	-1.91937750748677	0.0001508331	-2.04265755303679	0.00009587748	-3.45656876649993	0.000000000001659386	-3.3570867362443	0.00000000003589298	-4.64503997985911	1.115989E-16		-1.34077678975936	0.04196219	-1.60058512270214	0.001118901	-2.75606161991546	0.0000000000445727	-5.20310583793678	3.545855E-23	-4.36882303033798	2.770874E-21	284678	285385	D
DRO_0283	A2G07_12105	DR0286	A2G07_12105 hypothetical protein	-2.59493350132587	0.0000000002625058	-2.65898482405684	0.0000000007542684	-2.73291821580997	0.00000000002506517	-2.8674208404032	0.00000000002333798	-2.83143504489807	0.00000000003001031		-1.71306151158492	0.003309302	-2.80612635751273	0.00000005589609	-2.51159521885702	0.000001526977	-4.45053277327829	0.0000000000005232714	-4.80892921977528	1.371674E-15	285382	286020	D
DRO_0284	A2G07_12100	DR0287	A2G07_12100 2-oxoglutarate dehydrogenase E1 component	1.40973567	0.07342437	1.60628248	0.009841046	2.09292022	0.0001190246	1.75445195	0.003943365	-1.04139720513984	0.8281449		1.2533614	0.07209952	1.90607093	0.0000004829613	2.36049355	0.0000000000804465	3.538703	1.750649E-20	-1.18239116857847	0.2107076	286152	289022	D
DRO_0285	A2G07_12095	DR0288	A2G07_12095 hypothetical protein	1.41541799	0.00115663	1.59645393	0.00003195386	1.81295041	0.00000002000377	1.6405102	0.000005654208	1.651042	0.000004910539		1.2769086	0.07594786	1.39930506	0.01595548	1.2029136	0.2106404	-1.35177643023691	0.0365417	1.09643	0.5294927	289299	290189	D
DRO_0286	A2G07_12090	DR0289	A2G07_12090 endonuclease III	-1.24294431782225	0.06245307	-1.78144365628627	0.000002622902	-2.85392664489558	6.9793E-18	-2.28281779431816	0.00000000001437333	-1.3529427045	0.01402714		-1.00129858413376	0.9451523	-1.87473975097119	0.00004224039	-2.25581511916772	0.0000001912906	-2.72536002005865	0.000000008703555	-1.14851136273974	0.3286367	290331	290948	D
DRO_0287			DR0290 hypothetical protein DR0290	1.43949209	0.0004755846	-1.15305049135459	0.19262	-3.39638703215957	7.600161E-28	-2.91957786290813	8.297488E-21	1.287394	0.01762436		1.5511076	0.001445384	-1.49784217860066	0.004919999	-2.87190716778345	0.0000000000009324508	-4.43550443883107	6.805357E-19	-1.74554889395913	0.00009582154	291024	292244	D
DRO_0288	A2G07_12080	DR0291	A2G07_12080 DNA-binding protein	1.71637941	0.00004808958	1.58849828	0.0005977182	1.18723254	0.194158	1.18882504	0.2268281	-1.43890937576082	0.007678007		1.2880741	0.04843995	1.2868839	0.04833092	-1.27638517914628	0.05709163	-1.07416404525883	0.4300767	-1.55448154698273	0.0007923002	292251	292970	D
DRO_0289	A2G07_12075	DR0292	A2G07_12075 Twin-arginine translocation protein	1.39775319	0.02028926	1.50875005	0.005140815	1.55653369	0.002426535	1.59057972	0.001069309	1.425099	0.01829926		1.1700884	0.4309787	1.52092955	0.05053028	1.64960987	0.02244582	2.335296	0.0002173637	1.027146	0.925663	293395	293042	R
DRO_0290	A2G07_12065	DR0293	A2G07_12065 hypothetical protein	-1.03500523283121	0.7249631	-1.13093230825026	0.2791325	-1.05531875375298	0.5722392	-1.29455487306766	0.01639212	-1.30831075625072	0.009236148		-1.19824237016175	0.1757129	-1.43317655241756	0.007255988	-1.59826351865225	0.0006052685	-2.2972678363895	0.000000006394081	-1.27899219507803	0.07190382	294348	293710	R
DRO_0291	A2G07_12060	DR0294	A2G07_12060 nicotinate phosphoribosyltransferase	-1.08363609584033	0.4726484	-1.10481230608887	0.5230231	1.0377783	0.7718394	-1.24532943864023	0.08538594	-1.61928293941307	0.00008105381		-1.11580032396147	0.4246274	-1.10646890851135	0.44984	-1.23654377606093	0.1268931	-1.67712634463605	0.0002244119	-1.31094535809325	0.04137304	295774	294386	R
DRO_0292	A2G07_12055	DR0295	A2G07_12055 phosphoprotein phosphatase	-1.03271495360203	0.7191977	-1.13266472663097	0.2798536	1.04295399	0.696947	1.06798378	0.4430756	-1.42891947252867	0.0005959378		-1.07449471885846	0.6162515	-1.08257590188641	0.592558	-1.12035012823696	0.415376	-1.36516814434742	0.02753189	-1.11156920112967	0.4237838	296675	295827	R
DRO_0293	A2G07_12050	DR0296	A2G07_12050 hypothetical protein	-1.07161632243546	0.5361676	-1.02455248853605	0.9967538	-1.02086686583235	0.8780574	-1.05068730973038	0.774011	-1.3158429730893	0.01100188		-1.01252647123893	0.8955911	-1.03327211643795	0.7890624	-1.34941098952483	0.0324187	-1.57314057536987	0.003131613	-1.18682035990327	0.2067851	296968	296672	R
DRO_0294	A2G07_12045	DR0297	A2G07_12045 UDP-N-acetylmuramyl peptide synthase	-1.13569783350874	0.2291422	-1.22516306552853	0.07210252	-1.24150441631675	0.03860089	1.02721168	0.7199966	1.232646	0.04996005		-1.13271975414544	0.3327658	-1.56991786189747	0.0005505587	-1.92399429835834	0.000001096333	-2.24990302917944	0.00000001237155	1.195825	0.1782362	298484	297012	R
DRO_0295	A2G07_12040	DR0298	A2G07_12040 deoxyguanosine kinase	-1.07593453144956	0.5086163	-1.25568421561118	0.03431443	-1.55881544741214	0.0000257474	-1.27591670723869	0.02175455	-1.2481617697536	0.04303646		-1.22774723483698	0.1134745	-2.08651513851237	0.00000002668626	-2.7378666034183	0.0000000000001458369	-2.4051967643369	0.0000000006377882	-1.09522199547476	0.5105478	299183	298560	R
DRO_0296	A2G07_12035	DR0299	A2G07_12035 deoxyguanosine kinase	-1.19217104612091	0.1130229	-1.31451980322112	0.01524172	-1.20741717335526	0.08753762	-1.43259370144134	0.00151991	-1.63584623307145	0.00002427943		-1.24807204071511	0.08225879	-1.72456470133031	0.0000290855	-2.0195651024078	0.0000001811834	-2.40331927231338	0.0000000004614715	-1.36303272600684	0.02005012	299800	299183	R
DRO_0297	A2G07_12030	DR0300	A2G07_12030 serine protease	1.62564532	0.00006019424	2.19860091	0.0000000001705889	3.15473407	1.366505E-20	1.37880357	0.009541386	1.064321	0.6253063		1.3640901	0.01566507	1.60408414	0.0002441991	1.44373015	0.004962274	-1.25911663398839	0.06733587	1.149046	0.2948978	300983	299883	R
DRO_0298	A2G07_12025	DR0301	A2G07_12025 FmdB family transcriptional regulator	1.34533782	0.02799265	1.63573727	0.0005130121	2.47612706	0.00000000005851375	1.05467084	0.7350623	-2.18312774091688	0.00000008319172		1.4021545	0.007556289	1.70740146	0.00003057783	1.60600745	0.0002642858	-1.50119968372725	0.003624289	-1.03118828982578	0.8517998	301186	300980	R
DRO_0299	A2G07_12020	DR0302	A2G07_12020 glutamine--fructose-6-phosphate aminotransferase	1.64879812	0.003350123	3.49303127	0.0000000000006204188	5.74106247	1.139559E-22	2.4939955	0.0000002432768	1.626057	0.006340222		-1.01134302105555	0.9229702	1.79383976	0.00000852777	2.34665116	0.00000000006339847	1.07275	0.3959064	2.632323	0.0000000000002891857	301766	303586	D
DRO_0300	A2G07_12015	DR0303	A2G07_12015 phosphoglucomutase, alpha-D-glucose phosphate-specific	1.97766518	0.00000000002740784	1.93262247	0.0000000002057633	2.16144129	6.671345E-14	2.49163204	4.310504E-18	2.328918	2.243834E-15		1.7266	0.00001970555	2.43056125	0.0000000000204548	2.21711482	0.00000000201792	1.974951	0.0000005426019	2.505978	0.000000000008559142	303862	304383	D
DRO_0301	A2G07_12015	DR0303	A2G07_12015 phosphoglucomutase, alpha-D-glucose phosphate-specific	1.36208303	0.03542892	1.62117527	0.0008366559	2.22144576	0.00000007229009	2.04908729	0.0000031229	1.943742	0.00001633888		1.4404203	0.004317349	1.98139949	0.0000001164036	2.46131083	0.00000000000634184	1.910585	0.0000006141597	1.742853	0.00002347811	304380	305510	D
DRO_0302			DR0305 30S ribosomal protein S12	-2.48602919955652	0.0003521154	-3.97785148206194	0.0000002079136	-5.54123454272624	0.00000000009534151	-9.07296524010922	5.588447E-15	-12.0297336520732	4.190109E-18		-1.95225144373875	0.0000001152392	-2.81426147263943	1.778832E-15	-2.72600644771401	1.932133E-14	-2.9328446041085	1.540805E-15	-7.97220570204041	1.037172E-49	305877	306272	D
DRO_0303	A2G07_12005	DR0306	A2G07_12005 30S ribosomal protein S7	-2.21081764570294	0.002321559	-3.58839012259735	0.000002859067	-5.46416138509934	0.0000000003970931	-9.55175705526207	9.672639E-15	-10.3179347786834	1.355054E-15		-1.74237488833555	0.00000943411	-2.67247455964568	4.271553E-14	-2.96323329763921	1.261702E-16	-3.12151658258862	3.746181E-17	-7.53461969383826	2.802665E-47	306383	306853	D
DRO_0304	A2G07_12000	DR0307	A2G07_12000 elongation factor G	-1.73941551742324	0.01251805	-3.19232829878686	0.0000007788999	-3.52071220909763	0.00000004136325	-6.86581182732209	9.499255E-15	-6.50912416479801	2.971331E-14		-1.46127304939044	0.00306948	-2.19526452026434	0.000000001547407	-2.04599490665936	0.00000004015782	-1.47654718889778	0.001891119	-3.96719447544366	2.476172E-24	307111	309207	D
DRO_0305	A2G07_11995	DR0308	A2G07_11995 hypothetical protein	-1.09885738611277	0.3716163	1.08490569	0.5127045	1.95462138	0.000000003434769	-1.59663403998227	0.00004331995	-1.94332487339238	0.00000001513593		-1.28914854059361	0.05699449	-1.00240072969962	0.9790231	1.01670666	0.9491318	-3.22614467645802	7.800255E-18	-7.21089710770917	5.702672E-44	309299	309742	D
DRO_0306	A2G07_03375	DR2050	A2G07_11990 elongation factor Tu	-1.50425802044428	0.07836558	-1.78024863628949	0.02166487	-1.22331919429164	0.384567	-3.75650076544338	0.0000001236548	-12.0250611895239	5.893075E-21		1.2628649	0.1462016	1.83282211	0.0002616892	2.27970084	0.000001903082	-1.13427335103027	0.5212444	-9.5118246247823	3.862733E-34	310050	311267	D
DRO_0307	A2G07_11985	DR0310	A2G07_11985 30S ribosomal protein S10	-1.75260897315113	0.09818362	-3.58600709907481	0.000449255	-3.90686929982886	0.0001166674	-6.97457071517248	0.0000004670025	-12.3157517356281	0.0000000001526877		-1.25726305149058	0.3211171	-2.27102900755828	0.0002193887	-2.12121838202032	0.0006022333	-1.94028990647609	0.003523148	-11.8699504488919	1.592617E-24	311273	311596	D
DRO_0308	A2G07_11980	DR0311	A2G07_11980 50S ribosomal protein L3	-1.70733014882114	0.1218404	-2.87949688508985	0.005777023	-3.67676662201846	0.0003260348	-6.8693925148901	0.00000115648	-10.7875004800438	0.0000000028775		-1.32836630604178	0.2107706	-2.49434077728597	0.00003266489	-2.49845895051932	0.00002886373	-2.23709692826458	0.0003042023	-11.5473921138702	1.688246E-24	311593	312228	D
DRO_0309	A2G07_11975	DR0312	A2G07_11975 50S ribosomal protein L4	-1.64999601443463	0.1237108	-2.65108999299953	0.007227476	-3.47106520048873	0.0002541394	-8.23064980404057	0.0000000195673	-12.6956672099989	0.00000000002597178		-1.36088045699454	0.1609513	-2.63683200244951	0.000006430466	-2.62477387573061	0.000007669438	-2.82157807475828	0.000002457439	-13.8207353875092	9.876293E-29	312228	312845	D
DRO_0310	A2G07_11970	DR0313	A2G07_11970 50S ribosomal protein L23	-1.9080432303065	0.02766442	-3.77005414325557	0.00002136853	-4.12534225386341	0.000003539791	-10.1958521234391	0.000000000006630482	-14.7563773742827	3.934209E-15		-1.51365483160136	0.05691339	-2.8745692350205	0.000001078261	-2.82820722658985	0.000001910179	-3.42614767381704	0.00000004105699	-16.5337709712284	1.893776E-31	312842	313129	D
DRO_0311	A2G07_11965	DR0314	A2G07_11965 50S ribosomal protein L2	-1.80329275125183	0.03606055	-3.58956755366915	0.00002303196	-3.90841428440999	0.000003373249	-11.3194198797312	0.000000000000116786	-18.2577305056734	3.095109E-18		-1.46093062449525	0.1270102	-2.82855873561614	0.00002272857	-2.79959392450044	0.00002973591	-3.76018163181354	0.000000195018	-18.6320012073537	1.397865E-26	313143	313970	D
DRO_0312	A2G07_11960	DR0315	A2G07_11960 30S ribosomal protein S19	-1.80512062177019	0.06913444	-3.51408917830615	0.0002912039	-4.01170181325311	0.00003784882	-13.9114447508363	0.000000000004319488	-26.7875965927249	4.910634E-17		-1.38047356041111	0.2443532	-2.72116462798373	0.0002285735	-2.6225894010567	0.0003893731	-4.09721712915371	0.0000005801363	-21.8481479434229	6.750566E-24	313982	314269	D
DRO_0313	A2G07_11955	DR0316	A2G07_11955 50S ribosomal protein L22	-1.66719683526028	0.07669335	-3.45144345405274	0.00006996056	-3.72201366745751	0.00001287154	-11.4066901378327	0.00000000000054478	-21.3566103300643	1.078365E-18		-1.38229094542757	0.2229395	-2.66312960445122	0.000161274	-2.59406999231455	0.0002388608	-4.11973770453983	0.0000001180463	-19.8737223680733	8.013394E-25	314266	314670	D
DRO_0314	A2G07_11950	DR0317	A2G07_11950 30S ribosomal protein S3	-1.63264119958639	0.08544854	-3.13746426310549	0.000175437	-3.34530573652359	0.0000390659	-11.4106065695883	0.0000000000001535159	-18.3196317754013	4.792901E-18		-1.20574668516121	0.4238712	-2.19213257211091	0.000519612	-2.15235403606631	0.0006565524	-3.59977033465265	0.00000003621616	-16.7663313288625	3.260946E-29	314670	315419	D
DRO_0315	A2G07_11945	DR0318	A2G07_11945 50S ribosomal protein L16	-1.57103020305565	0.09449015	-2.84596221000463	0.0002853279	-3.10689177257465	0.00004472018	-11.1302960313705	1.173689E-14	-16.8690901251383	5.38913E-19		-1.26389175019938	0.2209303	-2.28167704723245	0.00001116011	-2.25089593536363	0.00001621288	-3.77425857520984	0.0000000000075328	-17.6216918797834	1.42833E-42	315419	315844	D
DRO_0316	A2G07_11940	DR0319	A2G07_11940 50S ribosomal protein L29	-1.63995580450303	0.02566145	-2.84722418562057	0.00000780126	-3.16836742517805	0.000000429282	-11.6346740278474	9.382093E-22	-19.2515090295353	1.856795E-29		-1.3078913586964	0.09429968	-2.38407080232541	0.00000004557729	-2.3357545297638	0.0000001130439	-3.84204728868644	3.699688E-16	-21.6619714343583	2.89827E-65	315831	316034	D
DRO_0317	A2G07_11935	DR0320	A2G07_11935 30S ribosomal protein S17	-1.71745174334147	0.04360293	-2.70744380267197	0.0004477981	-3.20655481369772	0.00002157872	-13.2741095660933	7.929937E-17	-24.1623341587992	2.318551E-23		-1.34057494041815	0.05437912	-2.44090716314718	0.000000006484064	-2.34846406457788	0.00000003711181	-3.97174185107795	1.285415E-17	-23.4090452082504	2.969595E-72	316031	316321	D
DRO_0318	A2G07_11930	DR0321	A2G07_11930 50S ribosomal protein L14	-1.51462376056634	0.01400847	-2.94091836175319	0.0000000007972898	-2.82347350034593	0.000000002630081	-11.9991883748983	2.200247E-36	-23.1861476679373	9.71393E-54		-1.4247683148624	0.0114442	-2.54979091459521	0.0000000000266636	-2.66215987846069	0.000000000003810286	-3.86693415539198	6.804034E-21	-23.8651637341153	1.469479E-87	316318	316722	D
DRO_0319	A2G07_11925	DR0322	A2G07_11925 50S ribosomal protein L24	-1.7905925633038	0.005216875	-3.09337861379703	0.0000001441606	-3.29216860578141	0.00000002413641	-19.4350163020917	1.677297E-33	-43.6039920326786	8.131232E-49		-1.44270748874832	0.004199186	-2.67341636572464	7.138814E-14	-2.65327801354806	0.0000000000001316875	-4.14286933472976	2.056412E-25	-38.5073622225833	1.573337E-123	316722	317069	D
DRO_0320	A2G07_11920	DR0323	A2G07_11920 50S ribosomal protein L5	-1.91177553552847	0.006157571	-3.48184117114931	0.0000003535846	-3.82966844913478	0.00000003036617	-31.307625598367	1.575613E-33	-78.3946653998089	5.127734E-48		-1.53547492162552	0.001828717	-2.91997999229709	3.106896E-14	-2.90308778803929	0.0000000000000375268	-5.03466872886698	2.369298E-28	-70.9322483536625	2.574167E-136	317188	317730	D
DRO_0321	A2G07_11915	DR0324	A2G07_11915 methenyltetrahydrofolate cyclohydrolase	-1.94318919280562	0.000000005536355	-2.23843936723617	0.00000000001309207	-1.88153041576704	0.00000002754436	-1.22024871939168	0.05179233	-1.05951171343175	0.559493		-1.6236702546532	0.0002286635	-3.20057487445665	1.424479E-17	-2.39190685876421	0.0000000001595149	-2.62605455785907	0.000000000005771529	-3.35454861696992	2.433447E-18	318476	317832	R
DRO_0322	A2G07_11910	DR0325	A2G07_11910 malate dehydrogenase	-1.46024399567382	0.0175952	-1.37084254642338	0.05782924	-1.35509538834886	0.05655535	-7.15480003729082	3.607013E-29	-2.89595863181014	0.0000000002825025		-1.97255583072709	0.0000001168755	-1.32452639836742	0.02693081	-1.11277337197417	0.3782148	-2.43430540016573	0.00000000001567236	-4.81027089040519	9.795113E-31	319590	318598	R
DRO_0323	A2G07_11905	DR0326	A2G07_11905 multidrug DMT transporter	1.71310093	0.00000005988106	1.3678043	0.00196038	1.10620015	0.2762353	-1.08843269675331	0.44164	1.393185	0.00140148		5.4886746	6.773559E-37	9.21274698	3.664095E-57	12.67496769	1.164523E-69	12.94438	1.193008E-67	6.947136	3.059419E-44	320373	319777	R	ddrD
DRO_0324	A2G07_11900	DR0327	A2G07_11900 serine protease	1.51858157	0.00005672101	1.50765539	0.0001917997	2.48911965	8.345388E-19	4.70409119	1.752168E-47	2.412407	1.547705E-16		1.9600545	0.1985401	2.19034744	0.1364305	4.25840543	0.008527026	25.73306	0.0000002017488	3.483957	0.02242579	321591	320500	R
DRO_0325	A2G07_11895	DR0328	A2G07_11895 hypothetical protein	-1.04404375854667	0.6539614	1.14072929	0.1486016	1.49142258	0.00009310041	1.82468781	0.00000001704013	2.057603	0.000000000004647526		1.1447645	0.3338603	1.46822656	0.005300648	1.73120612	0.00006367976	1.852452	0.000002724737	3.679472	6.366848E-21	321757	322179	D
DRO_0326	A2G07_11890	DR0329	A2G07_11890 DNA mismatch repair protein MutT	-1.11363638059401	0.3127406	-1.16744260350161	0.1188463	1.07398517	0.4756691	1.17034752	0.1143716	1.717482	0.0000001753396		-1.13623374418788	0.3519754	-1.00679886237769	0.9294235	-1.04963013395747	0.7217088	-1.11812773535974	0.4404754	2.072272	0.0000001295914	323272	322301	R
DRO_0327	A2G07_11885	DR0330	A2G07_11885 hypothetical protein	1.20773001	0.1102808	1.70463719	0.000001837284	1.92955423	0.00000004894781	2.01288602	0.00000001312881	2.376356	0.000000000004477453		1.5403563	0.0006610042	2.99811208	1.323677E-16	2.67754499	0.0000000000002107609	2.301735	0.0000000008000535	3.054982	1.272295E-16	323291	324259	D
DRO_0328	A2G07_11885	DR0330	A2G07_11885 hypothetical protein	-1.44752624712492	0.0002400323	1.17932676	0.09203509	1.63146894	0.000001484833	2.0765738	0.000000000002390521	1.974445	0.0000000001016501		-1.28133028735497	0.06965355	1.60970302	0.0004124452	1.90517082	0.000002169653	1.776738	0.00001888732	2.113651	0.00000004083843	324235	324846	D
DRO_0329	A2G07_11880	DR0331	A2G07_11880 hypothetical protein	1.53580916	0.009829227	3.09284726	0.0000000001880584	2.65230695	0.00000002172795	2.11021868	0.00004454014	-3.31716876991752	0.0000000001586888		1.5142928	0.2506542	5.95304779	0.00000384259	7.75619457	0.0000001973316	15.53929	0.00000000004168065	1.447343	0.3403872	325098	324898	R
DRO_0330	A2G07_11875	DR0332	A2G07_11875 menaquinone biosynthesis decarboxylase	-1.05247040695284	0.6919296	1.11718813	0.2790323	1.54686135	0.0002768627	3.01744136	8.666443E-19	2.940877	1.37506E-17		1.0509036	0.7676713	1.46295492	0.0349952	2.10918085	0.000033303	9.43207	1.986793E-30	4.821079	8.093731E-17	325294	327231	D
DRO_0331	A2G07_11870	DR0333	A2G07_11870 hypothetical protein	-1.11212081795863	0.278793	-1.07271445339948	0.5566923	1.15751629	0.1564789	2.69873009	8.070799E-22	2.487342	4.050761E-18		-1.44096475472258	0.006408882	-1.20508525249085	0.1468843	1.13321512	0.3424069	6.958297	5.668418E-42	3.610992	4.097337E-21	327228	327863	D
DRO_0332			-	-1.34808726772827	0.0909486	-1.67524144584862	0.004385406	-1.260580636299	0.2005179	2.03583375	0.00001356939	1.772612	0.0008124276		-1.67272164021731	0.002075558	-1.57593635952933	0.007041433	-1.18383511506635	0.3006032	5.981294	1.250762E-28	3.240459	1.501591E-14	327860	327949	D
DRO_0333	A2G07_11865	DR0334	A2G07_11865 lipase	-2.00046002578753	0.00000000001378714	-2.27175604538705	1.103306E-14	-2.40886603378208	4.446307E-17	1.29056806	0.01174251	1.941829	0.0000000001618274		-1.94258005323835	0.000003479495	-2.73407159281297	0.00000000002076759	-2.21737164783021	0.0000001249191	4.428331	1.305954E-22	4.08333	8.165705E-21	329322	327910	R
DRO_0334	A2G07_11860	DR0335	A2G07_11860 RNA helicase	-2.95338594180022	6.148858E-17	-4.2111525806701	4.920368E-27	-4.20021306840853	9.822761E-28	-2.77433682946013	3.275323E-14	-3.80683944388167	1.336322E-22		-2.43740678442429	0.000000000006844619	-2.4392439221969	0.00000000001254649	-1.62292663008374	0.0002596188	3.286033	7.525408E-19	-1.06089809691856	0.7144493	329699	331438	D
DRO_0335	A2G07_11855	DR0336	A2G07_11855 fatty-acid--CoA ligase	-1.215992785758	0.06984078	-2.9449893656434	6.812826E-23	-3.80146036901536	5.436991E-34	-1.76341548751041	0.0000001695334	2.944812	8.83403E-23		1.1124143	0.4345619	-1.9880039073024	0.0000005082945	-1.55471070502897	0.0008509102	-1.61939727005247	0.0005358527	2.154102	0.00000000865454	333149	331581	R
DRO_0336	A2G07_11850	DR0337	A2G07_11850 hypothetical protein	1.01440024	0.8575522	-1.9246268398759	0.00000000002612819	-4.28675125084186	5.230017E-43	-1.44106858117431	0.0009034801	1.233329	0.03825185		1.6172238	0.002302214	1.46754961	0.01026531	-1.42069440871793	0.0230485	-1.42644195451077	0.0260497	1.076914	0.6396136	335087	333291	R
DRO_0337	A2G07_11845	DR0338	A2G07_11845 hypothetical protein	1.87023165	0.002886606	2.22785001	0.0003272262	1.2016433	0.3753885	1.30982953	0.2290261	-2.04511147800411	0.001053651		3.6851919	2.884554E-16	6.46257936	2.009522E-29	3.74579748	1.201753E-15	4.757094	3.572773E-19	1.130437	0.5116715	335439	335158	R
DRO_0338	A2G07_11840	DR0339	A2G07_11840 N-acyl-L-amino acid amidohydrolase	1.55025825	0.00004673206	1.1981474	0.1407247	-1.09058862045153	0.4035067	1.94034474	0.00000000194038	1.723731	0.000001257501		1.1437964	0.3478074	1.38963141	0.02213472	1.05278217	0.8147512	1.483876	0.01525826	1.024639	0.9013921	335535	336713	D
DRO_0339	A2G07_11835	DR0340	A2G07_11835 bifunctional folylpolyglutamate synthase/dihydrofolate synthase	-1.30865152006352	0.01426025	-1.19488026308013	0.1044868	1.23121303	0.05609176	1.40086618	0.002541016	1.476955	0.0006293949		1.3871304	0.01151037	1.12422264	0.4167948	1.69870104	0.00005622645	3.761241	5.099841E-22	-1.06493482705352	0.6407221	336838	338025	D
DRO_0340	A2G07_11825	DR0341	A2G07_11825 30S ribosomal protein S15	-3.99791708519861	1.809917E-19	-5.73347253440184	2.160384E-29	-4.5616648361466	9.778961E-23	-7.57308978276592	5.060995E-35	-65.4810664770335	2.400136E-110		-4.30936407576207	4.723955E-18	-5.32131510768719	2.150673E-22	-3.85142644896248	4.28551E-15	-1.40506765752038	0.02570699	-45.3847972729183	7.649339E-80	338396	338671	D
DRO_0341	A2G07_11820	DR0342	A2G07_11820 cytochrome complex iron-sulfur subunit	-1.12030919816872	0.2479891	-1.61543656906732	0.000000774684	-2.38747627355923	2.089263E-17	-2.15944826096932	0.000000000000922777	-1.212136051605	0.06693483		-1.37757270312137	0.01420375	-1.75638426800288	0.00002806897	-2.38564147286928	0.0000000001593644	-1.51556255408664	0.002443907	-1.12706318778327	0.3625272	339291	338728	R
DRO_0342	A2G07_11815	DR0343	A2G07_11815 cytochrome c family protein	1.34451061	0.003693626	1.04605911	0.7011996	-1.35131048333971	0.002270529	-1.50809531994891	0.00009376902	1.261753	0.02817241		-1.12890694939313	0.3291957	-1.25514487020158	0.08501227	-1.62197132740722	0.000218628	-1.15742133933094	0.2880559	1.445307	0.006116956	340318	339296	R
DRO_0343	A2G07_11810	DR0344	A2G07_11810 cytochrome C biogenesis protein CcmH	1.45013562	0.001047536	1.25488213	0.03208704	-1.29625598753603	0.02285273	-1.54157571113042	0.0005530919	1.217309	0.0828085		-1.10875033525838	0.3983791	-1.12478724930376	0.346043	-1.45194639657831	0.004394454	-1.12888745093714	0.3738923	1.521742	0.00192387	340914	340315	R
DRO_0344	A2G07_11805	DR0345	A2G07_11805 cytochrome C biogenesis protein	1.3728394	0.002216547	1.25387338	0.02212293	-1.34544604321406	0.003904221	-1.64614524390531	0.00000797686	1.204744	0.07879009		-1.11286411940231	0.3886872	-1.148860549767	0.2769798	-1.35349178887288	0.02065939	-1.09738056356857	0.4855607	1.529115	0.00161195	341390	340911	R
DRO_0345	A2G07_11800	DR0346	A2G07_11800 cytochrome C biogenesis protein CcmF	1.29172538	0.0130991	1.17882079	0.0881984	-1.14666091195777	0.1786122	-1.23861371825881	0.07384035	1.348071	0.004826809		-1.16995586107523	0.2245846	-1.16636106451628	0.2153446	-1.29646610694681	0.05440591	1.071671	0.6070876	1.68379	0.0001001351	343468	341474	R
DRO_0346	A2G07_11795	DR0347	A2G07_11795 cytochrome c biogenesis protein CcmE	1.62792991	0.00003928449	1.37035545	0.005433779	1.07283792	0.5605344	1.32679639	0.02245182	1.192076	0.1537982		1.0057604	0.9253563	1.00206657	0.9881965	1.0394444	0.6987503	1.692547	0.00007072577	2.01534	0.0000001129835	344134	343628	R
DRO_0347			-	1.62805278	0.000001100604	1.3993858	0.0003113481	-1.06754822806584	0.5147914	1.34335878	0.004137104	1.111218	0.3046834		1.0939457	0.4936394	-1.03537051386122	0.8463317	-1.0790635355739	0.5987044	1.686167	0.0001904804	2.186577	0.000000006673363	344259	344131	R
DRO_0348	A2G07_11790	DR0348	A2G07_11790 cytochrome C assembly protein	1.69117611	0.00001753177	1.09973779	0.4854664	-1.60517773836139	0.00009955718	-1.19779312366372	0.1323446	-2.26951642278821	0.0000000001384087		-1.23465600384818	0.1087035	-1.41314978552555	0.008965327	-1.87700215126971	0.000001953691	-1.14207296293014	0.2717212	-1.03914587197224	0.8165491	344971	344261	R
DRO_0349	A2G07_11785	DR0349	A2G07_11785 endopeptidase La	5.43611063	0.0000000000001686818	6.73759894	2.663709E-16	8.12359975	5.63808E-19	5.38903329	0.0000000000006476194	5.581589	0.0000000000003780477		5.0015931	1.97534E-33	15.3469863	1.950238E-80	20.71719454	5.991472E-93	14.05364	2.621233E-71	9.247021	5.2336E-56	345281	347746	D
DRO_0350	A2G07_11780	DR0350	A2G07_11780 serine/threonine protein kinase	-1.23783264663536	0.1196793	-1.51936584465277	0.003187317	-1.4770912598974	0.004982013	-1.19590308477939	0.2256412	-1.99757454498748	0.000002132047		-1.4156161143546	0.006059007	-1.70261850637689	0.00003479228	-1.9761605867616	0.0000002243818	-1.92566991167722	0.0000007885093	-6.76186013362788	5.542787E-43	349650	347935	R
DRO_0351	A2G07_11775	DR0351	A2G07_11775 hypothetical protein	-1.85454960334151	0.00000001967876	-1.91532989249426	0.000000001010731	-1.51307795643933	0.0001982949	1.19604292	0.08100983	-1.44572495516445	0.0009751814		-2.03082673128487	0.0000003923636	-2.33632452183089	0.000000004715766	-2.55425329789222	0.000000000210729	-2.08516523787669	0.000001135778	-2.98777521891429	3.944754E-14	350359	349712	R
DRO_0352	A2G07_11770	DR0353	A2G07_11770 ribonuclease R	-1.21251858018003	0.3521007	-1.30988923275373	0.2270824	1.28039621	0.2217873	-1.79258484729821	0.006610034	-1.54308890599317	0.04580696		-1.36289061467184	0.0180133	-1.39028423221094	0.01242706	1.25367914	0.0553041	1.234131	0.07903354	-1.30085565081288	0.05543842	354579	350440	R
DRO_0353	A2G07_11765	DR0354	A2G07_11765 exodeoxyribonuclease III	1.12818662	0.2669743	-1.48645354747936	0.00004505183	-1.42046106262675	0.0004378766	-1.01053755211607	0.9414	-1.20488866708227	0.06023866		-1.31086441807976	0.04181723	-2.02466212590293	0.0000004521548	-3.22194469106641	3.358278E-16	-3.07568333994605	0.0000000000000487276	-1.46458773319898	0.006452447	355634	354849	R
DRO_0354	A2G07_11760	DR0355	A2G07_11760 hypothetical protein	4.19687989	1.029538E-20	6.41429779	9.871056E-32	5.18414703	5.031764E-26	9.1883312	2.370987E-41	3.474508	2.301332E-15		3.0233024	0.000000004463003	9.36488186	6.53471E-29	8.36098026	8.148882E-26	20.46469	8.043498E-45	5.083663	2.049441E-16	355759	356067	D
DRO_0355	A2G07_11755	DR0356	A2G07_11755 methyltransferase	3.07997752	6.409335E-23	4.31344571	1.25875E-36	3.74386181	3.27376E-30	9.09491546	1.767207E-72	6.206839	1.292199E-51		2.2636224	0.0000002715616	6.73622465	4.462924E-30	6.33437368	1.261151E-27	17.04183	1.623633E-55	6.665348	5.131365E-29	356620	356099	R
DRO_0356	A2G07_11750	DR0357	A2G07_11750 transcriptional regulator	2.11791388	0.0000002526446	1.97022627	0.000004238814	2.55214609	0.0000000001418635	6.26904408	1.605468E-32	4.367322	9.328546E-22		1.9433007	0.000004004964	2.68486166	0.00000000001839886	1.76785469	0.0002124894	9.554746	1.428686E-44	5.229415	2.221624E-27	357255	356728	R
DRO_0357	A2G07_11745	DR0358	A2G07_11745 aminomethyltransferase	1.5252269	0.0003387813	1.78614674	0.000003143556	2.08158454	0.0000000006079964	6.76263815	1.932906E-50	5.8624	9.854361E-44		1.4593918	0.004066501	1.99538795	0.000000146493	1.87537718	0.000003124657	8.07751	1.243561E-48	6.977215	2.890634E-44	357338	358204	D
DRO_0358	A2G07_11740	DR0359	A2G07_11740 hypothetical protein	1.02647826	0.8616569	-1.20426635924797	0.09143579	-1.05968853570977	0.5676548	2.72700803	5.584113E-20	3.420397	2.210444E-28		-1.17901281728414	0.2379518	-1.51469322865026	0.004335618	-1.47654195645648	0.007919842	3.857006	2.946686E-21	4.214925	2.592955E-24	358197	358676	D
DRO_0359	A2G07_11735	DR0360	A2G07_11735 hypothetical protein	1.10808906	0.6364023	1.41202486	0.0801602	1.62517157	0.02066258	2.99113718	0.0000005419499	7.799458	1.84237E-19		1.198399	0.2986597	1.51843317	0.02043135	2.66437498	0.00000002737739	3.889293	2.887804E-14	4.494651	2.029505E-16	358776	359207	D
DRO_0360	A2G07_11730	DR0361	A2G07_11730 competence protein ComEC	1.15994988	0.2552869	1.23408818	0.1058788	1.63219123	0.0001124298	3.18474297	2.41888E-18	5.283228	2.225905E-34		1.1753975	0.2139552	1.5232499	0.001381182	2.14840256	0.000000007036605	2.990899	6.089585E-16	3.522623	1.024319E-20	359465	360334	D
DRO_0361	A2G07_11725	DR0362	A2G07_11725 D-alanine--D-alanine ligase	-1.01471992294298	0.8441203	-1.08496989468935	0.5116025	-1.43454170423612	0.000680382	-12.1165285321831	2.681248E-89	-11.1713782140474	4.640141E-86		-1.66355111269111	0.0001091509	-2.50407450483053	0.000000000002905376	-3.58432355946843	1.243078E-20	-16.4397650297264	5.472886E-75	-15.5988475571425	7.527296E-77	361501	360482	R
DRO_0362	A2G07_11720	DR0363	A2G07_11720 peptide ABC transporter substrate-binding protein	2.39924648	0.00004854781	3.4335044	0.000000009675075	6.32732044	3.14645E-16	-1.13199791916142	0.5472791	-1.98341704675549	0.00208422		1.6942421	0.00002172309	2.48389547	0.000000000001819118	3.16595724	2.053384E-18	-1.81077738483909	0.00001056168	-1.87093924330611	0.00000283302	361735	363453	D
DRO_0363	A2G07_11715	DR0364	A2G07_11715 peptide ABC transporter permease	1.05057963	0.7475466	-1.47499650093955	0.001874842	-2.02838559309924	0.000000002225598	1.48296139	0.001768113	-1.14832566653702	0.2304847		-1.52163205384873	0.001000551	-2.58364739289826	0.0000000000006986145	-4.29393367220772	1.035402E-26	-3.54567431279513	4.098357E-20	-1.86086983382991	0.000003282135	363669	364691	D
DRO_0364	A2G07_11710	DR0365	A2G07_11710 peptide ABC transporter permease	1.15568684	0.2883913	-1.54028578185145	0.001634929	-2.08764270629725	0.0000000453783	1.51638986	0.002287067	1.887634	0.000006033836		-1.1632551881763	0.2678637	-2.07691402477318	0.0000001502188	-3.61704048538947	7.310068E-20	-2.50770869653314	0.0000000001612182	-1.12517669493523	0.3918004	364691	365710	D
DRO_0365	A2G07_11705	DR0366	A2G07_11705 aminofutalosine synthase MqnE	1.6334313	0.0005072858	2.01221209	0.0000006551259	2.21708011	0.00000002270576	3.05280297	3.314215E-14	1.88689	0.0000162732		1.6721687	0.01058336	2.37263766	0.00003363493	2.46511388	0.00001478034	10.11024	2.000265E-24	2.759212	0.000002012304	365836	366966	D
DRO_0366	A2G07_11700	DR0367	A2G07_11700 acetyltransferase	1.22971004	0.04205052	1.40514599	0.0008575816	2.15800261	8.915763E-14	5.34936492	1.104293E-55	4.799924	4.589414E-48		1.006469	0.9832044	1.22376479	0.1341682	1.8281066	0.00001317984	9.877096	2.043242E-55	4.944791	3.343704E-30	367844	367119	R
DRO_0367	A2G07_11695	DR0368	A2G07_11695 hypothetical protein	-1.40324297309242	0.0006940085	-1.94678623360485	0.00000000003723714	-2.86347104634181	7.11418E-25	-2.24584602704223	1.960603E-14	-1.51088418302186	0.0000881572		2.3545092	0.0000000000956716	2.30706293	0.000000000943177	2.03682084	0.0000001292508	3.697461	2.625143E-21	2.647794	0.000000000001024951	367918	368685	D
DRO_0368	A2G07_11690	DR0369	A2G07_11690 hypothetical protein	-1.21743938579306	0.06282594	-2.08820904041658	0.000000000001216789	-3.15894004672957	2.5438E-28	-2.07406055427194	0.00000000001075966	-2.49566067001002	1.794896E-17		1.1168561	0.4222789	1.12706279	0.3048312	-1.20037349861484	0.1577554	-1.05593409619644	0.9120248	-1.45092647459109	0.005086827	368969	369196	D
DRO_0369	A2G07_11685	DR0370	A2G07_11685 ABC transporter substrate-binding protein	-1.07978903470564	0.4728459	-1.43272300956878	0.0006075477	-2.34290609620652	4.821531E-16	-1.11418246649826	0.3259798	-2.11172369869251	0.000000000006745343		-1.0691254842203	0.5509222	1.27598121	0.05135669	-1.1588108963962	0.2128672	1.120758	0.4002763	-1.88388700144343	0.000001539127	369193	370068	D
DRO_0370	A2G07_11680	DRA0073	A2G07_11680 hypothetical protein	2.25020124	0.000006212574	3.20132365	0.0000000005223844	1.46373152	0.02948256	1.51581984	0.02489113	-9.91402557025475	5.204435E-28		1.6754327	0.02797183	4.17041453	0.000000001937131	2.84526425	0.00002141432	2.652903	0.0001144483	-3.8077004649583	0.000000007922264	370342	370121	R
DRO_0371	A2G07_11675	DR0372	A2G07_11675 lysine--tRNA ligase	1.4500113	0.03246318	1.45784327	0.03251183	1.6526152	0.00413355	1.07479587	0.6875708	-2.60925539417891	0.0000003594284		1.2621449	0.07887492	1.46535472	0.002999124	1.41393064	0.0113896	-1.15933332305391	0.2092366	-2.51292081057779	0.00000000000320769	370454	372031	D
DRO_0372	A2G07_11670	DR0373	A2G07_11670 cation transporter	1.18145614	0.08373993	1.26360438	0.01986384	1.43119908	0.0002637883	-1.05386081329327	0.6574709	-1.14489544929247	0.2254774		1.1217793	0.3763329	-1.04007110009246	0.7709706	-1.33390399524789	0.03639791	-1.92959077624735	0.000006914415	-1.63507804881558	0.0002429976	372163	373383	D
DRO_0373	A2G07_11665	DR0374	A2G07_11665 PadR family transcriptional regulator	-1.24727814286371	0.07233263	-1.06725103071903	0.7309319	-1.56503643498723	0.0002033173	-1.49145772064872	0.0008872588	-1.86361366990445	0.000000902367		1.3330367	0.03166927	1.55890789	0.0007078185	-1.0585748527435	0.6509086	-1.24030607777265	0.183118	-2.26389191998863	0.0000000005165016	373452	373754	D
DRO_0374	A2G07_11660	DR0375	A2G07_11660 hypothetical protein	-1.30917541612599	0.009170637	-1.24635842112412	0.05515792	-1.67239842203188	0.0000005064083	-1.427970049185	0.0006307939	-1.5712587856935	0.00002495789		1.2829331	0.06220863	1.3991382	0.01095045	-1.21286888330665	0.1302812	-1.2398744106412	0.1394893	-1.88708299240034	0.000001416856	373751	374203	D
DRO_0375			-	-1.31083012040132	0.009690194	-1.74478532955182	0.0000001074834	-1.58136424229929	0.00001254204	-1.22156764655611	0.05847471	-1.90063734071946	0.000000003298066		1.0698372	0.6096109	1.16719263	0.2375619	-1.52440653367348	0.002020523	-1.20649994606945	0.1801281	-1.55678707792	0.001464658	374226	374345	D
DRO_0376			DR0376 hypothetical protein DR0376	-1.15429070227266	0.1560049	-1.33560423450117	0.003142856	-1.1859212504885	0.09289474	1.35841391	0.005449151	-1.11696462628877	0.2782256		-1.12810730105405	0.3627878	-1.24328123052517	0.09843761	-1.77757195864593	0.00001448413	1.011846	0.8941092	1.055955	0.6642765	374373	374786	D
DRO_0377	A2G07_11650	DR0377	A2G07_11650 serine dehydratase	1.41323815	0.0005875996	1.13418901	0.2519487	-1.10521400844609	0.3317012	1.19201669	0.07885861	1.653413	0.000001850226		1.1511672	0.3104572	-1.1633695010563	0.2442	-1.04823301666493	0.7098673	1.542945	0.001887179	1.791142	0.0000153124	375748	374858	R
DRO_0378	A2G07_11645	DR0378	A2G07_11645 TetR family transcriptional regulator	-1.060244334155	0.5658485	1.12131091	0.3828022	1.54896777	0.00008189177	1.45153884	0.001909991	1.374461	0.007526456		-1.0750995757227	0.551189	-1.13421734914056	0.3543545	1.01672378	0.8636269	1.528837	0.001270515	1.550747	0.0008815527	376561	375929	R
DRO_0379	A2G07_11640	DR0379	A2G07_11640 hypothetical protein	1.21912236	0.2980194	1.04576001	0.7504742	1.44718024	0.05107231	-1.23058184912446	0.3187064	-1.01480612281245	0.9487726		-1.16092727440745	0.2670073	-1.06856803388344	0.638675	1.00610349	0.9659383	-1.39284553746915	0.01176112	1.332578	0.02352785	377042	379582	D
DRO_0380	A2G07_11635	DR0380	A2G07_11635 hypothetical protein	-1.57557592617671	0.00002053152	-1.8181015903171	0.00000001808306	1.14228207	0.1986118	-1.70967882349751	0.000001315752	-1.84570531136772	0.00000004470365		-1.48994702940321	0.001766597	-1.5028168724316	0.001753376	-1.19625678809933	0.1749539	-1.82457579525048	0.00000695784	-2.67794402454282	0.0000000000003277396	379735	380292	D
DRO_0381	A2G07_11630	DR0381	A2G07_11630 hypothetical protein	-1.5021344278726	0.0001369483	-1.81818039669533	0.00000002616788	1.11146787	0.290029	-1.82292812642838	0.00000006377949	-1.71861554518696	0.000001350577		-1.49017505235358	0.001941173	-1.51152008813976	0.001525624	-1.24704713268261	0.09229103	-1.94990993366016	0.0000008062693	-2.71313286537218	0.000000000000156725	380289	380693	D
DRO_0382	A2G07_11625	DR0382	A2G07_11625 tRNA N6-adenosine(37)-threonylcarbamoyltransferase complex transferase subunit TsaD	-1.4182337002649	0.002069315	-1.56458074571235	0.00004579393	-1.19482429833883	0.1170581	-1.38499614562498	0.005812659	-1.81420968853285	0.0000005681093		-1.2938815060729	0.0392665	-1.46432756738246	0.002931527	-1.18976196503751	0.1987031	1.683725	0.00006762912	-2.5543847674884	0.000000000003438501	380690	381727	D
DRO_0383	A2G07_11620	DR0383	A2G07_11620 S-layer protein	1.52622257	0.003252888	-1.29005617988254	0.05390019	-1.3936657556924	0.02175827	-1.71106445456604	0.0003066478	-3.51842228315348	2.118999E-16		-1.51595680978411	0.0784221	-1.02155358543498	0.9776347	-1.1860933355586	0.4381076	1.572084	0.1127416	-1.12368944100496	0.6511034	382637	381795	R
DRO_0384	A2G07_11615	DR0384	A2G07_11615 hypothetical protein	-1.16203826438616	0.1321756	-1.23002410109224	0.04031228	1.01877841	0.8555408	-1.02465364836692	0.7856037	-1.45233853372192	0.0003142915		-1.21417279621567	0.1567324	-1.17916916542439	0.2240081	-1.21926822252445	0.1471386	1.722892	0.00005680442	-1.12362858322346	0.3873595	383146	382745	R
DRO_0385	A2G07_11610	DR0385	A2G07_11610 hypothetical protein	1.19310187	0.09397271	1.41499295	0.0005096658	1.64273204	0.000002130116	2.17864761	0.0000000000003542583	1.570738	0.00003202805		1.0424145	0.7453787	1.17753039	0.2062357	1.26768176	0.08117349	3.445932	1.028478E-19	1.535958	0.001373271	383587	383192	R
DRO_0386	A2G07_11605	DR0386	A2G07_11605 4-hydroxy-3-methylbut-2-en-1-yl diphosphate synthase	1.53999229	0.003559302	1.77079484	0.000115952	1.88385556	0.00002238341	2.51679192	0.000000002372003	1.592448	0.002641459		1.4680677	0.002525552	1.83249959	0.000002167715	1.66967068	0.0001016133	4.447609	1.297622E-27	1.708213	0.00005121051	384876	383587	R
DRO_0387	A2G07_11600	DR0387	A2G07_11600 hypothetical protein	1.12983192	0.3178523	1.77358918	0.000001696245	2.2960664	0.00000000009473502	2.18702274	0.000000002475977	1.915064	0.0000007687949		1.2623413	0.06930359	2.10725802	0.00000004296861	1.63982304	0.0001775881	1.299014	0.03474307	1.39236	0.01646769	385716	384907	R
DRO_0388	A2G07_11595	DR0388	A2G07_11595 hypothetical protein	1.242696	0.03785123	1.72360678	0.00000007466597	1.81642572	0.000000009069357	2.22607904	4.346756E-14	1.933485	0.000000000519263		1.1381921	0.4858387	1.363176	0.1096322	1.47373712	0.0344809	1.184187	0.2418506	1.790373	0.00372051	385764	386222	D
DRO_0389	A2G07_11590	DR0389	A2G07_11590 hypothetical protein	1.11656231	0.303817	1.04082665	0.6514849	1.30628612	0.01192952	1.94528455	0.0000000003793117	1.169859	0.1524089		-1.55894098644485	0.0008202936	-1.90548185024727	0.000001875505	-1.83681581366165	0.00002029489	-1.90705509310529	0.00001537042	-2.71911957083592	0.0000000000008281039	386253	386585	D
DRO_0390	A2G07_11585	DR0390	A2G07_11585 kinase	1.00633021	0.9893441	1.16244051	0.2810941	1.40920306	0.02371969	1.45780481	0.01777207	-1.51381408334546	0.007081829		-1.57315963133948	0.0003549214	-1.96052121946616	0.0000001580427	-1.83758491066416	0.000005037133	-2.33997386717185	0.0000000005614361	-4.73100678189822	5.169338E-30	386560	388218	D
DRO_0391	A2G07_11580	DR0391	A2G07_11580 hypothetical protein	-1.23153143125603	0.3062019	1.20088152	0.3451251	1.29755219	0.1535358	1.69153309	0.005540933	1.943761	0.0003921809		-1.20949126499361	0.3316036	-1.27762230604873	0.2395747	-1.17555527323943	0.4600945	1.326736	0.2183526	1.0392	0.8233823	388455	388640	D
DRO_0392	A2G07_11575	DR0392	A2G07_11575 BON domain-containing protein	1.42588405	0.005218414	1.0418115	0.744307	-1.18069038957812	0.2180482	3.38100492	1.758959E-19	7.379677	3.493502E-45		1.2885119	0.05267125	3.88807441	3.248469E-24	5.01416746	9.04723E-32	3.929424	2.029095E-23	6.871486	2.715935E-43	390101	388704	R
DRO_0393	A2G07_11570	DR0393	A2G07_11570 elongation factor G	1.04585553	0.7638718	-1.0175199536426	0.856985	1.19721548	0.1586611	2.36936443	0.0000000000002516248	16.36669	2.922648E-117		1.0004879	0.9380396	-1.1273688852794	0.4678942	1.17142196	0.3319806	1.051187	0.5262344	4.020739	3.348764E-20	390554	392563	D
DRO_0394	A2G07_11565	DR0394	A2G07_11565 hypothetical protein	1.01209711	0.8891719	1.81642209	0.0000002749545	2.12276018	0.00000000002470317	2.52469098	7.100019E-16	4.104869	1.313591E-34		2.0021036	0.000002876492	2.28315433	0.00000007065589	2.54983659	0.0000000009353933	3.814709	8.408421E-19	5.333069	2.399487E-28	392681	393667	D
DRO_0395	A2G07_11560	DR0395	A2G07_11560 MFS transporter	-1.45675043438113	0.0003745557	1.12854874	0.1498486	1.88634945	0.0000000003933913	2.75867976	1.01474E-22	3.209044	1.636003E-28		1.19669	0.2666064	2.93457724	0.00000000002301357	4.26006959	6.658608E-19	5.46509	2.348709E-25	3.276778	0.0000000000001849003	393724	394911	D
DRO_0396	A2G07_11555	DR0396	A2G07_11555 hypothetical protein	1.0517756	0.5860509	1.23794673	0.04090132	2.53673842	7.732642E-20	1.85063084	0.000000005776156	1.315777	0.008470467		1.2159875	0.1282071	2.22405259	0.000000001882748	3.5947589	4.995791E-21	2.921059	9.089403E-15	1.470636	0.003808181	395698	394913	R
DRO_0397	A2G07_11550	DR0397	A2G07_11550 molybdopterin oxidoreductase	1.07659435	0.4805327	1.13381799	0.2226598	1.5250195	0.00002857944	1.02492772	0.7620762	-1.34024883864088	0.004517373		-1.30619137323295	0.04346706	-1.41674797855565	0.008628651	-1.41108167594735	0.01230808	-1.39707770462368	0.01219581	-1.2491950499397	0.10114	395822	397846	D
DRO_0398	A2G07_11545	DR0398	A2G07_11545 hypothetical protein	-1.16858497681177	0.1256724	-1.01647192758654	0.8447657	1.22482868	0.03979071	-1.45330466001994	0.0003935601	-1.32885032388069	0.007113825		-1.30038064742311	0.05146558	-1.24335563183902	0.1186827	-1.27733873729369	0.08784543	-1.63618267455983	0.0007229322	-1.52403293252283	0.002281499	398410	397946	R
DRO_0399	A2G07_11540	DR0399	A2G07_11540 hypothetical protein	-1.18073127788799	0.2367287	-1.48654438739038	0.01162353	-2.30646455886559	0.000000004357834	-4.00372554669571	2.958981E-19	-2.56858837318198	0.0000000002682559		-1.06007025933665	0.7544951	1.24864948	0.19298	-1.08684035976894	0.5810524	-1.63612190678883	0.004680433	-1.80213073124878	0.001292274	400331	398511	R
DRO_0400	A2G07_11535	DR0400	A2G07_11535 cell division protein FtsK	1.24354227	0.1546294	1.14843886	0.3361953	1.43274176	0.01829248	1.4016701	0.02850201	1.834027	0.000132569		-1.01718845043546	0.8695581	1.04372162	0.7374166	1.02114253	0.8885939	2.21151	0.00000001013432	1.437596	0.006065574	404117	400488	R
DRO_0401	A2G07_11530	DR0402	A2G07_11530 hypothetical protein	1.30710161	0.009709008	1.35936652	0.004457491	1.4525872	0.0002959488	1.05768147	0.5482561	1.057639	0.623335		-1.30799571239005	0.07604088	-1.73453401015313	0.0005978323	-2.4115837434754	0.00000009036181	-1.19720490964156	0.3542731	-1.1890549866588	0.2708865	404195	404614	D
DRO_0402	A2G07_11525	DR0403	A2G07_11525 ribonucleoside hydrolase	1.4402561	0.004409883	1.94382507	0.0000003548678	2.45616495	0.000000000002422164	1.24898582	0.08987863	1.102234	0.4864101		-1.19943051039367	0.1635845	-1.45305080949606	0.004809204	-1.72201287807331	0.00008017902	-1.75941387589904	0.00004433343	-1.28591215085396	0.06505273	405652	404708	R
DRO_0403	A2G07_11520	DR0404	A2G07_11520 hypothetical protein	2.05411175	0.0003099164	3.12372715	0.00000006950852	2.76645802	0.0000004521498	9.7486605	7.805614E-25	1.834517	0.004054535		1.39829	0.175975	4.04355024	0.00000002053515	4.52831233	0.000000006507973	26.61369	3.700864E-30	3.727998	0.0000002596711	405725	406018	D
DRO_0404	A2G07_11515	DR0405	A2G07_11515 alpha-dextran endo-1,6-alpha-glucosidase	-1.02144554544584	0.8599251	-1.47875701954867	0.0003621484	-1.79624309290644	0.00000004470897	-1.71614018517633	0.000001867837	1.162652	0.1552183		-1.1722807190301	0.2409335	-1.80620431906079	0.000009188633	-1.61653772407395	0.0003954334	-1.36082897346411	0.02979594	1.704172	0.00004067134	409552	406232	R
DRO_0405	A2G07_11510	DR0406	A2G07_11510 ABC transporter ATP-binding protein	2.44586861	1.040446E-17	2.01618835	0.00000000004167294	1.35714498	0.003617857	1.03963231	0.7499356	1.302584	0.01249685		1.4657653	0.004655249	1.09107796	0.5360446	-1.80869619320999	0.0000335891	-1.08391883919229	0.4590896	1.374729	0.02178868	409661	410302	D
DRO_0406	A2G07_11505	DR0407	A2G07_11505 cytochrome C biogenesis protein	2.40602911	0.000000004095115	3.73438118	6.182514E-17	2.20309371	0.0000001344423	3.63910538	8.009011E-17	3.284311	0.0000000000000292092		1.5349388	0.01357273	4.94253807	5.380194E-19	3.64066869	0.000000000002993671	6.58097	2.281416E-23	1.886531	0.0005797382	410299	410964	D
DRO_0407	A2G07_11500	DR0408	A2G07_11500 two-component system response regulator	2.60554695	0.0005559243	4.99412705	0.00000006899824	3.30419999	0.00002148218	3.7955931	0.000004353652	1.550564	0.1290032		1.8718154	0.0005929337	6.90002614	4.603684E-24	6.91296231	5.770006E-23	9.015571	1.081331E-27	1.252398	0.3047788	411474	410974	R
DRO_0408	A2G07_11495	DR0409	A2G07_11495 damage-inducible protein DinB	1.26231037	0.05343803	1.73665383	0.000007710195	1.79595008	0.000000837514	1.52400159	0.0006385303	1.214365	0.1247414		1.1935637	0.2483056	1.54845699	0.003239273	1.04150627	0.9097188	1.151598	0.473889	1.637424	0.001287659	411631	412050	D
DRO_0409	A2G07_11485	DR0411	A2G07_11485 short chain dehydrogenase	-1.0652897555111	0.5447416	1.13998698	0.1837757	1.1862471	0.08714824	1.57984267	0.000005728239	2.432025	1.331753E-17		-1.15772296731343	0.2524701	-1.21262963465531	0.1583708	-1.30924690847855	0.05480142	-1.28656349113635	0.1027822	2.252962	0.000000002152239	412411	413094	D
DRO_0410	A2G07_11480	DR0412	A2G07_11480 pyridine nucleotide-disulfide oxidoreductase	-1.03696506705265	0.6907686	1.1166332	0.2567606	1.0930362	0.399783	1.30425006	0.009025103	1.71477	0.0000003596316		-1.54615233806064	0.0008253673	-1.68019433127636	0.0001138642	-2.10831479931363	0.00000007694345	-1.97272743771902	0.000002402946	1.805256	0.00001111813	413115	414077	D
DRO_0411	A2G07_11475	DR0413	A2G07_11475 hypothetical protein	-1.04199798946488	0.6427382	1.17355344	0.1008224	1.01706704	0.9371833	-1.00836588741764	0.9438093	1.152687	0.1975163		-1.61862454142343	0.0004435976	-1.64115755306166	0.000434004	-2.10334198746383	0.00000027556	-2.27314883851187	0.00000004292608	1.366709	0.02380044	414049	414279	D
DRO_0412	A2G07_11470	DR0414	A2G07_11470 haloacid dehalogenase	1.25077108	0.05294084	1.32838466	0.02704733	-1.35099034482326	0.01302856	-1.10317395834316	0.48795	1.07167	0.5556645		-1.41103608005146	0.01187012	-1.07977629108419	0.6118268	-2.15432827925765	0.0000001096446	-1.98869031816062	0.00000205239	1.246388	0.1121572	414281	414910	D
DRO_0413	A2G07_11465	DR0415	A2G07_11465 carboxylesterase	1.62740644	0.000001236059	1.43587507	0.000530827	1.06215804	0.5524868	1.16265471	0.1426418	1.305951	0.01162788		-1.23958516043021	0.09457789	-1.11763285896934	0.4428511	-1.85895799418581	0.000004421543	-1.72093728439883	0.0001067926	1.434524	0.007525907	416478	414958	R
DRO_0414	A2G07_11460	DR0416	A2G07_11460 multidrug transporter MatE	1.38999623	0.01922218	1.90131417	0.000005312142	2.76603609	0.000000000009336655	2.27890617	0.00000006087982	2.465473	0.000000003303511		1.7510875	0.2020006	5.26607515	0.0003983196	11.23752111	0.0000005936046	19.25022	0.000000004205262	3.595821	0.005941165	416619	416861	D
DRO_0415	A2G07_11455	DR0417	A2G07_11455 mRNA-degrading endonuclease	1.31619065	0.04443721	1.61888177	0.0002007664	2.53491317	0.00000000007027818	2.76508557	0.000000000003089047	4.533219	7.826766E-24		1.5878804	0.1242714	3.85165119	0.00002332651	9.01081828	0.00000000003324782	16.17638	7.149566E-16	5.848764	0.00000007098172	416855	417208	D
DRO_0416	A2G07_11450	DR0418	A2G07_11450 hypothetical protein	1.19832431	0.3111396	1.59715922	0.003836292	1.80537385	0.00128608	2.56897829	0.0000005956249	2.457941	0.000002276225		1.5415063	0.1753769	2.82654	0.0014693	4.76098078	0.000002786207	12.18146	0.000000000001059954	4.265256	0.00001652829	417228	417485	D
DRO_0417	A2G07_11445	DR0419	A2G07_11445 hypothetical protein	-1.09308663475648	0.511808	-1.31836071074144	0.03304383	1.13394558	0.3143231	2.15521013	0.000000002937709	2.134025	0.00000001263765		-1.16703422409555	0.2373527	1.16242837	0.2421692	1.78284503	0.00002312823	5.217054	1.017716E-30	2.946306	1.542609E-15	417482	417895	D
DRO_0418	A2G07_11440	DR0420	A2G07_11440 ATP-dependent helicase	1.00589047	0.969567	-1.09546529839253	0.4452362	-1.0912730880238	0.3976684	1.72677079	0.0000003767279	2.335081	3.628536E-14		-1.25522897008212	0.07798994	-1.15281869531612	0.2807027	-1.00043431855071	0.9290317	2.796699	8.025112E-14	2.285235	0.0000000007028567	417892	420360	D
DRO_0419	A2G07_11435	DR0421	A2G07_11435 hypothetical protein	2.0685693	0.00001012605	4.48693562	1.715439E-17	3.96868328	7.330624E-16	4.33326206	9.467484E-17	-1.52512072093067	0.01592482		2.6537934	0.002168701	8.76070686	0.00000000009602272	9.40307231	0.0000000001013917	10.98408	0.00000000002215042	1.303793	0.4490264	420765	420541	R
DRO_0420	A2G07_11430	DR0422	A2G07_11430 trans-aconitate methyltransferase	-1.35837204218223	0.005478596	-2.21502511340098	0.000000000006537869	-1.76154202852557	0.000000496287	-1.08984357660418	0.3641342	1.014305	0.9170453		3.9241842	9.635064E-25	5.13847052	8.705488E-34	5.39853814	8.097032E-34	2.199692	0.000000007218243	2.164043	0.000000007093783	421697	420921	R
DRO_0421	A2G07_11420	DR0423	A2G07_11420 single-stranded DNA-binding protein	1.21948282	0.08685941	-1.00742764312142	0.8997606	-1.02668054232264	0.8759266	-1.40809632009657	0.00565853	-1.36714090506095	0.009757654		8.8223589	6.384446E-51	20.79464135	4.087287E-86	32.40824094	4.863374E-104	31.77338	1.420804E-99	5.815749	5.430467E-34	422619	421993	R	ddrA
DRO_0422	A2G07_11415	DR0424	A2G07_11415 imidazoleglycerol-phosphate dehydratase	-1.5388345045967	0.001200696	-1.748926950242	0.00005748427	-1.24215976703641	0.09723427	-1.08451880638034	0.5519258	-1.73746005579332	0.00004372929		2.0822977	0.1068811	2.95549504	0.01846249	2.90840145	0.02298552	3.378807	0.01961412	2.172775	0.09325359	422817	423404	D
DRO_0423	A2G07_11410	DR0425	A2G07_11410 hypothetical protein	-1.25600598511972	0.02761764	-1.27230783447341	0.0190621	-1.24471379387096	0.03295206	1.15774096	0.1683504	1.28158	0.02000045		1.192939	0.4422243	1.15362527	0.5242884	1.00490205	0.9861586	1.35807	0.315763	1.873049	0.007740718	423445	424278	D
DRO_0424	A2G07_11405	DR0426	A2G07_11405 imidazole glycerol phosphate synthase, glutamine amidotransferase subunit	1.63388339	0.000001364502	1.16181538	0.1728878	-1.28635143947164	0.01275351	1.17645476	0.1337769	1.232471	0.05395318		1.4798475	0.002874585	1.21787339	0.1256355	-1.41195316342388	0.008483115	-1.12608262991643	0.3253964	1.337416	0.03168246	424275	424922	D
DRO_0425	A2G07_11400	DR0427	A2G07_11400 50S ribosomal protein L25/general stress protein Ctc	-2.22489927046665	0.000002926779	-3.97264042539034	2.32431E-15	-4.22420491381481	1.798547E-16	-2.52545768680249	0.00000025058	-5.24259038487953	2.363504E-19		-2.51078949013649	0.0000000000006907989	-3.26012983467067	2.730695E-19	-3.04302369928158	3.068801E-17	-1.68744245821217	0.00005801078	-4.24013944970622	2.069876E-26	425046	425759	D
DRO_0426	A2G07_11395	DR0428	A2G07_11395 cysteine methyltransferase	-1.00706934482123	0.9074171	-1.59354159264666	0.00001751355	-2.47829902243991	3.114717E-16	1.74016974	0.0000003106882	1.945166	0.0000000006060279		-1.13215946511352	0.3743217	-1.27008657799176	0.08474629	-1.76902971356065	0.00005554536	-1.03444901418043	0.7609816	1.591177	0.0008950484	425944	426297	D
DRO_0427	A2G07_11390	DR0429	A2G07_11390 hypothetical protein	1.63860415	0.00004430237	1.86102508	0.0000002243114	1.63546444	0.00004861793	1.74302962	0.000008090175	1.423609	0.004660634		1.4367416	0.005016731	2.22592071	0.0000000008994331	1.8273759	0.000005927215	2.279999	0.000000001251054	1.360271	0.02652737	426343	427098	D
DRO_0428	A2G07_11385	DR0430	A2G07_11385 RNA-splicing ligase RtcB	1.2903513	0.01125445	2.14419473	0.0000000000001984743	1.74892395	0.00000003694118	1.75229001	0.0000000718406	2.495495	3.857674E-18		1.6304886	0.0003685134	2.43147288	0.0000000001230139	1.88368231	0.000006056023	1.200561	0.2271239	1.581255	0.001233067	427321	428733	D
DRO_0429	A2G07_11380	DR0431	A2G07_11380 methyltransferase type 11	1.3574988	0.00381831	1.81210372	0.000000009510594	1.87075656	0.000000001949774	2.5320465	2.018685E-18	3.343635	2.988802E-29		1.2076084	0.1621597	1.74175878	0.00007757663	1.59219713	0.0008981265	1.377531	0.02869194	1.905432	0.000004393994	429505	428786	R
DRO_0430	A2G07_11375	DR0432	A2G07_11375 DNA-binding response regulator	1.46337236	0.002239877	1.78243862	0.000008539972	2.04082625	0.00000001049689	5.2108131	4.480589E-36	2.33918	0.00000000005607002		1.8631788	0.000001051306	3.90686333	9.267947E-25	3.8069234	5.333807E-23	20.05147	7.10642E-89	6.195603	4.869027E-40	429568	430212	D
DRO_0431	A2G07_11370	DR2420	A2G07_11370 hypothetical protein	1.12715686	0.2679113	1.29916312	0.01085839	1.68063172	0.0000008819359	4.94975996	7.723939E-50	2.993309	4.34476E-24		1.5114444	0.001828875	2.79684305	4.381659E-14	2.78896827	0.0000000000002504891	21.06095	5.252557E-88	8.507298	3.425752E-50	430232	430459	D
DRO_0432	A2G07_11365	DR0433	A2G07_11365 serine hydrolase	-1.48341953063924	0.00009403207	-1.83888711875572	0.000000005442271	-1.5221959844683	0.00003923662	2.71261978	3.23277E-22	3.302177	8.52301E-30		-1.20900856461667	0.1988128	-1.1338384107241	0.4011705	1.24245886	0.1303561	14.63909	3.487921E-61	9.344701	9.046092E-46	430459	431289	D
DRO_0433	A2G07_11360	DR0434	A2G07_11360 cytochrome C6	-1.14413804135306	0.381757	-1.36340337659117	0.06545973	-2.03580579300346	0.000005661851	-4.13961548684797	2.213846E-17	-3.98681003767137	1.956745E-16		-1.3769679798489	0.01324912	-1.32372220995794	0.02975671	-1.2019319469497	0.1751758	-1.38741976551496	0.01364262	-1.76440593334427	0.00001739198	431542	432399	D
DRO_0434	A2G07_11355	DR0435	A2G07_11355 cytochrome complex iron-sulfur subunit	-1.17919057858802	0.3252602	-1.24192380057297	0.242619	-1.66673825307464	0.002049265	-4.22374691038193	6.422739E-16	-3.17070069631758	0.00000000008244951		-1.10541344176113	0.4519385	1.06190455	0.6299577	1.27876788	0.04508681	-1.04791661601736	0.8967564	-1.62311998070435	0.0002774945	432438	433100	D
DRO_0435	A2G07_11350	DR0436	A2G07_11350 menaquinol-cytochrome C reductase	1.07714235	0.6218098	-1.01601659740329	0.9786203	1.0075145	0.9586524	-2.55728353477141	0.000000003465018	-2.56273248788789	0.000000002762329		-1.06588365432242	0.6455275	1.24743307	0.1082939	1.4076363	0.01634469	1.123196	0.6078138	-1.75385488534524	0.00007122641	433097	434434	D
DRO_0436	A2G07_11340	DRA0141	A2G07_11340 DdrH	4.58027924	0.000000000001387739	4.56060239	0.000000000005648298	4.44405349	0.000000000003245676	4.9118892	0.0000000000004753464	1.10443	0.6496304		3.9332651	0.00461026	5.55163482	0.0004978533	5.13458147	0.001276677	19.45155	0.0000001057294	2.033192	0.1436785	435062	434784	R
DRO_0437	A2G07_11335	DR0439	A2G07_11335 heme biosynthesis protein HemY	1.67451345	0.000004783497	1.89269506	0.00000005362649	2.56492853	2.957421E-16	2.34211662	0.00000000000034509	-1.65244735715832	0.00007338135		1.4011014	0.180044	2.96635915	0.00002266599	3.89018989	0.0000002776266	17.64334	6.973355E-23	1.488231	0.1269912	435214	435633	D
DRO_0438	A2G07_11330	DR0440	A2G07_11330 Holliday junction resolvase	-1.65954977045356	0.000001287922	-1.86578602561344	0.00000001225291	-1.5021383765967	0.00008160463	-1.2979063058051	0.01572181	-1.20750138500409	0.07806408		-1.42958725242765	0.06635432	-1.49608296306651	0.03881667	-1.07745024846541	0.7396709	7.640082	1.733266E-21	1.315976	0.1618086	435733	436272	D
DRO_0439	A2G07_11325	DR0441	A2G07_11325 hypothetical protein	-1.53254830691879	0.00001634671	-1.96188081275857	0.0000000001220315	-2.11803001858529	9.573002E-14	-1.52202053217874	0.00005251354	-1.00157858801257	0.9530925		-1.29621626694382	0.04334569	-1.73539363430543	0.00003707973	-1.57841256901293	0.0004785723	4.012664	3.750401E-23	1.593392	0.0004790025	436283	436993	D
DRO_0440	A2G07_11320	DR0442	A2G07_11320 type IV pili twitching motility protein PilT	1.05212047	0.5788124	-1.08311698974061	0.5562767	1.04719116	0.619265	1.04757229	0.6476188	-1.00029898936792	0.9542766		1.1078505	0.3964473	-1.22097422241371	0.1317912	-1.3074447591188	0.05139541	1.21137	0.1094671	1.286948	0.04683103	438088	437009	R
DRO_0441	A2G07_11315	DR0443	A2G07_11315 pyrimidine-nucleoside phosphorylase	-1.02054763463746	0.8294826	1.13209905	0.2336245	1.56766774	0.00001284975	1.69959311	0.0000007946383	1.075569	0.536659		-1.05027266653832	0.7057653	1.02267124	0.8814187	-1.03737333503006	0.8039423	1.043317	0.7259393	-1.10779744278254	0.471004	439627	438302	R
DRO_0442	A2G07_11310	DR0444	A2G07_11310 lipopolysaccharide biosynthesis protein	1.16168208	0.1380245	-1.37540746962065	0.0008511444	-2.16034798366837	2.986508E-14	-1.88691261000111	0.000000001716651	-1.60952296797323	0.000004311732		-1.38436202506692	0.011124	-2.48290772529178	0.000000000007476862	-3.64353756308694	5.663004E-21	-5.87267684244959	6.748408E-35	-2.36202692143804	0.0000000002665609	439713	440900	D
DRO_0443	A2G07_11305	DR0445	A2G07_11305 hypothetical protein	1.45872532	0.0002294095	1.15974237	0.2427482	1.48136987	0.000118294	1.0490469	0.6786473	-1.15498367950312	0.1700725		-1.09008518470676	0.5162061	-1.24648972911161	0.09120074	-1.41724766025875	0.00936168	-1.06581935449077	0.4793606	-1.96733244475485	0.0000005357321	440951	441595	D
DRO_0444	A2G07_11300	DR0446	A2G07_11300 antibiotic biosynthesis monooxygenase	1.83579459	0.00006446101	1.69031026	0.001485305	2.26971261	0.00000007483356	1.35326004	0.06243005	-1.35403435212232	0.04915194		1.1807908	0.2724331	1.43653933	0.01695639	1.34736495	0.06387245	1.605866	0.007942186	-2.08253589562996	0.000002537564	441907	441596	R
DRO_0445	A2G07_11295	DR0447	A2G07_11295 orotate phosphoribosyltransferase	1.24902479	0.05877883	1.43780581	0.003529802	2.24313751	0.000000000003366138	1.26410585	0.07083744	-1.6608600232155	0.00001453356		-1.06748900326203	0.6498115	1.32181876	0.02970517	1.27442316	0.07152013	-1.22056009061438	0.08729528	-2.29449577996336	0.0000000006502775	442531	441947	R
DRO_0446	A2G07_11290	DR0448	A2G07_11290 hypothetical protein	-1.89320108137374	0.00000009458554	-1.51558938270226	0.0004065925	1.0635705	0.5229668	2.1072333	0.00000000003425846	1.354663	0.007354983		-1.49970185927038	0.003860334	-1.2548369100389	0.1098462	-1.24845195079232	0.1140036	2.101626	0.000001890988	1.718655	0.0001613128	442579	442788	D
DRO_0447	A2G07_11285	DR0449	A2G07_11285 ribonuclease H	-1.43676668416217	0.001582164	-1.32506900164319	0.01272347	1.05887355	0.5488511	2.63878286	2.825659E-19	3.273429	1.055255E-26		-1.28502446622332	0.1384628	-1.60121102792464	0.009584955	-1.31984490555309	0.1045607	2.122053	0.0001504853	2.513496	0.000000981031	442843	443574	D
DRO_0448	A2G07_11280	DR0450	A2G07_11280 LmbE-like protein	-1.15284798702078	0.1626651	1.03004224	0.700743	1.06522142	0.5292637	1.0382522	0.6045231	1.000759	0.9541353		-1.11488300807922	0.4259559	1.13185447	0.3362356	-1.28872770112848	0.05864395	-1.54994544192044	0.003548323	-1.03209324921223	0.8339302	443633	444478	D
DRO_0449	A2G07_11275	DR0451	A2G07_11275 type I glutamate--ammonia ligase	1.00108196	0.9843864	-1.246923465733	0.03041007	1.00128796	0.9694058	-1.52395368692554	0.00009375213	-1.70008264101718	0.0000008343214		-1.20485919714207	0.1509592	-1.3741389010107	0.01495138	-1.46034673771974	0.003815776	-1.84735047452892	0.0000130643	-1.71532294556628	0.00005358946	446198	444849	R
DRO_0450	A2G07_11270	DR0452	A2G07_11270 nuclease inhibitor	1.35229319	0.003278073	1.56201094	0.00002809622	1.78745882	0.00000001367184	-1.16834701644889	0.1218619	-1.53946076691933	0.0000397791		1.1339446	0.3609096	1.3358033	0.02563481	1.38429295	0.01534322	1.008971	0.8819223	-1.25440185290207	0.08755845	446613	446275	R
DRO_0451	A2G07_11265	DR0453	A2G07_11265 ribonuclease	1.32486811	0.005389716	1.13105792	0.2659104	1.26018745	0.02056209	-1.54023247406433	0.00009694125	-2.25421097881898	8.097497E-14		1.0437811	0.7249582	1.16778288	0.2065919	-1.05199663807122	0.6785313	-1.63889719263466	0.0002220628	-1.60335678777088	0.0004104937	447244	446669	R
DRO_0452	A2G07_11260	DR0454	A2G07_11260 undecaprenyl-diphosphatase	1.01497268	0.8625572	1.01522994	0.8799398	1.21456268	0.05268005	-1.98302487084014	0.0000000001670329	-2.15895011119673	0.000000000000932702		-1.04173210046423	0.7822648	-1.03598417476158	0.7905998	-1.14318983069542	0.3607618	-3.14502199628384	1.337235E-15	-1.54570064910153	0.001315592	448097	447273	R
DRO_0453	A2G07_11255	DR0455	A2G07_11255 3'-kinase	1.36296967	0.02027668	1.24414339	0.1217392	1.18827604	0.195098	-1.13662348399149	0.3258467	1.32147	0.04415602		1.1413606	0.3679573	1.08534623	0.5527688	1.43621266	0.007438972	-1.15736507785132	0.3745326	1.260163	0.1032877	448134	448985	D
DRO_0454	A2G07_11250	DR0456	A2G07_11250 biopolymer transporter	1.32440017	0.03482939	1.07824061	0.5339586	1.13093827	0.3522688	-2.2689970415909	0.0000000007625376	-1.87540485302265	0.000001778334		-1.58249231779104	0.0004046359	-1.73047466072011	0.0000225557	-1.46204223293207	0.004595126	-1.2821824591798	0.04344065	-1.32103956302125	0.04535474	449064	449756	D
DRO_0455	A2G07_11245	DR0457	A2G07_11245 biopolymer transporter	1.17572603	0.2547722	1.05974941	0.4899687	1.2077693	0.1681313	-1.91043746878345	0.000009261745	-2.01748147699819	0.000001275681		-1.11420910763438	0.4533832	-1.08471553481536	0.5724723	1.26398179	0.06976399	1.817283	0.00002428299	1.19789	0.1414254	449759	450181	D
DRO_0456			hypothetical protein	1.39346793	0.1778922	1.83230915	0.006701091	2.0997352	0.002540296	-1.53092456131931	0.1214494	1.511135	0.1066204		1.6953222	0.02379304	2.16466945	0.001423994	2.74417233	0.00004614446	2.331403	0.000912531	3.871736	0.00000006546607	450245	452140	D
DRO_0457	A2G07_11230	DR0458	A2G07_11230 hypothetical protein	1.76290909	0.000000257694	2.21989796	0.00000000000120095	2.85264146	3.63203E-21	-4.10475987544681	9.495149E-32	-1.48426794717431	0.0005628459		1.8171588	0.000002806115	2.46648847	0.000000000004274308	2.24405091	0.000000001146254	-1.12228445040103	0.2959988	-1.05766640503525	0.6921081	452125	452763	D
DRO_0458	A2G07_11225	DR0459	A2G07_11225 hypothetical protein	1.93546313	0.000000534465	2.26007969	0.000000001075367	2.93708941	4.671869E-16	-4.09840331944439	1.701158E-23	-2.46700686691361	0.00000000004987425		1.388078	0.007955392	1.84948876	0.000001541849	1.79856889	0.00001097834	-1.25977633678961	0.03614785	-2.17208235580577	0.00000000765206	452837	453547	D
DRO_0459	A2G07_11220	DR0460	A2G07_11220 acetyl-coenzyme A synthetase	1.9655642	0.000000000175761	1.64350211	0.000002856113	1.86398602	0.00000000441548	6.59865786	5.732326E-65	17.62603	2.84119E-134		1.9747787	0.00000053044	3.39545527	3.475649E-19	6.09656543	2.678094E-36	2.719044	0.000000000005774568	8.273085	7.369133E-49	455754	453826	R
DRO_0460	A2G07_11215	DR0461	A2G07_11215 type III pantothenate kinase	-1.48647533390398	0.0001651996	-2.2206436899921	0.0000000000001534971	-3.22822522539711	6.93727E-26	-4.76462559000359	8.635882E-43	-3.73255636440052	7.038638E-31		-1.74905319377988	0.0000397012	-4.05382194535699	3.340052E-22	-4.91844698462557	4.082175E-26	-3.74276430091526	1.241167E-18	-6.55977297937673	2.782505E-36	455890	456678	D
DRO_0461	A2G07_11210	DR0462	A2G07_11210 cobalamin-binding protein	-1.52661470304298	0.0001070208	-2.08482367822648	0.00000000007063148	-4.84872628566765	3.677547E-41	-9.25067069675219	3.758805E-69	-3.63261477791283	1.215228E-27		-1.55745336439518	0.00107229	-4.09299597932726	1.811801E-23	-5.19373326222074	2.044219E-28	-4.110285537426	5.656005E-21	-8.54851366992821	7.306664E-47	456678	457580	D
DRO_0462	A2G07_11205	DR0463	A2G07_11205 malto-oligosyltrehalose synthase	-1.52562148555928	0.00007892519	-2.25374820300204	6.394622E-14	-2.14592689127511	0.00000000000179584	-2.62425492810145	4.549974E-17	-2.26284430024595	0.0000000000005970284		-1.34086056699362	0.01842864	-3.14088759096246	6.56633E-18	-3.29411546131633	1.66664E-18	-3.77366037886795	3.0269E-21	-3.83990956244998	4.625063E-23	460545	457654	R
DRO_0463	A2G07_11200	DR0464	A2G07_11200 malto-oligosyltrehalose trehalohydrolase	-1.57967394360845	0.000005756227	-1.79123541703749	0.00000002319816	-1.33261993746015	0.004091382	1.0159307	0.8284445	-1.12172160036469	0.2688678		-1.68744872265194	0.00005974571	-1.88790015152853	0.000001847182	-1.68580294642616	0.0001047601	-1.34339608649912	0.04172808	-1.4133454579529	0.009507009	462534	460726	R
DRO_0464	A2G07_11195	DR0465	A2G07_11195 hypothetical protein	-1.12829481549209	0.5679927	-1.10879803520988	0.6522361	1.51199233	0.0443588	7.39059701	5.884036E-19	14.84058	2.989587E-31		-1.23153649695355	0.378349	-2.11660889453243	0.006230412	-1.20465259963308	0.4747857	3.01954	0.00001292233	6.914109	0.000000000002463977	463595	463020	R
DRO_0465	A2G07_11190	DR0466	A2G07_11190 diguanylate cyclase	1.23206297	0.08680721	1.20304127	0.1420886	1.22761517	0.09171035	2.50386883	0.0000000000001259744	3.352572	1.937993E-21		-1.15887276446201	0.2478607	-1.70027362333393	0.00005431848	-2.06267844489062	0.00000004537342	-1.57759810688227	0.0009124352	1.116082	0.4236821	466359	463999	R
DRO_0466	A2G07_11185	DR0467	A2G07_11185 DNA polymerase/3'-5' exonuclease PolX	-1.07669329400962	0.4751441	-1.06586059182975	0.5218758	-1.24711892145664	0.02877004	1.00352985	0.8892396	-1.36503658093281	0.003166099		-1.2181048383855	0.127453	-1.21035837283197	0.1543611	-2.14289781199633	0.00000003627717	-1.92600890124274	0.000002587289	-1.79428713331051	0.00001242412	468134	466416	R
DRO_0467	A2G07_11180	DR0468	A2G07_11180 hypothetical protein	-1.15509928107198	0.1852213	-1.44916446973333	0.0007293592	-1.63369806786287	0.00001257999	1.1300057	0.1987757	1.062317	0.6279701		-1.1469801103326	0.3543795	-1.26651085290248	0.1102018	-1.9774811955875	0.000005764976	-1.44574397551257	0.02436962	-1.04170616469208	0.8039952	468803	468144	R
DRO_0468	A2G07_11175	DR0469	A2G07_11175 hypothetical protein	1.68285451	0.000005706372	2.29594545	0.0000000000004026412	2.23301555	0.00000000000269222	2.08418085	0.000000001158406	1.207235	0.1255929		1.7107018	0.00002580735	2.23622776	0.0000000008934966	1.81442208	0.00000368272	1.56167	0.0002587062	1.217211	0.1316156	469360	468800	R
DRO_0469	A2G07_11170	DR0470	A2G07_11170 histidinol phosphatase	1.87650454	0.0000000005132576	2.40823537	3.861361E-17	1.99169048	0.00000000001306213	1.89132326	0.000000001200728	1.482151	0.0001760034		1.6069462	0.0004405112	2.14383772	0.00000001902442	1.34028906	0.03649076	1.265097	0.06350767	1.276647	0.07850817	470139	469357	R
DRO_0470	A2G07_11165	DR0471	A2G07_11165 Rossman fold protein, TIGR00730 family	1.57132803	0.000014911	2.46153076	1.503053E-17	3.12609174	1.453027E-27	2.47577292	4.715549E-17	2.112301	0.000000000003535216		1.356647	0.03083043	1.61273425	0.0006656561	1.4428962	0.01341756	1.433146	0.01255061	1.905759	0.000005938205	470201	470929	D
DRO_0471	A2G07_11160	DR0472	A2G07_11160 tetracycline resistance MFS efflux pump	-1.47286010033918	0.0001158755	-1.35666660611411	0.005011944	-1.14822639382312	0.1658779	-1.03018598431762	0.7931281	1.325221	0.006508174		-1.94549803971618	0.000003045566	-2.79672903521574	0.000000000001261802	-2.71654186828048	0.00000000003339903	1.356319	0.01952289	1.403646	0.01817231	470968	472182	D
DRO_0472	A2G07_11155	DR0473	A2G07_11155 ABC transporter	-1.21562875048061	0.1376504	-1.23826986952598	0.0665654	-1.08841810162077	0.5390864	1.35962717	0.01615392	1.589568	0.0005168623		-1.34903902554055	0.029479	-1.48349571702177	0.004235271	1.00110924	0.9750408	4.204811	5.662291E-23	1.942208	0.000001829588	472921	472235	R
DRO_0473	A2G07_11150	DR0474	A2G07_11150 ABC transporter permease	1.12015055	0.2697658	1.03085078	0.7293662	1.20488585	0.06398202	2.05952202	0.000000000001380022	2.575743	1.997811E-19		-1.06084621368604	0.6321253	-1.04377108313211	0.727501	1.53287705	0.001170983	6.012605	1.150037E-36	3.176577	2.47723E-17	474078	472918	R
DRO_0474	A2G07_11145	DR0475	A2G07_11145 ABC transporter	1.4946382	0.0001819795	-1.16554545079452	0.1399665	-1.28965395747082	0.01454743	1.38592151	0.007189821	1.377277	0.00446392		1.1216162	0.5539835	-1.64064935851594	0.001261874	-2.14211961107505	0.0000004732074	1.526355	0.003055131	2.979981	0.000000000002154292	475881	474265	R
DRO_0475	A2G07_11140	DR0476	A2G07_11140 hypothetical protein	-2.20139918730946	0.0000005636984	-3.34540254208441	0.000000000001550146	-2.2337453201081	0.0000003627052	-1.37088505545559	0.03917329	-1.0494256388536	0.857547		-1.50294125603807	0.009318256	-2.46475735881038	0.0000001166315	-2.10799023157327	0.00001978162	1.050297	0.7051379	1.292505	0.1086287	476250	476501	D
DRO_0476	A2G07_11135	DR0477	A2G07_11135 cation acetate symporter	-1.46583042995079	0.0001565032	-1.51387490573101	0.0000557647	-1.27143905299049	0.01803248	-1.25083239768985	0.03231417	1.143434	0.1812944		-1.28288499282418	0.05148525	-1.59204770895738	0.0005349704	-1.85363961861068	0.00001001071	-1.14771229377762	0.2467077	1.026026	0.883468	476498	478084	D
DRO_0477	A2G07_11130	DR0478	A2G07_11130 peptidase M24	1.25027643	0.1023934	1.58359536	0.0004264651	1.88541635	0.000002935883	-1.07894016053292	0.460263	-1.00741670250552	0.9132158		1.3178355	0.03182826	1.08023494	0.5844862	1.23126306	0.08364348	-1.21951650804619	0.275303	-1.39485577191318	0.01330597	478347	479597	D
DRO_0478			DR0479 penicillin-binding protein 1	1.19944202	0.230772	1.35596133	0.03734386	1.58111749	0.002834198	1.28807534	0.1042936	1.218394	0.211613		1.1700435	0.2037988	1.48645647	0.002251941	1.48818064	0.002123016	1.322984	0.02208763	1.604635	0.0003061347	482128	479651	R
DRO_0479	A2G07_11120	DR0480	A2G07_11120 tRNA 2-thiocytidine(32) synthetase TtcA	-1.11127432026628	0.3421617	-1.24865144083575	0.03895183	-1.24206480505414	0.05249178	-1.06663367213174	0.6352316	-1.17265738234728	0.1768136		-1.20512796410261	0.1376378	-1.50995662377806	0.001670022	-1.60145473585878	0.0004312693	1.808524	0.000009539979	1.359888	0.0196648	482468	483367	D
DRO_0480	A2G07_11115	DR0481	A2G07_11115 hypothetical protein	1.50957119	0.0005752044	1.41179155	0.00534441	1.42829518	0.002849215	3.03808404	6.387026E-19	1.25671	0.07090533		2.7221581	1.419958E-14	4.06302377	7.695563E-26	3.59576677	2.664505E-21	12.65754	4.149512E-68	4.77363	1.842827E-30	483980	483453	R
DRO_0481	A2G07_11110	DR0482	A2G07_11110 membrane protease subunit, stomatin/prohibitin	-1.11510258363916	0.3221891	-1.33834896560614	0.004714217	-2.19348132883468	0.000000000001666697	-1.59710884967596	0.0000327169	-3.53003263515171	6.903334E-27		4.4799391	3.580739E-29	4.86644841	2.031753E-31	3.89430233	1.046368E-23	4.349192	1.487733E-26	-1.07823419311368	0.5587276	484983	483997	R
DRO_0482	A2G07_11105	DR0483	A2G07_11105 hypothetical protein	1.1451672	0.2332896	1.20349091	0.1283645	1.42650249	0.0009916321	1.57460903	0.00005146816	-1.13493155908726	0.2238397		1.0040197	0.9902608	1.00204613	0.9576131	-1.41885808825445	0.02858711	-1.38529654558298	0.03322349	1.08987	0.541705	485412	485020	R
DRO_0483	A2G07_11100	DR0484	A2G07_11100 hypothetical protein	1.13908472	0.209187	1.42786287	0.0007881146	1.89891252	0.000000001519029	2.03110578	0.0000000001525328	1.256702	0.03765093		1.2228133	0.1147627	1.24963433	0.08101028	1.01336021	0.9042458	-1.36492125086843	0.04070758	1.67944	0.0001014956	486445	485507	R
DRO_0484	A2G07_11095	DR0485	A2G07_11095 glutamate--tRNA ligase	1.00183664	0.9886535	-1.02683315260214	0.8609851	-1.05237290568715	0.6434569	-1.00525684996091	0.9987143	-1.12080156141107	0.3284219		-1.13232958354843	0.3520072	-1.12182414529256	0.4000007	-1.22883209229689	0.1107562	-1.72154937377781	0.00004131709	-1.00095731557662	0.9572319	486573	488036	D
DRO_0485	A2G07_11090	DR0486	A2G07_11090 hypothetical protein	1.01483975	0.9272307	1.16971249	0.1202668	1.33628677	0.00597766	1.65637663	0.000005311649	1.724533	0.0000008744328		-1.288440958095	0.05138762	-1.01179786666467	0.8974686	1.11338291	0.4331241	-1.05261783951452	0.6566023	1.346438	0.02871117	488572	488114	R
DRO_0486	A2G07_11085	DR0487	A2G07_11085 ABC transporter permease	1.04367484	0.7447276	-1.00833133767756	0.9389605	-1.03257635917665	0.7687978	-1.0140274267243	0.9859209	2.153381	0.00000000005330099		1.0421884	0.7988067	-1.43279165498583	0.006875458	-1.72961242274059	0.00004370575	-1.85612713134438	0.00000870041	1.286908	0.06259445	489839	488652	R
DRO_0487	A2G07_11080	DR0488	A2G07_11080 hypothetical protein	-2.68833710112739	0.000000000006264675	-3.48594753544381	6.879669E-18	-2.17203088428091	0.0000000590994	1.06364624	0.6054163	1.220806	0.1478046		-1.7667132843412	0.000004728044	-2.14102013229064	0.000000004200341	-1.3412226373649	0.01896356	-1.26059005951624	0.110713	1.475315	0.004173747	490448	489948	R
DRO_0488	A2G07_11075	DR0490	A2G07_11075 pyrrolidone-carboxylate peptidase	1.11217353	0.2941747	1.05581287	0.7203915	1.39193744	0.001426311	1.67807611	0.0000007782169	1.482784	0.0002186133		1.1813141	0.2315009	-1.10540696552302	0.5503356	-1.2478347259876	0.127465	1.086144	0.4816437	1.952523	0.000001698091	491639	490983	R
DRO_0489	A2G07_11070	DR0491	A2G07_11070 hypothetical protein	1.58522205	0.000151225	2.06263685	0.00000002265843	2.45905497	0.0000000000004093245	5.81215445	2.943203E-40	3.881215	3.905055E-25		1.3028105	0.26716	3.17688799	0.0000006299668	3.20280231	0.000002000057	35.0407	4.159068E-38	7.068286	2.04628E-15	491742	492527	D
DRO_0490	A2G07_11065	DR0492	A2G07_11065 antibiotic biosynthesis monooxygenase	1.74565764	0.0000001073448	2.24534794	8.903124E-14	2.69239832	6.165719E-21	8.13868771	1.158471E-79	10.7003	5.133955E-98		1.4568098	0.1431954	3.84759133	0.0000001830122	3.69815128	0.000001243318	41.11563	1.207184E-34	13.92573	6.109199E-21	492524	492829	D
DRO_0491	A2G07_11060	DR0493	A2G07_11060 DNA-formamidopyrimidine glycosylase	1.17436524	0.1211102	1.36870895	0.002071657	1.68584316	0.0000004274377	3.76977043	6.883801E-35	2.759783	3.76015E-21		1.3530748	0.02246502	1.60542988	0.0003297483	1.77645734	0.00002507352	9.932943	1.903507E-56	4.863634	1.532907E-30	492926	493768	D
DRO_0492	A2G07_11055	DR0494	A2G07_11055 DNA topology modulation protein FlaR	1.06540958	0.534066	1.07232081	0.5888385	1.19439057	0.07881366	2.84033377	1.076357E-23	2.47469	1.509676E-17		1.3732616	0.01705576	1.0750868	0.561276	1.27158392	0.1021325	7.696972	2.511183E-44	5.739591	2.914775E-35	493765	494277	D
DRO_0493	A2G07_11050	DR0495	A2G07_11050 pyridoxamine 5'-phosphate oxidase	1.08843462	0.4002998	1.2949703	0.01356258	1.57631693	0.00001022942	1.78199767	0.00000006705135	1.153623	0.1830272		1.0168312	0.8928493	-1.07992970089619	0.7205685	-1.06577455368186	0.7423137	3.563519	0.00000000001497456	3.290509	0.0000000003754916	494274	494918	D
DRO_0494	A2G07_11045	DR0496	A2G07_11045 NADP oxidoreductase	1.12379467	0.4561287	1.40124589	0.02797839	1.65917245	0.001000089	-1.09355006999978	0.487087	-1.48436665043759	0.0115025		-1.22866968002001	0.1095802	-1.03955666983094	0.7569161	1.09755336	0.4665538	-1.24165622537252	0.1153838	-1.07202772006397	0.63206	495082	496440	D
DRO_0495	A2G07_11040	DR0497	A2G07_11040 serine dehydratase	-1.46236665939724	0.0001590842	-1.49007652988355	0.00005936517	-1.53188846430387	0.00002363741	-2.19300303958993	8.564626E-14	-2.910933582975	1.223484E-23		-1.53265207970159	0.0007799619	-1.73362294082434	0.00002598798	-1.67690402600342	0.00008935351	-1.98337652796848	0.000002199423	-3.02166199265917	5.964946E-16	496517	497182	D
DRO_0496	A2G07_11025	DR0498	A2G07_11025 lipid II flippase MurJ	1.00281408	0.9749915	-1.0910762477578	0.3681307	-1.25037861464451	0.0218408	-2.56039727533788	1.966639E-18	-3.21672801503113	1.485382E-28		-1.06649272881255	0.6457349	-1.59291659300755	0.0004870265	-2.15048306301044	0.00000001036282	-2.61161111856871	0.000000000003052095	-3.44289307682403	4.643978E-19	497564	499153	D
DRO_0497	A2G07_11020	DR0499	A2G07_11020 3-hydroxyisobutyrate dehydrogenase	1.29112428	0.0704626	-1.08705492384137	0.4937918	1.08641814	0.5709697	-1.1648987444966	0.2906353	-2.84372130507471	0.000000000002280601		-2.31151662304064	0.00000000005644937	-2.0347819522573	0.000000043723	-1.24757320500696	0.0759955	1.713034	0.00002733102	-2.08794508203327	0.00000003083038	499247	500179	D
DRO_0498	A2G07_11015	DR0500	A2G07_11015 fatty acid-binding protein DegV	1.29297343	0.07228605	-1.17842233289441	0.2435853	1.13088937	0.3974117	-1.01886981539689	0.9349386	-2.10178039715663	0.0000006272702		-2.28193383852306	0.00000000272348	-2.09835088086252	0.0000001291396	-1.22768502910663	0.1206115	1.707996	0.0001427366	-1.69999478101602	0.0002236838	500176	501039	D
DRO_0499	A2G07_11010	DR0501	A2G07_11010 dihydroorotate dehydrogenase	-1.03100286442495	0.77789	-1.82208150327263	0.00000008257323	-1.82480306634068	0.0000001176508	-2.47715327725273	3.825242E-14	-2.81807468010625	4.356597E-18		-2.91758777343997	2.048573E-16	-3.67199911930773	1.185415E-22	-2.07587842144724	0.0000000165955	1.181927	0.1844698	-1.59256514148826	0.00047381	502511	501402	R
DRO_0500			DR0502 alanyl-tRNA synthetase-related protein	-1.16064197150174	0.1335857	-1.33723204226744	0.005605862	1.05198827	0.6236609	1.10691199	0.2917005	1.156904	0.1588892		-1.78379543148584	0.00001098974	-2.29695814521916	0.0000000004376719	-1.71664863699214	0.00007225819	1.108974	0.2996912	1.437844	0.005063157	502589	503761	D
DRO_0501	A2G07_11000	DR0503	A2G07_11000 hypothetical protein	-1.43069109962775	0.0004505754	-1.76104227216436	0.0000001020157	-1.76918031629087	0.00000002418951	-1.65397242827962	0.000001771861	-1.07979419986386	0.4990333		-1.23546353603501	0.1171569	-1.56704214511271	0.0006444877	-1.23476276509168	0.1223889	-1.01354912469898	0.9732404	1.32889	0.02649427	504900	503758	R
DRO_0502	A2G07_10995	DR0504	A2G07_10995 methyltransferase type 11	-1.27902921477954	0.02729788	-1.69678326882107	0.000001001385	-1.80635772891701	0.0000002690365	-1.35086097056416	0.00858802	1.724106	0.000001040633		-1.17366153291463	0.2415762	-2.15413991224896	0.0000001760441	-1.87639583913726	0.00003212236	-1.03246567671104	0.7317905	1.629474	0.0004535927	505710	504949	R
DRO_0503	A2G07_10990	DR0505	A2G07_10990 bifunctional metallophosphatase/5'-nucleotidase	-1.73850421044858	0.000001547313	-1.47903388855625	0.001142438	-1.5640170476607	0.00009790452	-10.6018455692767	2.502282E-72	-9.54778811166711	3.835103E-67		-1.28163869297973	0.1221384	1.41845072	0.01893548	2.00999919	0.000005411907	-2.51389745359785	0.00000000126066	-5.67376852272656	1.890529E-26	505978	507684	D
DRO_0504			DR0506 hypothetical protein DR0506	-1.03428844078825	0.7627697	1.1131427	0.3671199	-1.13722721828252	0.2713473	-1.37438288833931	0.007909695	-3.7773294507423	1.077901E-25		1.200826	0.1326061	2.65475951	6.269834E-14	3.15182544	7.633284E-18	3.173898	1.442292E-17	-1.98429116059801	0.000000420217	508397	507921	R
DRO_0505	A2G07_10980	DR0507	A2G07_10980 DNA polymerase III subunit alpha	1.42433375	0.0337169	1.60462755	0.003380266	1.67441025	0.001978269	1.1623573	0.367636	-2.7200233704408	0.00000001616551		1.7031944	0.00002254979	3.83410625	2.898119E-24	4.9912322	3.177516E-32	5.233982	1.142026E-32	-1.67467187735239	0.0001151805	512395	508394	R
DRO_0506	A2G07_10975	DR0508	A2G07_10975 hypothetical protein	1.78425476	0.000000025177	1.738189	0.00000007803699	1.0172863	0.8755884	-1.50920542869644	0.0001744038	-2.43396293463885	8.454223E-16		1.6028252	0.0002053955	1.27516295	0.05903615	-1.31786762955347	0.04787865	-1.66962970284598	0.0002942529	-1.47949873399293	0.003985068	513437	512481	R
DRO_0507	A2G07_10970	DR0509	A2G07_10970 hypothetical protein	-1.01655798103127	0.8542154	-1.24754086304503	0.03750065	-1.68025819116207	0.000004772445	-1.9333526926383	0.00000002914146	-1.98894702360045	0.000000004178226		-1.38500299368397	0.02119128	-1.89121429025725	0.00001011712	-2.31606500740527	0.00000003711194	-3.27427951934886	0.000000000001062419	-1.72395513234373	0.0001574509	514074	513466	R
DRO_0508	A2G07_10965	DR0510	A2G07_10965 sensory box protein	-1.00057276787524	0.9979973	-1.14858480052694	0.127947	-1.17491480751476	0.1074646	-1.47483624082058	0.0001970298	-1.45861174585032	0.0002998318		-1.14499651978308	0.2830653	-1.86289044367381	0.00000650459	-2.63380347164269	0.000000000008843988	-2.79996908834126	0.0000000000008836325	-1.88182726933314	0.000003872145	514183	514764	D
DRO_0509	A2G07_10960	DR0511	A2G07_10960 ABC transporter ATP-binding protein	-1.27520207362139	0.01513282	-1.17121692249167	0.1012507	-1.14369927150474	0.1756615	-1.81138963400401	0.00000002286762	-1.51083693113968	0.00008456086		-1.15491298250388	0.2792741	-1.92728388729768	0.000001426273	-2.16308496928711	0.0000001135848	-1.89970434901216	0.00001685763	-2.07015807105983	0.0000001467838	516273	514774	R
DRO_0510	A2G07_10955	DR0512	A2G07_10955 hypothetical protein	-1.40491933065597	0.0005166239	-1.44574175992978	0.000202902	-1.23043505218097	0.03307183	-1.87813344262067	0.0000000002422581	-2.47756687076863	6.903889E-18		-1.41494730523993	0.006807031	-1.85610081032907	0.000003842722	-2.19885499024093	0.00000002707663	-2.11676050971593	0.0000002382521	-2.7703555335774	0.0000000000001580619	517175	516270	R
DRO_0511	A2G07_10945	DR0513	A2G07_10945 hypothetical protein	1.265165	0.04548751	1.40024469	0.008198864	1.21865022	0.0881006	-2.49731513649675	0.000000000000423647	-1.75136286679887	0.000005646553		1.914106	0.0000005021104	1.60107446	0.000257876	1.56972465	0.0005502712	-2.15063938508919	0.00000004112594	-2.53350561171493	0.00000000001279157	518754	517420	R
DRO_0512			hypothetical protein	1.35132632	0.1410564	1.21773225	0.3690189	2.1707772	0.00008778448	2.09834955	0.0001936767	1.583885	0.02734518		-1.41219879917912	0.07088132	-1.03902048712543	0.8907852	1.1398621	0.4878826	2.238486	0.00003046044	1.448601	0.03925518	520238	520095	R
DRO_0513	A2G07_10940	DR0515	A2G07_10940 hypothetical protein	1.25590783	0.2498254	1.18655561	0.5348722	2.15368182	0.00008775757	1.52501487	0.04257636	-1.99635505494069	0.0009857983		-1.15536612686036	0.3595106	-1.04025637159888	0.7803035	1.26072246	0.1498661	2.211826	0.0000003635854	-1.82514024833953	0.000070326	520621	520235	R
DRO_0514	A2G07_10935	DR0516	A2G07_10935 hypothetical protein	1.65565179	0.2163441	2.39642729	0.0190725	1.24930782	0.6771365	3.55653778	0.0001059147	12.20358	3.069206E-15		3.3140916	0.0002443051	2.59316778	0.01102166	1.93474703	0.113553	6.951512	0.0000000007364704	10.57221	4.464697E-17	520882	521331	D
DRO_0515	A2G07_10925	DR0518	A2G07_10925 hypothetical protein	1.15736687	0.8739366	-1.54289441654128	0.7993904	-2.51161994689381	0.575603	-1.02135479240606	0.9558061	2.775911	0.2841483		2.8911382	0.3915511	2.3987161	0.4265523	3.96764524	0.1767619	2.728171	0.5589098	6.560372	0.03932185	521657	521917	D
DRO_0516	A2G07_10920	DR0519	A2G07_10920 hypothetical protein	-2.66230871578108	0.2892608	1.15739182	0.9675646	-2.91408499377653	0.2613893	-1.12149943577363	0.9325694	2.670646	0.1693355		1.2898714	0.745105	1.23647499	0.7796653	1.88167949	0.3673644	1.644723	0.4941126	2.13577	0.1805423	521914	522153	D
DRO_0517	A2G07_10915	DR0520	A2G07_10915 hypothetical protein	-1.38176718405741	0.3349408	-2.22972837984012	0.0271275	-1.16917272214346	0.7007833	-1.24254845246244	0.5754239	1.794889	0.03081191		-1.03450016676143	1	1.24023862	0.4449151	1.48056644	0.1412279	1.085839	0.5532293	1.709551	0.04021673	522216	522989	D
DRO_0518	A2G07_10910	DR0521	A2G07_10910 hypothetical protein	-1.06402663216099	0.9664807	-1.22159253741823	0.7661457	-3.34465756342299	0.09902973	1.66697286	0.4176495	2.440257	0.1058017		-1.37961366954335	0.5015848	1.12125257	1	1.01457346	1	1.22763	0.6817497	1.930124	0.09846371	522986	523381	D
DRO_0519	A2G07_10905	DR0522	A2G07_10905 hypothetical protein	-1.39475332295098	0.3841653	-1.87217970169288	0.1490921	-1.07125987477979	0.8982926	-1.32985972200799	0.4473875	2.201633	0.02799497		1.2888115	0.5362873	1.1289576	0.8453718	2.46538335	0.01184038	-1.28437946683096	0.5613617	3.106184	0.0003152936	523378	523881	D
DRO_0520	A2G07_10900	DR0523	A2G07_10900 hypothetical protein	-1.00523983273292	1	-1.40252285249698	0.5188755	1.34269071	0.4436982	1.3175495	0.4901222	2.64555	0.006723396		1.7230782	0.07877472	-1.20149146422016	0.8624033	1.46733788	0.2573673	1.229697	0.4483304	1.734605	0.05549249	523874	524458	D
DRO_0521	A2G07_10895	DR0524	A2G07_10895 hypothetical protein	-1.8849738798227	0.3549507	-3.95577678896544	0.06912476	-1.28086344541892	0.7112496	-2.81341713002475	0.1230626	1.175123	0.8644202		-1.0954707106187	0.9463265	-1.72163396285224	0.3249225	1.39048404	0.4856308	-1.30547178053035	0.6418915	1.269217	0.5818371	524458	524853	D
DRO_0522	A2G07_10890	DR0525	A2G07_10890 hypothetical protein	1.06315492	0.7376242	-1.32673852300197	0.08139241	1.00659074	0.9921625	-2.01270017837958	0.00001751377	1.201037	0.279177		-1.02856838400901	0.9513621	-1.129892089543	0.5018927	1.28042436	0.1659954	1.017472	0.8298084	1.337795	0.06395353	524850	525404	D
DRO_0523	A2G07_10885	DR0526	A2G07_10885 hypothetical protein	2.87123593	4.837283E-21	3.38136043	4.917866E-27	4.25218307	3.331132E-37	2.84024804	2.426639E-19	2.622077	1.058683E-16		2.4085979	0.000001143694	3.58528821	0.000000000004448583	3.48138567	0.00000000001572247	4.153253	6.910916E-14	1.717943	0.004007877	526209	525862	R
DRO_0524	A2G07_10880	DR0527	A2G07_10880 hypothetical protein	1.04890504	0.8332137	1.49648509	0.001571486	2.00869978	0.00000008327681	2.63914629	0.0000000000001194922	2.546685	0.00000000000091121		1.3352978	0.1991993	1.73135844	0.02001104	1.96112805	0.004068239	4.621182	0.0000000002303353	1.994272	0.002876777	527117	526293	R
DRO_0525	A2G07_10875	DR0528	A2G07_10875 hypothetical protein	1.13586168	0.346239	1.03108239	0.8697595	1.44365287	0.005925156	1.53861988	0.000933124	3.386635	1.043139E-18		1.5932287	0.004853239	1.037763	0.8626558	1.20636341	0.209031	-1.06137744078336	0.8147612	1.608248	0.005007855	528889	527897	R
DRO_0526	A2G07_10865	DRA1_4728	A2G07_10865 hypothetical protein	1.02546196	0.9843979	-1.67184769480875	0.08503871	-1.32177256415458	0.3303314	1.71209633	0.03107181	3.267999	0.000002072042		1.4534381	0.07313652	1.13028079	0.6572262	1.2326059	0.3245948	-1.37248483575817	0.4330128	2.042317	0.00036114	529361	529101	R
DRO_0527	A2G07_10860	DR0529	A2G07_10860 hypothetical protein	1.68491329	0.05471356	1.99576192	0.01409272	1.6708267	0.05775798	3.14907025	0.000005059741	4.837643	0.0000000008410432		1.2272191	0.3187733	1.28509606	0.29911	1.50019528	0.08466044	1.327179	0.1744962	1.790608	0.003902051	529621	529358	R
DRO_0528	A2G07_10855	DR0530	A2G07_10855 hypothetical protein	1.05460802	0.6545447	-1.22048933078739	0.1165597	-1.10610188293383	0.4397855	3.80676508	1.059093E-25	5.5756	4.477394E-39		1.9348356	0.0000292757	1.7239703	0.0005122005	2.22012774	0.0000007059213	3.083318	0.000000000002727139	5.711994	2.349156E-25	532765	530090	R
DRO_0529	A2G07_10850	DR0531	A2G07_10850 hypothetical protein	1.51930466	0.02859813	1.04843133	0.8135864	2.26846614	0.000008331196	4.21870925	3.021422E-16	5.790482	2.71048E-23		1.6432641	0.006872589	1.25089506	0.237803	1.99506779	0.0001147182	4.239387	1.037271E-15	5.250588	1.591868E-22	532983	532762	R
DRO_0530	A2G07_10845	DR0532	A2G07_10845 hypothetical protein	1.26416687	0.01783672	1.03010208	0.7166583	1.25333807	0.02177279	5.31751804	6.900479E-55	3.622585	3.128235E-33		1.2896712	0.08776073	1.36055903	0.02972112	1.58100011	0.002258257	4.653963	2.282786E-23	4.383266	1.509159E-22	533670	533374	R
DRO_0531			DR0533 hypothetical protein DR0533	3.63829576	2.059432E-26	3.38234309	1.905355E-23	2.99392379	1.101879E-19	10.06037926	4.077694E-70	7.255138	2.33099E-53		2.5175644	0.000000000001439101	3.57579994	6.689951E-22	2.86947886	5.289755E-15	4.165824	6.504118E-25	3.566409	4.109087E-21	534657	533827	R
DRO_0532	A2G07_10835	DR0534	A2G07_10835 hypothetical protein	-1.77719173103255	0.000000004717551	-1.95384868723642	0.00000000004744646	-2.74808464683306	1.115677E-23	-1.89839130131288	0.0000000001875428	-2.7718383441703	1.042481E-22		-1.75237810852162	0.00002670234	-3.38346248799125	7.126952E-19	-3.64064940884773	4.471584E-20	-2.84929264885346	0.0000000000005089707	-1.37429237685516	0.02156553	536008	535061	R
DRO_0533	A2G07_10830	DR0535	A2G07_10830 hypothetical protein	-1.11111746917218	0.2747884	-1.01613698697174	0.9039331	1.03346644	0.7775865	1.22240874	0.0511737	2.344451	1.519224E-15		1.2624108	0.07843472	1.00570459	0.9403692	-1.05529495457045	0.6940554	1.219656	0.1351026	3.736957	4.507317E-22	539609	537132	R
DRO_0534	A2G07_10825	DR0536	A2G07_10825 cell envelope biogenesis protein OmpA	2.34637476	0.000000007215931	4.06774413	8.350254E-21	3.22643553	5.24213E-15	2.47135736	0.000000004479178	3.840703	4.968228E-18		4.4924242	3.492619E-22	5.61700655	5.939369E-28	2.96094639	0.000000000002705644	2.867674	0.000000000007623564	5.610314	3.453055E-27	540335	539730	R
DRO_0535	A2G07_10820	DR0537	A2G07_10820 hypothetical protein	-1.56338406926329	0.000006641153	-1.20275056063511	0.09982155	1.03670311	0.7391536	-1.8500837199885	0.000000004284183	-1.41619148721632	0.0007013013		-1.22955375067994	0.1369127	-1.60778735018637	0.0004327114	-1.55708795155239	0.001254898	-1.62286078548409	0.0006335616	1.117036	0.3897427	541595	540360	R
DRO_0536	A2G07_10815	DR0538	A2G07_10815 hypothetical protein	-1.73430216770948	0.000006184552	-1.13049927415164	0.422291	1.25188893	0.07050031	-1.97519120344647	0.00000005328418	-1.54736555598314	0.000585823		-1.10596468875942	0.5095656	-1.27302275982652	0.06891149	-1.15708631595473	0.3221294	-1.29615393538906	0.06181761	1.209216	0.1252041	544811	541599	R
DRO_0537	A2G07_10810	DR0539	A2G07_10810 hypothetical protein	-1.7259037686455	0.00000005038343	-1.36012257968737	0.003052292	1.00101086	0.9932331	-2.11166376636687	0.0000000000007073854	-2.74597632089699	1.908109E-21		-1.13182335270751	0.42108	-1.16435319196308	0.2720428	-1.13589688600684	0.4634402	-1.29697934806814	0.08525101	-1.02352846289361	0.9208385	545140	544811	R
DRO_0538	A2G07_10805	DR0540	A2G07_10805 hypothetical protein	-2.60160293602338	0.000000000008379142	-2.1821680904877	0.00000009040737	-1.41338411151318	0.01106853	-3.66513602034473	1.168217E-18	-2.6961866753376	0.00000000001325028		-1.34889526826424	0.02596228	-1.78668889260004	0.000008423745	-1.59579672249843	0.0008486368	1.048419	0.6009009	1.315091	0.03254661	546378	545140	R
DRO_0539	A2G07_10800	DR0541	A2G07_10800 hypothetical protein	1.37824187	0.001086589	1.18311476	0.07319096	-1.30034119782724	0.009053753	-1.14939702804318	0.1847323	-1.71449743022553	0.0000003232571		1.3063458	0.03485289	1.05064587	0.6797606	-1.55608845360738	0.00111196	-1.9471932863891	0.000004629576	-1.53517107639441	0.001471383	547464	546670	R
DRO_0540	A2G07_10795	DR0542	A2G07_10795 glycerophosphodiester phosphodiesterase	1.39153467	0.006836925	1.23371355	0.109666	1.78443964	0.00000346395	1.5804537	0.0003172764	1.564049	0.0004104558		1.3692171	0.07362753	1.28677859	0.1386655	-1.19108643794083	0.2333207	-1.00576959729488	0.7711449	1.308683	0.1532045	548166	547489	R
DRO_0541	A2G07_10790	DR0543	A2G07_10790 short-chain dehydrogenase	1.2446835	0.09909185	1.76336899	0.00003644599	2.03902927	0.0000001777047	-1.13024657493186	0.3564991	-2.00821117384763	0.000001329824		1.1774992	0.1994384	2.02055833	0.00000005470264	1.703575	0.00006432516	1.026374	0.8573191	-1.99965206054147	0.0000001381063	548271	548954	D
DRO_0542	A2G07_10785	DR0544	A2G07_10785 permease	-1.02542040775494	0.8350156	-1.08081302776573	0.4675041	-1.05751045351727	0.6120523	-1.49828042355788	0.0002889901	-1.40650794037025	0.002130901		-1.24376036518794	0.1042605	-1.09564465035941	0.5023011	-1.52238301902315	0.00164615	-2.04874203141787	0.000000249799	-1.85285376536942	0.000003949676	549031	549798	D
DRO_0543	A2G07_10780	DR0545	A2G07_10780 hypothetical protein	-1.46017602071487	0.0001716665	-1.45489424824727	0.0004354011	-1.7707414650527	0.00000001440727	-3.17483408078981	4.710402E-27	-3.16932398636303	3.319547E-27		-1.46020211825681	0.00441215	-1.48992154490323	0.002390293	-1.81755453054366	0.00001189249	-2.83379401378017	0.0000000000003935179	-2.51196070087723	0.00000000001308479	549795	550070	D
DRO_0544	A2G07_10775	DR0547	A2G07_10775 hypothetical protein	-1.78091034366619	0.0008532168	-1.27021509212667	0.1863798	-1.33309757058432	0.09198437	-2.66976344988114	0.00000003790116	-2.89587896152622	0.000000006728532		-1.33925623869082	0.02549536	1.04438949	0.7122272	-1.05052502194074	0.7805869	-1.32645047027312	0.05283824	-1.24627938867005	0.1024434	550888	551982	D
DRO_0545			DR0548 pilin, type IV, putative	-1.87298252857549	0.001960972	-1.28486959408785	0.2147279	-1.3279947237176	0.1647653	-22.690828163039	1.697327E-39	-105.424246142843	1.555714E-71		-1.38459702272871	0.0105173	-1.01105743980096	0.9210014	-1.57408670466239	0.0003638701	-5.19701358811173	6.429963E-34	-60.5250670617743	8.541125E-148	552501	552025	R
DRO_0546	A2G07_10765	DR0549	A2G07_10765 replicative DNA helicase	-1.24595688548107	0.14441	-1.4305756036818	0.0140025	1.43509891	0.01328897	-3.33655132586876	2.899276E-14	-5.69064514844048	1.36092E-26		-1.02180762264399	0.8677314	-1.40020123132016	0.009183401	-1.01352930881994	0.985995	-3.10623156645705	4.068304E-16	-4.41535802813643	2.300618E-27	552953	554281	D
DRO_0547	A2G07_10760	DR0550	A2G07_10760 DNA mismatch repair protein MutT	-1.14015553454528	0.2241342	-1.34006386663985	0.005357889	1.37738965	0.001926677	-3.73655605813065	2.249187E-30	-5.46282710042971	2.227736E-48		1.0175761	0.8911975	-1.37669570535507	0.01325117	-1.06219897281111	0.6961424	-3.23952846719443	9.98608E-17	-5.30127686554584	3.340878E-33	554281	555030	D
DRO_0548	A2G07_10755	DR0551	A2G07_10755 acyl-CoA dehydrogenase	1.94360113	0.000000003985179	2.10352714	0.0000000001099505	1.44511307	0.001007678	1.88112545	0.00000006305726	-1.12813529952274	0.334014		1.3973537	0.008826874	2.52550634	0.0000000000009830388	1.95199028	0.0000005678679	2.958229	3.942301E-15	-1.00995992176042	0.939527	556452	555094	R
DRO_0549	A2G07_10750	DR0552	A2G07_10750 thiamine pyrophosphokinase	-1.39724142346317	0.02005837	-1.38838966638787	0.02031794	-1.24920172886521	0.1317152	-1.05135094496159	0.8078487	2.190729	0.000000001549429		-1.34843035963986	0.05619364	-1.6375541203449	0.003386918	-1.16335534436546	0.3197538	1.055396	0.7900599	1.530609	0.004945818	556552	557172	D
DRO_0550	A2G07_10745	DR0553	A2G07_10745 alpha/beta hydrolase	-1.15551908326478	0.3435725	-1.19639819060566	0.2178094	1.22339463	0.1119263	1.68850477	0.00006941389	3.401981	9.98936E-21		-1.03867711589694	0.7897908	-1.60621951325092	0.006705438	-1.00067746865305	0.9548942	1.208585	0.3746023	2.030165	0.000008535749	557688	557176	R
DRO_0551	A2G07_10745	DR0553	A2G07_10745 alpha/beta hydrolase	1.06113589	0.6507753	-1.46931097190924	0.001460677	1.14872345	0.2424012	2.05202895	0.0000000003625822	3.203023	3.683018E-24		1.10742	0.5247368	-1.27716463728824	0.1012401	1.16133113	0.2730304	1.517311	0.005374836	3.147186	2.388659E-15	558593	557778	R
DRO_0552	A2G07_10740	DR0554	A2G07_10740 hypothetical protein	-1.45910045843915	0.002172577	-1.66854258128176	0.00001657197	-1.97762542283362	0.00000006693206	-1.55347402464046	0.0003043745	-1.37638367851201	0.01143031		1.1044475	0.4660042	-1.21527115075228	0.1440856	-1.10417828239216	0.4562189	-1.17227948221353	0.1393974	-1.19492572401446	0.1894979	558744	559370	D
DRO_0553	A2G07_10735	DR0555	A2G07_10735 glutamate-1-semialdehyde aminotransferase	1.50858291	0.0000645569	1.53315692	0.00006110714	1.56166015	0.00001347757	1.55109211	0.0000262927	1.092693	0.4104774		1.0773276	0.5473411	1.71302828	0.00002732242	1.6879534	0.0001279933	3.550813	3.252653E-19	-1.18007732102623	0.2083293	559611	560945	D
DRO_0554	A2G07_10730	DR0556	A2G07_10730 CoA-binding protein	1.62576438	0.000002944304	1.62914388	0.000007754634	1.68489441	0.0000004621279	1.46349827	0.0002818745	-1.02516818652976	0.8327203		1.1255949	0.3835333	1.93216387	0.000001661159	1.60511247	0.001257908	2.248559	0.0000001170309	-1.2975350337703	0.05545917	560942	561370	D
DRO_0555	A2G07_10725	DR0557	A2G07_10725 segregation and condensation protein A	-1.16915384466362	0.1049235	-1.40191802292772	0.0008029525	-1.98459533287479	0.000000000008135923	-2.01331668051996	0.00000000002000492	-1.58682100722511	0.000006983568		-1.50946768320258	0.001688236	-1.68126995331181	0.00007331825	-2.10117347807225	0.00000001683566	-4.13321176179805	3.918642E-23	-3.86252650175996	1.428124E-22	562213	561380	R
DRO_0556	A2G07_10720	DR0558	A2G07_10720 tryptophan--tRNA ligase	-1.37346908500327	0.009590753	-1.584266183588	0.0001267408	-1.38918686947239	0.007736768	-2.68767807379058	2.145384E-14	-4.82458997015991	1.327837E-31		-1.81629386326976	0.00000385974	-1.74288788889341	0.00001407525	-1.84746098448757	0.000003500571	-4.48096329956629	6.638637E-27	-6.23467827813149	1.983869E-39	563202	562210	R
DRO_0557	A2G07_10705	DR0559	A2G07_10705 hypothetical protein	-1.1414783022953	0.2350292	-1.1866907740524	0.1201398	-1.09720514529086	0.4140292	1.81861901	0.00000002994892	1.550862	0.00006648618		-1.25992902819784	0.07183813	-1.17764162120882	0.2219993	-1.04959847138158	0.7069655	1.603452	0.000283163	1.666149	0.0001085161	565174	563612	R
DRO_0558	A2G07_10700	DR0560	A2G07_10700 hypothetical protein	-1.06191533463724	0.565326	-1.22616544358503	0.03954986	-1.39461862138574	0.001122174	-1.05439129141961	0.6648952	1.41741	0.000691447		-1.13305639924194	0.3229026	-1.29267884227941	0.06532999	-1.61296397211089	0.0005268938	-1.75565804697088	0.00004629784	1.199013	0.1853867	566336	565299	R
DRO_0559	A2G07_10695	DR0561	A2G07_10695 sugar ABC transporter substrate-binding protein	1.26344973	0.1611095	-1.0534989412599	0.7221719	-1.67142205741926	0.003095055	-1.66398241343643	0.004284683	1.250618	0.1976076		1.5043612	0.001342643	3.70646831	2.398637E-23	4.4463832	2.589674E-28	2.175579	0.00000001888825	2.444007	0.00000000001878642	566736	567917	D
DRO_0560	A2G07_10690	DR0562	A2G07_10690 sugar ABC transporter permease	-1.17615750894356	0.1151038	-1.92090836529469	0.0000000006833525	-3.11770175248198	1.310458E-27	-1.81392417535742	0.00000003201104	-1.22006137152711	0.07299186		1.2379541	0.09015845	1.89859024	0.0000004622428	2.06883523	0.00000003727266	-1.28929181263599	0.07740103	-1.18223726343285	0.2199202	568028	569434	D
DRO_0561	A2G07_10685	DR0563	A2G07_10685 sugar ABC transporter permease	-1.07361567994228	0.5269065	-1.63206618354788	0.000006884154	-2.3840393145248	3.113501E-16	-2.34406780431778	1.129279E-14	-2.03178772532018	0.0000000001874722		1.1767965	0.1807546	1.64801362	0.0000768749	1.75123741	0.00001624665	-1.88470469787147	0.000004667043	-1.75332535687184	0.00002937102	569431	570807	D
DRO_0562	A2G07_10680	DR0564	A2G07_10680 cysteine ABC transporter substrate-binding protein	1.16829794	0.3927512	-1.55534768506561	0.02258302	-1.40936577962077	0.0777513	1.71026119	0.007706943	1.168623	0.4256638		-1.06474014005379	0.5647364	-1.44108440563944	0.004771143	-1.56265919590558	0.0004364046	1.048695	0.6826806	-1.20679420309164	0.1359092	571035	571820	D
DRO_0563	A2G07_10675	DR0565	A2G07_10675 ABC transporter permease	1.26209307	0.02707105	-1.672091852286	0.000001868308	-1.8543107709514	0.00000000908542	1.91955473	0.00000000214588	1.783468	0.0000001888471		-1.23461850535108	0.0847352	-2.16816716482114	0.000000005324027	-3.27102927548304	1.110925E-18	-1.55911136888419	0.0004394292	-1.38103997834529	0.0127646	571856	572536	D
DRO_0564	A2G07_10670	DR0566	A2G07_10670 EVE domain-containing protein	-1.24885796622206	0.02928275	-1.8042021057817	0.00000000298701	-1.58185475918958	0.000007132555	1.50307764	0.00006770005	2.820858	3.282489E-23		-1.41404494485295	0.008594991	-2.40945920916874	0.0000000001606575	-2.88223310809642	5.254796E-14	-3.56949594433871	1.389712E-17	-1.24226719726383	0.1108897	572609	573100	D
DRO_0565			-	-1.02161616182874	0.852592	1.8673522	0.00000003016642	3.17351232	4.498878E-27	3.98718398	8.543785E-37	2.966446	4.278027E-23		1.0676339	0.9010202	2.20209963	0.1163129	3.69080474	0.01001371	17.82691	0.0000003608667	3.627684	0.0111398	573154	573270	D
DRO_0566	A2G07_10665	DR0567	A2G07_10665 PLP-dependent threonine dehydratase	-1.35388844682175	0.004723185	-1.0545079148306	0.5754908	1.68042945	0.000001384271	1.67805316	0.000002650498	1.945593	0.000000002346044		-1.05618915756346	0.9323955	-1.04784889876372	0.9419163	1.03832104	0.9482115	2.380286	0.2938215	1.929316	0.3532072	574900	573338	R
DRO_0567	A2G07_10660	DR0568	A2G07_10660 adenine phosphoribosyltransferase	1.59258064	0.000005657121	1.44655512	0.000934563	1.54056425	0.00002671064	2.2411037	2.256681E-14	2.214303	8.299999E-14		-1.19712020762853	0.1828795	-1.1357410308742	0.3404491	1.1079831	0.4560807	1.025929	0.9773275	1.170724	0.2578756	575609	575079	R
DRO_0568	A2G07_10645	DR0569	A2G07_10645 hypothetical protein	1.14408139	0.358238	1.17769549	0.4071213	1.10016231	0.5109951	4.862507	3.644149E-23	2.704199	0.0000000001700786		-1.00904355284235	0.8854594	1.40071631	0.008247019	1.31628942	0.05147944	2.953395	4.108876E-15	1.46181	0.005389231	576169	577197	D
DRO_0569	A2G07_10640	DR2616	A2G07_10640 hypothetical protein	1.47670449	0.02558551	2.37254534	0.000002924988	1.53903854	0.0147425	3.03159433	0.000000007640958	-2.23518830120325	0.00001945833		1.2952262	0.2868873	3.88904791	0.000000004492287	3.10403532	0.00000329351	3.770738	0.00000009899954	-1.60664792351199	0.02426405	577459	577280	R
DRO_0570	A2G07_10635	DR0570	A2G07_10635 hypothetical protein	1.2349192	0.06817905	1.30940289	0.02314407	1.11372641	0.3253027	1.41763918	0.002118022	1.62932	0.00004226975		1.1095532	0.5862831	-1.04551748180507	0.7242639	-1.60391051346982	0.003378851	1.13043	0.5074075	-1.05684873915832	0.6017047	577539	577820	D
DRO_0571	A2G07_10630	DR0571	A2G07_10630 FAD-dependent oxidoreductase	1.52711984	0.00002667116	1.81302227	0.000000007174261	2.08701094	0.0000000000003461218	1.75282452	0.000000038527	2.282672	3.206836E-15		1.0979937	0.4878655	1.12780221	0.3778046	1.02864693	0.7882366	1.261662	0.143467	1.110745	0.4660902	579017	577824	R
DRO_0572	A2G07_10625	DR0572	A2G07_10625 sporulation protein	1.42548879	0.0004504614	-1.0147359755421	0.8490098	-1.95273052555028	0.00000000003936493	-2.09837386517318	0.000000000001705369	-1.00020024008807	1		-1.23945302937814	0.09459088	-1.48137422998723	0.003474187	-2.0875640428116	0.00000006840408	-3.23448425986752	1.87002E-16	-1.4403290402886	0.007861243	579125	580396	D
DRO_0573	A2G07_10620	DR0573	A2G07_10620 hypothetical protein	1.21616364	0.1006485	1.21315785	0.09010187	-1.4202619627742	0.002566738	-1.8099452509661	0.000001503882	-1.44425604926646	0.002456833		-1.03471103728333	0.8547281	1.02154426	0.8072413	-1.49462825374406	0.002015708	-2.87982601243163	1.076065E-14	-1.78359721951462	0.00001811761	580393	583308	D
DRO_0574	A2G07_10615	DR0574	A2G07_10615 hypothetical protein	1.22383387	0.04012206	1.25445779	0.0163938	-1.44224460797383	0.0003338463	-1.70930660182925	0.0000009723665	-1.05595583908204	0.6829774		1.0837463	0.5481931	1.20670614	0.1440288	-1.30983702274254	0.04419605	-2.54800894758822	0.0000000001208786	-2.06784987658038	0.0000001433414	583343	584455	D
DRO_0575	A2G07_10610	DR0575	A2G07_10610 preprotein translocase subunit SecA	1.65856097	0.0123416	1.75217233	0.00627121	1.21386259	0.3363391	1.12763736	0.5825628	-1.33260413235211	0.1688436		1.3683388	0.01239405	2.11904294	0.000000006840477	2.45221554	0.000000000009723005	1.268527	0.05521337	-1.95227469285838	0.0000005571416	587282	584649	R
DRO_0576	A2G07_10605	DR0576	A2G07_10605 RNA methyltransferase	1.04257951	0.7081824	-1.01562891413862	0.896768	1.02884101	0.782209	1.25762615	0.0411412	1.246162	0.04271137		-1.12988554033499	0.3541186	-1.03804785882283	0.8009146	-1.0543880451459	0.6909369	-1.09393307995655	0.5451948	1.403793	0.008287644	587478	588245	D
DRO_0577	A2G07_10600	DR0577	A2G07_10600 histidine kinase	1.64887687	0.000001499335	1.39099594	0.002145407	1.57026928	0.00001099401	3.75397093	2.962465E-34	3.952484	9.399286E-36		1.2973516	0.04749946	1.36467982	0.01554504	1.17491765	0.2657857	5.132548	5.459407E-31	4.564415	1.519266E-28	588311	590071	D
DRO_0578	A2G07_10595	DR0578	A2G07_10595 hypothetical protein	1.68199734	0.00003263745	2.26992708	0.0000000001003804	2.756474	1.424974E-15	1.21674492	0.1403734	-1.02108020074437	0.8599648		1.2961868	0.03763504	1.87988491	0.000001220411	1.67870034	0.00009492743	2.374765	0.0000000001316907	2.063449	0.00000004382581	590570	590133	R
DRO_0579	A2G07_10590	DR0579	A2G07_10590 DNA/pantothenate metabolism flavoprotein	-1.03330112533726	0.7809897	1.34370297	0.002891982	1.43472595	0.0002932847	1.93507128	0.000000000145016	1.510372	0.00007416667		-1.05446079092995	0.6712126	1.32147127	0.03446233	1.01083899	0.996424	1.57173	0.0008498787	1.817594	0.00001017189	591900	590632	R
DRO_0580	A2G07_10585	DR0580	A2G07_10585 acetyltransferase	-1.05153373345454	0.6589176	1.02711777	0.8250187	-1.14155287629544	0.2254464	1.61944981	0.0000170743	1.231295	0.0644051		1.2523883	0.6812834	1.77474223	0.2992074	1.33601001	0.606086	6.512249	0.002556631	2.475798	0.1107858	591979	592869	D
DRO_0581	A2G07_10580	DR0581	A2G07_10580 hypothetical protein	-1.27542282785704	0.01748284	-1.31109719483413	0.004995387	-1.46701529796218	0.0001909145	-1.33810614385147	0.006063378	-1.73375248533419	0.0000002823073		-1.52908355141887	0.1942181	-1.03002293335761	0.9253035	1.15771232	0.652376	2.72011	0.007682758	1.298323	0.449678	593379	592882	R
DRO_0582	A2G07_10575	DR0582	A2G07_10575 DNA-binding protein	2.12356978	0.000000001167782	2.75651404	3.745184E-15	2.6292839	6.761808E-15	4.14616859	1.325058E-27	2.747643	6.022735E-15		1.1140217	0.4269505	2.50699025	0.000000000003060135	2.04869211	0.0000001595115	3.584675	1.335532E-19	1.517504	0.002454937	593508	594122	D
DRO_0583	A2G07_10570	DR0583	A2G07_10570 cell division protein FtsH	2.03419612	0.000004330337	2.07842038	0.000001985629	2.21465297	0.0000002971736	3.68693954	7.484757E-16	2.343549	0.0000001285331		1.8594188	0.000001451755	2.72058929	2.262164E-14	2.73544898	0.000000000000048094	11.22306	1.148755E-62	3.717102	2.095963E-22	596041	594185	R
DRO_0584	A2G07_10565	DR0584	A2G07_10565 formyltetrahydrofolate deformylase	-1.30700838941238	0.02837684	-1.16678405681062	0.2133535	-2.05246035298254	0.000000006054964	-1.21813631015963	0.08535422	-2.36366777892993	0.00000000002196985		-1.35759389832138	0.01549559	-1.26278179843995	0.0702896	-1.64344195580768	0.0001369093	-2.38000661165837	0.0000000004621565	-2.04011977135154	0.00000008316819	597243	596347	R
DRO_0585	A2G07_10560	DR0585	A2G07_10560 aminopeptidase	1.31930925	0.005688002	1.51155116	0.00001910247	1.73452561	0.00000004327757	1.13887271	0.1496519	1.085536	0.3972373		-1.13771208375381	0.347652	-1.19400066723145	0.1992702	-1.3268072989527	0.06682208	-1.67258315079876	0.001978366	-1.38345709048736	0.01790726	597307	598449	D
DRO_0586	A2G07_10555	DR0586	A2G07_10555 ATP-dependent Clp protease adaptor ClpS	1.20297157	0.0613654	1.32481785	0.003315193	1.46231489	0.000135083	1.92751912	0.0000000001367714	-1.26317682909268	0.03377715		1.0044174	0.979534	1.23533209	0.1215081	1.45454772	0.006903984	4.657745	1.575119E-27	1.170318	0.265723	598497	598838	D
DRO_0587	A2G07_10550	DR0587	A2G07_10550 restriction endonuclease	-1.05639217942728	0.586781	-1.15548476901796	0.14204	1.04624738	0.6455853	1.94883988	0.0000000001631663	-1.40757027892835	0.001481285		-1.26513336719674	0.08118402	-1.19379451286678	0.1911186	1.12832898	0.3112457	4.159373	2.316114E-25	1.307799	0.03624819	598835	599755	D
DRO_0588	A2G07_10545	DR0588	A2G07_10545 ATP-dependent Clp protease ATP-binding subunit ClpA	1.13273327	0.2916925	1.17361776	0.1518697	1.22129298	0.08682452	1.82670362	0.0000005019795	1.136435	0.3144721		1.0665638	0.5857185	1.10141312	0.4280732	1.50948645	0.001623356	4.318337	4.995781E-27	1.869426	0.000001829866	599761	601986	D
[truncated: 2,023 more rows]

## Sheet: Table S8
Tables S8; List of all the deregulated genes as differentially expressed in W37 strain between time lapses 1 h-6 h and 1 h-16 h in less than two comparisons (DE ≤ 2), and in more than three comparisons in D37 strain (DE > 3). Genes that were previously predicted by Makarova et al, [33] are underlined in yellow.
[truncated: 439 more rows]

[truncated: 6 more sheets: Table S9, Table S10, Table S11, Table S12, Table S13, Table S14]
